# Supplementary material for: Leveraging mobility data to analyze persistent SARS-CoV-2 mutations and inform targeted genomic surveillance
Source: eLife. 2025 Jan 15;13:RP94045. doi: 10.7554/eLife.94045 (PMC11735024; doi:10.7554/eLife.94045)
Supplement: Supplementary file 1. — The project can be found at here. [file elife-94045-supp1.zip › supplementary_file_1microreact_project_file.microreact]

{
  "charts": {},
  "datasets": {
    "dataset-1": {
      "id": "dataset-1",
      "file": "axiw",
      "idFieldName": "strain"
    }
  },
  "files": {
    "axiw": {
      "id": "axiw",
      "size": 9093454,
      "name": "metadata-for-microreact.xlsx",
      "format": "application/x-speadsheet",
      "type": "data",
      "url": "https://microreact.org/api/files/raw?993d3d37bafc89b953f4b5369f1496f01d71f2bf"
    },
    "9gwh": {
      "id": "9gwh",
      "size": 5687189,
      "name": "tree.nwk",
      "format": "text/x-nh",
      "type": "tree",
      "url": "https://microreact.org/api/files/raw?9870f997c16ea8d81befb2d70dfae788bea8d6bb"
    }
  },
  "filters": {
    "dataFilters": [],
    "chartFilters": [],
    "searchOperator": "includes",
    "searchValue": "",
    "selection": [],
    "selectionBreakdownField": null
  },
  "maps": {
    "map-1": {
      "controls": false,
      "dataType": "geographic-coordinates",
      "grouped": true,
      "groupMarkersByRegion": false,
      "lasso": false,
      "markersOpacity": 100,
      "maxNodeSize": 64,
      "minNodeSize": 4,
      "nodeSize": 10,
      "path": null,
      "regionsColourField": null,
      "regionsColourMethod": "entries",
      "regionsColourOpacity": 100,
      "regionsColourPalette": "ColorBrewer YlOrBr-2",
      "scaleMarkers": true,
      "scaleType": "logarithmic",
      "showMarkers": true,
      "showRegionOutlines": true,
      "showRegions": true,
      "style": "light",
      "tileLayerDialog": false,
      "tileLayerOpts": null,
      "tileLayerUrl": null,
      "trackViewport": false,
      "type": "mapbox",
      "title": "Map",
      "paneId": "map-1",
      "latitudeField": "coordinates.Lat",
      "longitudeField": "coordinates.Long",
      "viewport": {
        "longitude": 10.493599999999995,
        "latitude": 51.13296196594871,
        "zoom": 4.624017322632551,
        "pitch": 0,
        "bearing": 0,
        "padding": {
          "top": 0,
          "bottom": 0,
          "left": 0,
          "right": 0
        }
      }
    }
  },
  "meta": {
    "name": "Thuringian_Alpha-lin_Clusters",
    "image": "data:image/png;base64,iVBORw0KGgoAAAANSUhEUgAAAPAAAACDCAYAAACz45b9AAAgAElEQVR4XuxdB3gVRds9qaT3Tq+h19C7CIiAgghioXxSBAso2MCCoogF7AqKoiBIB5EivfdOCARSCCGk996Tf84uk2w2NyH04O/4+JB77+zs7Oycefv7GhWKhv/av24F9u/fDwsHxzv6XPn5+TAxMSkak1vHyMjojt5DDta4Tk0UFBTC2Nio6N/ybiT7XrgcWqH5cPz8/AJERkbBw8MdfJaEhAQ4OTkhNDQUNWvWFPc2Fn3yERYWhurVqyMlJRUODvbK9xevXAXHqOj9KjQpTSc5P7m+nB//571tbe2KehoRwCaPPFVi/HM/zUXD6l4IDw9XJv5fq3wrkJqaij/++AMvvfSS2FgpygT5mW3EiBE4c+YMesz6Hid++Aw+L71V9AC/jxqEeg0bwdTUtPI9lG4Dy48Ep2wEtL5J8PL7igCK4Dh79hwcHR1QtWrVEsMRJAUFBcrBFBkZCS8vrxK/8zeu3d0GcMNaNRTAsuXk5Ij3eRYtWjSHhYXFjQGcv2UFMjIylM5E/H+t8q3ATz/9hAkTJqB+/fqYOnWqMsG5c+cq//Jz48aNMXHRWvhfi1C+S/lrMewGjcTB2dOQl5eHKuLd3my7mxRXPxctBeZvEsQSwHrQcsMTVDdqHFeOJwGif67g4MuoU6e2Qe6CfQOuXlPGuJsU2LumSjiPHDmKzp07Kn/n5eUbpsA3euj/fq98K0C2bsOGDcrEBg4cqPyr/XzlypU7zkJz8x46cQKd27a96wsigaa/kR7IFaG42jEMAZi/60UBPuul0LBSz1nRg+J2F6iwsABR4h327NlDESMSEpIU9p2tFAt9uzf77/r7swKSgmjlJLkZ77QMnJCUBCcHB4Reu4aa1aohKOQK6tWudVcfXAtiExMz5V65ubnIzMyEjY0VYmLi4OzsrLC8kfEJsDYzRapgN9MzMkvMS1JzfilZXx4EevUP11HLot/s4XCnF4OHBRtldROTYk74/zWAT8QchI9b5zu91pVuvDsN4PvxgBJ4BBrFOYqEZmZmOHjwoGArOymfz58/rwC6UZOmuBQSguToKNi7eyjTlSyu9iAgKLVUmP20ByEBfL+BK9daPj8PKK0o+/8awNqNuHz5cgwfPrzU3mw0/S9sm9jmgVbgPegAzktLRZMmjcTGNVEARmU3KaRWXi0PaBKk54OvoEndYk5BXqNn0SVFNsQ234/DSx5AnBeVWDy4JHf1H4Cvv5HZOzdiWq8BJd5PQEAABi0NwIUPS35/v17ird73QQcw2UctO6uXfbkuhgBMatW0Xu0Sy8Z+3jWrCe2xGYzEgeAXGFREobXjklWtbADmRDlHmrNIhRMTE4WJq/hAUsxIt7pJHrTrus/qhJEeYzBmzBhl6t988w0mT55c6jGOHDmCDh064JelP6Mw0wjjxo570B4VDzqADQFR+xK0lJR/a9lMSV2NjEi9afYxUX6PiE1AwHk/1GvcBNXdXa+DwkRod3Mrlewrn1PKwPycnJwslFe2/2mhtZvgmWeewdKlz2DPDm/YtoiBXzIwun5n1K1bF8HBwQ8caLUTftABLFnIirwEKdfq2eMlS/5UgEu7LelUly5dFCeNoKAghR2vUqUK2rRpA2/v+qUodkXuey/6FCuyip1o/mOhxcqfjDuEU5E/obnzGBxMMMeUpnHK+1g4JwapJqmY/Npk/PPPP+jXr5/B97R6x3I8+XBp+flevNSK3OPfAGBJVfXyqlYRVRZV1n5/s15aFVnfu91Hr2jj/eR6/L8BMDXOqQlp6NmwL3ZvD8Rpz3isOTsF7XJGwKnKNTRtHw8v22dgamyKc2HZsEc60n2Bp5+j2v4x7AnchguHI/DiyNGl3tdff/2FQYMG3e33eMvj/xsALB/ekE3YEIglBSa11SquOA6VWTfr9nk3HTVu9GJNBYeQnpoC/tukSWNFFKAbKw+j/xcA3he8FZamNjC2Vl3v5k76Hq9/+xICU4xRzboQ45auwNxhT2HiD4nYN90Ku4JM0Ky6KfKFRqCdawKGLozCyv95YO45Z3TPNkWrWkth6vr1jda90vz+bwawVnml9dgypNSS4L8V05AcuyIeXnfjxUv2mZQ3LS0NVlZWCojt7FSHDrZ/lRJr3boV8A+LxIKo+nh3lAPcq0TBarkT7MdWATV1iTlAfJYRmjnmYddZG7hVPYMfNznh/X7nkL+8E8ZnZeL5NsDInoU4lZwLLxtzPC0w2889GMYpsXj24UfRsaPq1mbInjzX9xCmNu90U+9ywde/YNyrY2/qmop0/rcA2Ew4MNS/7lYon1uahvSgLItiau3BNwvk+0mFCdxGtVXXT3IP6enpCoj/lQA+dWq+UFCYCKN+HlKbGcPJwhp1HOsgPzceF9JcBGgLYZISh5O5LmgignT8k4xgLfz5a9sWYsa2jzDC512EZyWjipktvMwKYJ1vhp8DFsCn6jhMq7MWK7bWRXhwXeQ8YoOwDdtQ78lHUJCUivHN24sFtcPxmAMI32+KQUM6VARfSp81M9ciOiUaL86ZWOFrKtrx3wJgaxMjXLoUgPbt28Ha2lrRKLOdDwrhri7FFtOExI2vVWj5ib6V2adfq22W7/fC5SsKeGUEEr+XZjVra9t/BwWmXNuzd33UmrZJeSBL8bJzhfzjWG075ghnKzOXrig0dhbudRmwNrFHck403AurIBBO8NqSjcJB5jgbF4O6ScZwbOCGv47Pw6CWY9F0vx+CerdEy5xd6LRzJWZ07Qzn8z1x2rQafjoRgwUvOGN/tCmOLVqBdqOeQh+HGEReaAin1nFo43JzFLiigLzZfv8WAPO5JRvMcD47O3Xz6impdPCQANav181S3ptdb31/LShvxILLyCND/tiS+srxCeIHHsAMm7vW1B1dHYVQf7ka9u3dA59xzZAYm4FpK7Px0cgYoY6qJ2RZY3y0PgNT+1tj+dFsNG5giWHBIXjbwg9fx9XHmR4NEJ2Uj6t5xuhol4dXdr+Cjz1H4Me4DXit22g0tTPD1qjaqGufD5+/L2F+l2YwifFDjktDZArbYS1bS0RkGGH/hniMf9YRmdfC0NChmRIJdL/bvw3A2uijYipVduyv3n3yXrwPQ5SUBwv9mMs6QOxtbJAs5FuCt2m9usLXW8h5ZTR5SFV6JRZNPJKS7QvegW51H9Y80kZ86eeCSWG/4WzqUJg8lINpK9JQmGeNlzrk4ocjZhgxwBlrVkRh3muWWH1uHZr6D0ecdzQiC9zR2a0QF9MzYZW+Fc5ogsNmrWBrnY7OTilosCEChc/XwJ5rudhw2B5zh6bD+LcIFAy+it1hHXE5JhxeIWYI6dywaD41TdMRlGEJ36t/YMGj/dF4hhGuzO5/L/ZLufcggFu3bmmQWt33yd3EBOSm1YJDspK3S1VvRzaWj9CoNuN2Sz+Q1j+K4CyLCtNllDH3Hh4eiI2NFQEaMTh58qSia7kmAkcoOuipcKUHMCcsvaRmffEx6jarjcLEdJjW80CYpRuOhv6Ofg1GICHbBC5GW/H5ah/kZeXj3WevIm7bYbjVGIbjpil4rF0N/LAsFdNGOSE9/jJC82vBrjAD1/JsUCvDDJkuOagdlISvEzKQY+SCWX3O49Eva2HCY2fhY++AD3zXYGP2MGzPcERoazdY5FyAmVMr4QBghCjhoVXPMgOTfxGHgVkemlSvgs+HV8HaUEthU+6ATw7twMQTB+E4aQY+//xz9BvbDp4FTXGlMAA+rnefzSaAW7ZsUbSzKpOT/k3gt6irVtssqXH31Z2QcSobi8auLTFkeYonrVb6djTUvKGck5+fH5o2bVo0B0Nx04YAXCCUphkCwG5u7komECsrywrJ6g8EgCWIHT3MMNzqJMwH/oqlxzfDw8sKx65twPZTXfF8T1ek5hmhq5B9g6scwMrdjTC9rxHm/JGNawLcvQe5YUS9NKGcskac0D67WhRiyNxEbGqZBN+mxqjt4gzrVGM0zN+IvLo9sOaQEYb6GCGjwBgONsBXgtK/iguYfNoJCUaWiA3MxCND1UiX6jZCUbLhOHoNbY28XGO023kcf7Ztj77C1jxtUQ6eG+qJpOhFqHK1L2alvI8To87dyr695Wu0AJYb6kay2C3f7C5eaMihQVJgAjhiXQwCl6q+zbKVR5n1Pta3Yh/Wgpd/+/tfRMOG3iXmoJdnv/vue+G2+4rSh+/DX7h/NryuYdYvX3Z2jghgyFaUcadOnRYAd0U1EcKphjsaw9OzOEtIpTcjdX6oOb5dOV95xlnr0rB2XA4e/VFoezuZoYqICfU0zkZMcgYebVSICQtN8EzXeLz6p0PRmswdWggXD3NM+CkPNU9/jVm/foAmllGYuOlrTOv5KkZt+Rh/5T+HM+0aoGV2AdxbGyMr3wTmyEdSFuCUtAe70hxhcsQDx1s3hLHwr2UzM8pD7YIQnLjiicWHs9CzXgxad2iMnCPz0WPgKERe2QGv6r2xK84C1f3DMHTo0Lu4zUsPLQGsT0Fzu2znPX2I6zejYqrryg7YNfhACa1zRmYGbIRmmq28tDor/liMt954XQlJ1LYrV0IEN2WJZAGYijStg4g+nlgektrYbIV1vnhJcEItsXPnTvj6+uL116eKbDfpBtluOYey0gbJ3x8YCswJz1i/HI71aqGjWwG2n8uCnbsZTITnVD3bXFzLMIHNJQfE1IlFp/0X4PeQE4Y7VMGmcFM4+qdi0+HDmPRGZ8RUqYWsa9awrJmqrMErn7yCqt0csGrQa+jxx2x80fczWJhcxLrjNfH+I0I7LWSaQr9o5Ddxg5lxIRb6O6L97iBs69ZIsScrG0bEoFZJS8fcbUaYMdIchRdz4J2ciOjWwntG3K+GiyUOBZugnm8Y4u2N8PTQZyqyR+5YH60MrB30QQQw5//MrwNw6iPhJqdpNzqcSL2ZhiY6Oka5ytNT5Z7YeO01kW6IINu8eTPGjRtjUNGkTQagvbdWxpUujjLcUfbTU2E53/DwCJGLS6Wi2nxfWtZbn8xP2++BAXDK1UkItBqOA5Eie4IIAwuI+hP13YdhcpMkrL/qhBDB/jrlJiHD2AJZJhZ4IW4T+h3vgH1vFCJQvLPec/LwWtVQNOvtjfY1uyp2RNkYsLDy6B8Y1n6EErgQF7cMK1Ycx5dfrle6MBopLjkOWze+gg6zhcybXIj9L7VAjx49sHjJN0jw9IdpQVucjA5EPYtWqBOxD9/FuuKFXk7IzI9DulE9NLC8jKupTugevAWWffqKUe9diOK/DcB6IOk3ONnp5ufb4LsZ310HYqGQUWsp7/Lvvzcq7oi1a5cMM+QY77zzHj76aCb8Q0IV90ut/VgLGv3Jqk0CwBxj2myd2r5aEGsPnKysbJibm5c4UMq7n3xeXlCpAZyVlVXE6nzpdwRHr/yMbl6DcS0nCW429WFtHIXUfA9YmRYgJdsIDXLD8PrwaRi7agmmtY4XPs/ewjZ8CTPW5cE88DLeeXOKfu2Vz4xE+uabQXB1HaZ8JqBfWvsHprQoqWDKy/tLRKtMxaoN76N141FK3692bMRrQjFea5oRvh27Ge1s+mLAr2bY2ygAIZ1ssCXUG1eunYODhTde8ClAjLEVru6PwODBZOHuDYjLAjDn/yBRYa2mWBsyqI3jZYaO6ZFvKO9m75OHit63oWyWepBok+RRR5AcFwt7F1fobbOG0hdJcGZnlwSjfsNpU/VIVl+mySkPtBxHC1w5bqUA8K5tl/BQn5KCvzLBhFeF4PmwAo4VrxbC0yQevweFo4t7CwTlOODpOsmYd8EGpibmMBfsbU6BEUx2HlXies+dO4emzUJRr+5kTJo0SRlOG++rDROsaMggY4OfffbZovBCHjDn007h+fmRSE63QECDSIS2dMdpe0fUMbsAj4RcLIvPQ7dmrZEfnYWW0f8gr1sf2AlN9YlYp3uigeZzGwLwJbFBvUWg/IMEYL1t9erVq6hVq6aiODq6az1Gi5S5H+5+Hztjd2DPkwcUJQ+BTqXRK6+oSqObaUzXGx6fKBIAqFkhywqA0LK7kgJrM4bwO39/f5Hdso7i/qgdy1B+7bLupT04Kr0deMmSBTh59gy8RjyBN5pnYubuEDTybISel+MQ0MYR9U7HYpVXVWQbWyJfRGU8F3YSy2r6wPrgWbzwwgvKIr3+4kTY5mZjxoKFpd4bTVN6UBt6ueUF+n/77bd48smBIhg8Bvb2jdApIRKH2njCNfoK5id5Y5R3Kqo4OiHifAo6XY5CUNMkzIvbj897jMPfSw9i7NiPlHjUPgsv4fInd89e/CCx0IbYYx4ym4W3JNuUnmpyNzaVIglX130qZzVtWQB29k5S/p5Q/yU81ewZJVk7GxO265VK2nH4t6SAEihMmifT1+hBZcg8xD7a71VqLDJ/GBmXSJrHedCTzMbGWnHs0NuO9XZjOa6cr3wOPru9MHEWfV8ZMnJw8s8L4LVr3gAHzLzxem8nmIRFYbdFDJwz3dA+LB10aj/WyARRqI5hmeFYYSMyKhRaCDtvPIJnlQQCqatslGWXLl1a9PlO/MHxSeHzerbFd8sSEVQnHOm1rLHR1A4Nmzmj0bqziE5zhkujVBwND0Dbgur4MeYiJr36GY4mzoVvQjW82vz5OzGVMscoj4XmRfeLClOjTN9k2coyE5UHYF67dFo/eDlZod3I2Xh0/2hlOKmlZsrdw4ePYNgwVfOvZZP1C8bfuP+o6HJzcysCI78nm6ulwFqg8u+oKB4URspBIcGuT0Bn6H7acbUsMsfU3oP35ngEvq2tjXI/JqKvFCy09sEuXbqEx385iXl92iLf0R9fXzqAhnZV0aVFO3glHcUc/x14zUN4XXmHCpY5Gwh1wDGbLooz+6LnX8HZY8dLbeSKssi3gyIu9igR8D/pjxlo7RKP0/FOsFx3FNXzHJBjIzaG0D4XCjOF41Vhd84WSclauWGPvTMeyrNQ7HouLi63c/tyr60MADYhCK5XVTAU06t9gBvJguybmpqGCxcuKE4PiRuSkJmTibBqV5W17NWrlwBcnsE1SUpKFlTL7rodtRiYxaaf4oR5cXHxSqYOG+HiKN0g9VRa3oS/8zdSVIKN+aocHUuWszGUiJ7XBQYGi6T8dYsosQSypMSyOoQUCSplVsqPf/0J7455QSzCBuWU3BflBLO0y4i75gqvKhEItjSBg7kplvh5ISg0GS83iUP9RplYH94Cvp9/IbSLfxvMa1UWC3y30MJFz8paB0vLJ5SXnvfrAuQKmTc0z0w4fJgguq81rh6zglVudRS2DRemKUcUiNO9rbs4hO5SK8sOrL3dvaLCZZliDCWtU6jrkqW4uOsSPlo4U5nuPGHCG9e1lpIaR270w3OOYu2RNfhi9edKn02bNqN//0dFyRRfpQQJW2ZmlkiIHq9QLV7HigsZImc0NdLq75mKJpgaZDkX2m2DgoLx6KP9SlFuQ2wuqaK7u8qqcwxGTrFahqTg2nzOcu21B4KWwqvUNkUcNvYlKP+5c/T0alL0XaWhwDO3rcfjPk6Y8nsSfuzfAB8EvI2BthORnOKEE+lr0cu9GaZvt8OGfkIpkWyLbYeEb7KIz/+1ZwMlColNJqDj3/cauPKF8L5kqZlvydhvE2r0qIafz+zHyIve2NilARzF4VPNB0grdEFKTgH2hEdjRsxmGPd7HDl5j5QwJ9wpPN+IAvM+dwvAWlfGioBXa1Lhxj8yR+WoWk9siZ837kaWi6rs1MrChtZJUlS+hzRho5dA1fbVgpDf6808BJdkg/XUk6yvVgHFfgR/WbKxvK+hg4rf0UZNwDdooO5lvSlKP1ceBpUuIwcVOusz49DDswALTn+KoU3eQnRGBBIvpaChVQss8s3AohFr8cG+Xoi2O4dtO5vh0qQdMHNXFVKy0Sz0559/3qn9f9PjSJZ93LhxmNeuLc4ObgqLlCwECN/rGvZOCN+eiKwWCUgPjkK+Wwv4XbKG2bm1+OILtZ7RnW43AvDdAq/+OcoCMPvJjZ2cTKpjV8Kb6vUhb2HOms+UOk5f7w3H4fWLserrd0sMXx5w+BuDAfTF+QyZg+SgBMixYyfg4yOyOuiaZGl5fWKiWuakLNsvLy3roNAeCnw2bZE5Q0CXz6h91vtKgceP74eff/6naHlOiMgjujelC23uujBzNEo9hRzvvugkPK/cLK4hyr8Oah/cD5dXX8OUKVPEA2eJF5NUAqz3G7zyYWhu4kLTY2+/17NY/qojTJdfwuhoF1iaG2Ntm0R0PpaNhf1TYFOzPQ6sFuavF1+709hVxqsIgDlXfe6oOwVsSYUNhdhpHzg7O0uIHpYlPJIObDyAyJQoDH3myRLpXnmdnv3UA5IsKCmbLAMaHx+vyKWktJKd1cvbv837EaMnTCyVOF7OU+uoob2fXsOtB6AWrFoAqtSX1RZKV1osS6zgXFhw0EyUj3FyKtad3HNf6MzYN3HBaBBS/XIUrya2rcs+h6+3B+qLTAO1Xe2RmG2BC/EFyCk0R4FRAcbWioXvyXowt0xV2Bs2apcrayNL/fzzz8Nywwosam6BkYczcK6PF7aeqYqHW+7At/tFrq0hDmg3U613czfCD28E4PLW7nZArA2ov5FXk5QZvb0blKC+M0bPFClgO6P32F4GKGHpmkbsZMheqwUQTUtaV0o58OXLl9Hkrz8QJ2Rj63c/VWoES8CzQBzrBOs10fpDQ/s75Wpra6sSz6P105aHh5rutrjWsqHE9XrlGe/DChU2Nrr6wPcSCHl565WJL9kaC+MCU3i3rYu9UcZo6yJeTKidkDGOItMTaGufCd99OejYJQo/RTwmHCLcsP/wMrz//vv3crq3fK/pH03GWScfPGJlhG0FB5F2rR++8rmK6Vc84OGUjOCwqkgqjEVasjMaRm7Dpt/ubMK82wEwH/pWQayN9tHnadZSPmqMz507r9Tg7d+/X6nyofqFlyAoSwHE/voiYPxOKr2YT0q60srv5n6xCBnpabAL2o/JS5Yrt+RvNNuEiOJtzZqVDBHk71q/Z0Obg9dfuHBR0Yzb2YmQNl2Tz6H1h9Z20YNdf1iw731loTmBXdsCkFH/a3jaPie4Z1H3Rvz3yY6V8KnWAE3DE5Fk2xxD4mPhJ9K+1vbwgklyFn78PQHvvqe6y1X2JuVhpvrxaWyJ5p6BWLrXC4urBqL+E4l484+m8M01R5eGIsjCPBVmhzPxzUf0lb5zTQ9gQxkt1A2phmfo2blbBbCUef1FTicj4RVlyM7L+5HVZXSQhUWVImqlnws378WLAcKVtYFCeaTzw6effoa+ffugVatWJRaM1I/sOJvc+FLxw7HX/LkU/Z94QnGmyPhoGnx7vqzUXsoRjj+dupZ0FqFcTlOStpEC0gOsUSM1oYMhFln7nZyPrOskx+JBw6Z1sdTepyyTmmTD7zuA5Qs8u2UMkrKbwar2EDgLNtnUIherjojyEeJ0thQRR97G9giOiMCUcb0Ulb98Obz+fmmcKwoxLjZDCOPd2yDEVpzkwjPnlR7maN9EyPmnruFki+po65iNVrNzsOpVe0z57ir2f3znIpYIYJo4Bg16HOvX/62YRZhbmHVmo6OjxSZUNbt3A8Acl84a2hpFeqcIbnRqn0mByaZKs4vc2HLTq/NjcTM6XLDESBIu/RqkALT91LYlzEomAoztplABpTpnyLH4L+9v881HynfZDk6okpSArS2fE26OKkjbtHcrYpUtv/xQ+S7jtWJuT7pJ0uHD3d2tRLlPPfgkhS8pzxZXGKQmm55a2qYF/o322H0H8LC/euFKYjxGZ46HWcdcjKsZgi/ChuPcta/wZkQdZA9WC1ZvPiZczvJt0Mc1TflcmeVeQ4suT8wkUVv35bVHMPFRO6SJ53Y5l4DZKe4Iii5AB1fBEpmnoFGBr5CbP7nRu6vw77fDQt8q9dUqxbQsryE2kA/CTUsnC1I6Oirw8+uvv4EnPYYJIPrgypVQ5HtlCo+7PHhbNC2iwMe+PIGjAUcw+ediX2d5EFGGpaMHDy8/rMXDHi8qa6YNkuF8rL6aify3PxHKpBzhqbdMyMee6N69m9KXv0kAy3co5Vyt37N8hrIOQfmytL+fPn1WcA5qphTWO+I5oybqUxVa8n4kViRahtp9BzCDDt759FP89YwFopt7YEFQfXRs0ACpaWdxLTYXAdc8MKqhMxxqmyL8lAdeO/METr92vuhZKovWuSJoomZ6yjcvwWzlJfwvzgG/thNKk2s2SLFxwqKm1YVTB/B8gwR8dMgWqzfGIOjzIRUZ9oZ97geAteyypEL0avrnny2gj3C/fo+UiK5h4ADNR9q2eMZSWOVYoc+rvfHx3I/x/IfPKj97QQRh/BCg/E1wG9LgEigMDa1fvx7GvTsET0/ujWVfb8f8masUcxRNNoaUXXoHDX7Ws+OqAkl1bZReUXqqqaW8ejaYrDrFhXXr/sKAAf0xc+ZHClg//vhjfPbZZ8KP4OWijBtSUVsWK33fAfzYD5sw9tEMWKwWGeafcIN9bjoK9ojCzIMLsf5gHH4+Xh0fPx8p2OhApKXnYcV7/ti0fvMNN21l6yDZ/NxfFmBMljfcGqTj6WpXkJhsgqUXcjAuQZTNED6u9hOc8eoK4Yzfsj4aehuI0LqFB7tVAN9qDmWtq6SW+pqbV1FcDBctWoQXhb+73OSUgWnq+fHHeSLWuxBXoi7jocHd0a1eLyEqWSib+VKWn/Lk0REx6Fr7IZDySgDrl4TZHGmflX7JW659B/MqZvDfE4uJQ95VwHIjP2W9WagsW64hEHM+N3IHpSvoJ598gnfffVfRdjO76ogRIxRHHpq7mNSOB0dcXJwIehmrHHo///yzkvBu4MAByvw5x/uc2H0jTsU5ooVTAsJFcvUI/9oiWZ2IJjEpxJGQzdgRfBjdY3qgdb/u+GhbJpYMv4opr+y9r04at4CfoksI4gSh6XxP5DWqF1wVV17ZDX9TwQ4aiyR5EQUId4E4XGsAACAASURBVHNCaFgy7CJDhIjwpOJQfyeaBHBZyitD97hV1lkPXo4tg9VZupPNzMxcsMtJSuK2nJw8RESEK1kpLudfUn5f8uMyPPfi0+Lf5fh46izlO/8MX+X79yd9ADNTkeRIyI6GvJW4qVkEmxTOUNt74h/k1wxFD2c1Yk3G72rD/+R1ErRalrus9yGVUDdSEFbkfRK45Fb0CegrnSMHH4aB+s3s1sDEdDCWH0rCoFZ2KAyMRiurbATVy4alWS0ciDKF2f5TsHJvgj9++AS7d+1S1uFBYp+1L65evXoI3PI+Ht/sirjoDHzZPBdHm9ZCSMIJeDu548zmILzz1LOoUaNYG1qRF19WH0NZKW803p0A8KpVaxRKwlo+77wzHfPmzVfKerZo0QIsCHf06FEha3ZXghJeemliCSXaz3/NR+TZGMyYUaw8Iji0ThCUixkPrAUcf+f/3PyGNLu7YtWcahLAkgvgd9qxeUDYfPOx0vfvZp3x8MO9Sjl3sD9Tv9L/WR4oenZeD2jVP7qeGLXYcUPLfmuvl/Mpz1x231ho2uK2xvyKqjY+yElOxfk8O2SIrJLI80c1+4bIFdr1embhSBIVBU3C22Njzm8Y0XVQUdqbG23Ayvi7jEE+b+uED60TMSqyLrb0Fkq5jHxsdYhCwtLmsBt9BhEbw/HCy1/dsUcojwIbohh3ArzayRu6x+nTZ4QCR81VzaZltQOy/VCjsB6uGgWJPdCohIuhljWV1HPaU++gfsN6GDPzeSVxXLNTJ7FNKKKkc5D0uiKrztI3bNREkw0NDAxUAu3JJegpnNRAp7wy/XqQgxrXK9lr6m8YLEFttKurq8JVODg4FGnRZT9DGmjtcxjSOtNxhIcCwa7tK9l/yX3cNwBzEd9a8TvcmzSEm+D5W14Oxj9t2uKpoD241L4zziWqOYK6exTgpx9FoEOP+nhpo6vIa3VFObnvp6/z7SJr9erV6GWSjTdCnDDAzAQtHKKxrYrIhli7GtrUtsYhUaolZes2vDvlzjiqGAIwKdTixUswcuRzRR5tfK5bAa9W46xfG5VqUl5TNcsSrAQPv6dC51DgPsya9ikmThsH72YNsPj7pXj48YfwUIM+JYbTUiKCkiD08zuPzO0iZahoXYSN3USw0AeET30XweVkPPWU8j2BFB4ejkCLjcrn5kZD4ezsVCKQXq+8UkEuKnVcDVPs1AyGkKDR9jXE5jIGmX7Xki2Xc+C/vFbao7UPp+cEJBfBPvI3eV8+s3Qsua8AnjztLXwz+zPlOb4+txcdzgdgq311YSpKRZKHG9acFBFGZ9PhZG8Ku8O/YOPylbeLnUpxPSlxewdX+Df3FOUzRIlT0zycD8hDtFEA3O3csPaUk6iKaI229QtF2h1R2Ok2mzacUM0OoToPcPOZmpopeYdluxUAy2u18i85LF9fP8UswhA+Uj69TZQOElOnTUW1hp4YNmYIDmw7hG6PdMGxfSeQlZiNscNeKJXJgqYW2oXZdkW/iRqp4/Hl9K/w2xNdcVhonTteT+CQIuRIO2F+OSWikQIEdRw8dgwk+/zKT2oI4fl3u6HxzN0ozM2C7/sPC2VSomLX5cHAMEKV1VUbwUNAk+ozLY7epKR/RfJ3umcygR7BbEhul9dpAczv9MoxLRXmYcQ1ZbsvAKbc201Q1pWf/4XgjBR0HjdCyTTZIipAmI9MkVHDQwTAmyMmS5QMvN7mPTESgQGq6eBBbsuWvSNe6EAcSYvDK1WSRNKCLGzNqok2Ij/wrLg0VBPstUVBJJo0ikefGm8qChltxsJbeXYtBSYVoQmFQGC6GG40UhhVoZRTAmQVATNBS3dD/l+tmpcSd0sKo51zbm6ektqGYJYsLO971P8QnOraK3NY9vNKPPOCSjHjT6XCubUt6ps3UT5LSiZD9njw/Pbbb6jV3x+7ll/F1JHzEbfgF+wUeacmCVmVbZ/YK92EOfKMoKDVnBxhO35c0dJV7fsCHLo+i3nC1Dtxn/p1n5QtWOWXBMs6PjBzrQm/9x5Svt+0aZNw71SzvDDAn5Rbzqmsd6GlmHptdnnvT8uec83oZqxXjqnmscsi8WId5V3ds+JmVIfvPngAQx8vrmS/YMUyeAjqGlitOtzzMxAsAhesRfTO1i++Q/BhEQcqXuzfv4zBVteH0DouC2PGjClKKKeN/b2VTX2/rlm16le8fdoTgbMKcCLcBNYXIkXiPjOEedSBy3mRZUTIxoftWov0PAnKFOuYJmHXR6r981ab1ox0I/OGlkqWB+AbZdXQz1XKuGfPnlMUT5QXM92SS3Q7uOMwmrZpAntHVU7VA1hSXx5CPHymT39HuFZ6I0CAlUnjFgrwfr9zF9oJimdVxRwZ4kBaeOAAfhLmGVvhqrldUK2HHuqJ4O/m4X9nk7Hhu6noNPewcq/HMrfjb8veyEuKhKmdO6qn+OKRaoVYkNZKodScP23VtrbF5TwNKaw4lpaa+vqeU1Lg1KpVS/xC9lkNWtA6dGjfSVRUtFJ9QR5a5AQIVq3GXRujfM8AzElTG6n3KX3zzTfhMfIJ5aHMUICoRMDR3gQtRSXBzFr2CGylZsrf8+OvOL91110HcP6pCJi0Li5Xcaug4XU8Uem8QZk9OPgb5fOedQm4UtcTjdIs4GGZhz8jXVGQewGZV8zg/HDJ+2ZvPYppUyffzhSUa7UUWHvKGxpYccAXSeTKajcLXLlZtZv6yJGjaNfOR+EENu7dgIBTQfB5rDlSk9NQt1GdIuBq56BlWakAY6GvwEDVjfL333/H6wKcrgIobJ+IjBzTRUYOtnwhaw+b/xPWCLvzUKEF9xGHxysi5c6OC/44ITiCd959p+g2tZ6eCesmPZBy/C+ErpurhOwRXPSX5vzVRHSlgxIMOZJoQSpvINeAOCAbzvHpZaUFZ3x8QhGV18ra0u5LJxT+z+vvKQUubxd+eU6cgkJGMDcWhcUKrET93jy0cknFH6dE8nXjJNQR8nChkHtOfPLtPVde3S6lp6mrffv2yuMTyGdEkvcfRo/A91eE6aS/CzyvxcNMuFSaCQVW9ehVGBY6XMhKwPiurjgtXACnd+p9RwCsLW5W1oByI+oBrAetDLq/lYmlpQmnHQtzbNy4WfhmP6YM8cIb4/HaTNUVcsMfmzB17FvK3zQT1aypmtJIZZmehk16QskNfv78BSStXIGazs5oIEw6H23YiLeEp5ef8J33j4iEhaDWQ9q0Vq6dtXETzggl0+jOndG/eTPUu1wVq4e4Cn/wRli5cjVe/WkjLKo3xaFPRyrEgulrjh07JpRGzZSAC3IBdDopqcgqHcvLe5HVpfwr+0qqyuimOnWKE8tLIDN7iD5kUQ9+OS6pMtt9kYENvfgQIYNsDLMW5iPhMnn1Mup7VId9ehIinYqdGX4c9JyShvV+NkV2E0CsqC+2zFrZuEFvTHh5ICasWaRQnqc9fUWO68bwTk1BjZYOyIqJgqWzO6avCMW0IaIIuXljNLf3uW35l2tFCuzj01oJKiAYtUW8blSVT5tFQwI8ICBIpH6pJ/x31ewZN9N4DSnONZPLqGPirTzflu1bcfjCATw9fhjO/HNeiFnDFGonC3jL8ffFT1P+7O7yqfKvpMqWy9Xwv+UioeFwkQElVFg1VgjQ9RVVAo9eDlEK1wXGxCJPnIxSRh6zzx9bckXiwdqtUZCdjvMfPlI0JgMryC67urooEUdMc0P9gFRenThxUtR9pnlL1OQSrLoWZPJvrRJKRhzJ3ww5jfA3rZnL0JrK9ed4EeJwqhRZKelCFttKPVnZRFYhtEn/E2vieyItzxm1PU2QLqou/PnVOkx8uz/ebNvzZvbLPelLx4yyDhZp+2XNnS1btuBU/GEk7fsCp5LFZnJ1R7pQihy07I9A4V3EZp1rirEto9B2dhbeGGaDX058jJ3DD9zWc2gBfLMDySwaejZRglcbUsexuamZSH3YsGHCTLVYoZr8e8GCBUKceLro9n6XzqOGZw0lLpdKr+nvTsfId57G7o37MP6J4owYWiAQwP/8HoxPX19VBDY6gfgIeyzBPH7xH/h55IgiO+1X27fjtd4qB7Po0CGM6lRcaePho1fgK3J127UX/uZCK3/une6KlpjgIkXUs8p60YOApq2Wro1MnsekA1qFE7OrUj5n0yq1tOYh/bug+6ejY3GeZ/3vxQBWI5ioEXcRlSOKDgYxuIHyxDf7ym+u/1q/V2BunY/UpOmINBNpc+Jy0d/DEdU9RXHj0Lr47PQAvJw3FaPHjL65ge9jb7LNbKTUMg+1ce08UVIlClcbVhO2ShGy5lyA1lc2IyNRVMQTETN2Rqm4Wqc4MyUTG2SKDcgolc8/mHNbT0MAWziUTHFa0QG1tXgNXRMQEKgodmSGi2ThlMPGzTx//nzh6/uOAmo+hzYrI7ea1InIwADVRqomhpNjXBCyKmNuv/pxJto8lQlvk3Fwd1DZR163N+5t/DrrED59YzmqCQ+9xYcOY1y3rhgu/IaXiZxkV4Wf8a6LFzFagPe9v9ajn6DK+wID8Ko4XHif5p/sQ7bvVuz56hURueRYqmohn4/mJFaBoG1Xb/elZtpFUHjJMRBkJZPdlfYeU23ExaKAXFfVvqtmnCxL2SgzbcoD5b6z0MtOhakaN/EUvnE70alaeyEHp8HT7jz2J9QQSdxFULZfFWSf+xkjX3y3yP7Fh36QXCl5YlPOWiWKqLV2ScDyHevQvk43XDZxQJ6JGbzMstE0+QoytmXju8tn8faXy5T3uvviNvRsWNKhoaLgk/1uF8A3uh8329atW5UII33Tb0QtONlXdehQXR8lKG1z38eKdQHoMWAhjmfMVFhm9iEFJvv4kLuaPpZtwaoPMaDLCwqI2OzWrMFsocSyEBURJPV9XwB3poiFJhV+4ssvFRGGVRcoO1NG5b3pO61lh+X4NOeUl7COgI0R7LmzkL+5j8kGM8aaB5o0mcmxuBZl2XfJ0TBrhxobTDSoqWllU2OolRVSvrpvAKZWdsmSJUVszoZfP0ZOx6HYKdigvq2FJ41pGLwKBonopFgUdsuFd4PTwPemWN+6I9589a0iLfSNNlVl+F2vACMbuW3bNnw4rxf2hgjxQLDQDlam+HRxIkY/aooCKzvUtCnEwWgjTGrS8Y49wt0GsJwobcDUkDLZGhU+ZYFX9i8uL1IyHatNzvvCniy0rXaz8N3fIzDp8SXKxt+fMB27BbA/GLe2iEprU+dI2dJqxQp8uW07olIE9/Lkk4pHlsIaM9Wvu4fCetIMxUgnWT5F6zdtZsZAAjVccNmy5Yq+g7I6D4mQkBDFrKNtfE6af2gj5uFAExmDETi3dBG8wqgoNSm7yBMu1oflVrSgJssutcr6l05qLhsPEv2a3lEKvHrtKjz5hFrCgtSR7KM0ZJe3G3dvD1R+jswVuYfaZCMlyRIuRjFYGVwDbRzT4Z4holg8hLLEzQRtXEpWDLxju/wODkTgyiaVXVyPC9X644/RPnh1/TV821/4gosopOZGIojdOBSxJo3wT4CwdXewhq1ZLhrYd1eGMGR6u9mp3gsAy41FQKjJ0VWKSl9jqT3WUl+uUcuWrRTKp5Uv5d/8V0utKGq5eNpg2wp/zHppfZG8KjXSGzZsEHvOXiif1ED8pHO+cGimJnXXNo7Lg0Mq3/T3Zl+tD3NqarqQh+l5VZw2R1tNUHs9Dwaatuh2KdloVkvsJlh6Gder2rINa631PtPy2bRBHHpZ/I4CeNWaVRg6pGLV50+KFLI/fPgTFn63CCtXrUSXzl1wMmcpTNJtcDUoCz6d2+PwpZ24kJWE7654I/+5GkI54ieyNLxe4oVU9nQ6h0Vh8eeee07hHKjsWjDvHwT47UOHkd7IELHAuSJxQTXbAqxNrQPfiC3wNH1CGPJNMbW5elB1+rUNPHKrYu2Ev28Wt0X9bxXAgoaWMHeUNwEJYG5uxuOSAtP7ipuQ7omy8fOOHTsFVWtvUFEkASQBPO/rCWjxmDWSxZ4/visUeSLK5Z3/LVMolrSNckxbW9Wl6scfN4m4WtU9VzYrqz2K/J2S0lWZD/vOmrVaVCz85rqLY4HwsopVYpWl4kkFGdMCWwmqe1nJ0iEBJtlqvfsj70fg8vCSIYgcJysrE7t27Ubv3g8rlJlNrldBAfurzh2Gghrk9zINkV6ZeE8dOcraALXe3oB3mlwTcb9qepGQFOFUnxAKG4tiWxmDGqJj09HasZmi+avsjeajn0cuQK8ZD+H5CS/gikjMN2DGm8q0O7vm43x4PrqeTkJEzfqwaZmI1OyT8M6pgd8S3TAgez2ad1RNJXei3SyAtaYjqaQpy1lBOz+5Ka9dC1coHDXMWpun9AemnEd87N69R9nsAzvvRKqZmrqGTVJqgu7F8UPw+7eNsTEpW6QSM8KpLal49dkfUBwwIOzIL4wVWu5fhW35a5Hvq7TjiwR3cnIXBbBz507ChAmzRU7xcEVBpZdx9R5Xcl5yDTg/qe4tC3SS4sr0QBwjJydXWQ/atmW8suQy9BFbelZZn/hdzumOUuCb2Wxz584V8l8oPrraF/unRmNJwAmMz6qNPRb2uGbfHC4W4vSPEPZR02BkpHriklceqiUGw6eZO9576bcSVQYrMxWWaXRWff03lud3xdphItrIPAd5Bbbo6inyMeVdRWqhiGkVSQyCovIwPGwR1ln0Rb+OA4pqyd7MuhrqWxEA65019OFuhkICDd1Lr6ihoujkyZNKZoknRBbIHTt2KPIkq1bQOaOp1y/KMLkiuXm6+UyFCmlZTAmQ5auXwr2bL7o5zy5iT2nCIsh9fKLx3ntL8OabP99wqSSYd+ywULy59I3gZDJ46YfM3yU3wUwiDBukooqiwpQprxUFOchxtBpoFeiqgk57AFJhJV0y+TuptTZJo6GHkAep/rf7BuCzZ88iMvQfHDmdiSu1DqFZ3CO45lQbj1Vvgm15u9Ctag7Cq7RTKtql5xnDISsf7Y0SYeIu/KMjbPBmu8pnD+biShOSNtzRZ1Ez8SJNMa39OHgmeCChqjUaZiTjjGV17DwcDy/vAjR2coVZfgQerzekVNbNG+7KG3S4EYDLco+UYNQmHS8LtHKDZmfnlKipK/uzPhGTnLORwkkNrWXmuwIsxrgU7oPT502VjJlsWjmUn78/cxhjvFtdVw6pih0ZtE8gN2nSSPlOHjzW1sfE71mKTKy1jtrZ7Vf6xcd3UOapl0clC6z/nmzu8ePHi6h1y5YtFQ6D/VV7sLvC0hNo9GVWzUlq1BfvzzXUHooUL6j04mFG5R8psrynXs6Vayh9wbWs+30DsH4jbPr7JMKFBrpGc0dcTRXySI4zYlJOoUWgNzq0FWaW8FBYpp7AvmaDsXfTQaxYuAYTxk/A5Mm37yt8uwDRXq/nBpiobN+hXdi2eQoO/l0Vzt1TYLTyJGJ8HFClGt3sqkDsX1xKTEZqvsP1xHZ3TgPNuZUHYAexcby8PEppN+UmKS/ThKF1o/M9vbS0YJL9NggXR2Z7pMtgU2GPpW3Vy8tL2biyLpA+VxU387Izq5HupEYmnd+0DS8+3F9hfeWGp4mOY8qqDuw3Z85kfPjhEGHiaatQUPY1M9sp8nGdF84ShXjkkUnYvn0H+vQp7arKAAQqoqRWW6WixVULy9svzIBJEU8vH1PTzHmwMR/WqVOn0LFjB0V77eXlqYCc8jH/JXWX0Vzaw0e7NvLZ7wuA6Vvarl27UvmcKdcMXuqHPj0S8ULAXpxoOQqPhy3GycY9cTHJAQP2nkfQY60R7BuLlIbVMWeASAYvHpgKIrZ7UQf4ZsDOF3FUsJANk8/hVE5bRHj8BqfYRFH7yRLVuw7GkWhzdBdsdOvjC7G/yTOwFaFY+YJ9a+fR9WZuc8O+EsByA7gJm2WMcDdkS4mJVjaSDDHUxgZL6lGaGpUueM2+LCDG3FZamVIqX8qiKjwgKN9x824MSsGhLevR6ZHH0b+urfJu7fM/UOb5ZcRw7F64BD2ff06kHlbjectrGzd+i6efblmkuGJfss9SS83PZF1lZNONxrtREjx5PcHPZ2rTRk00LzXI8nc6a9C/mo2BCzQpkRuJED7bDJrg3+RiLgrnE9qWWV5UytO8hrZqunJ27qwqOe9LUrsFP/+JceNLJi7/9MvZmNI0HN97PQd3y0LEZYqXV8UYncOPwaR6K2EjjUaNM8dx1ucxtDVZBb+cR7Etzk5cU7Iu0u0GH9zoRVb0d2qfjb2EMd5MZA6sEoe0AjskJUbgbHRVtMmLxAUPF1jkZSFaFAD3jrdHiIfQ3InWwHoxBtT+saK3qVA/fU4sbgIqkghW+jXTVMWNzPxVDLcr2SjHsRhY2d5B7M9UNg0bepeQ9eQGluOVBWIqdhj4nllT1F293vQA5teDPhdUVLCceSHXYNeyMb4fX5wLuqyxtc/ClK0ff9xRUP6mIiBBLXLGRg1x6ecuvbRlsdfa5+PfhsxEnB+THNDURGCyaakrP3MdeADyem2KH8kFaU1s5B6Yp8vevtj18p4XN+Ok1x5agfjIBDTr2ATZwW446xCPp6KW40zD3qKoWRRqC62zQ6SolC7swOY2pnA/EobCLq5wssnCTxed8NOw53FJ+MNqW2UBMeXh5z6pBXebAcr0rETmjYw8Yei/YoNUk7OY+Y8txg88iQyj/vCxSUMb145FNXsqhMwKdiorqZ0hdz0968csFXQxlGAkt0NHBsp0Wi8laRvVAknrA6xXTEmlmJwDFUMf//g7pr0wQjlM6IvMayyz52DrDl+EFtbBU32mK5R6Qaj6vlOOnsGUoU8XAYYHEJVMZbXz588LGXWLYPGfUcxCEkSc86lTpwXVVCOWtPK3nJ/2uWSeaP1aaTXSWoottdbSfVLKsgQ0zWHkQMitseA4KTJ1BAxUUBVqdIwxK3I40QJfTaJQrehx7wuAmdWv3VfHsWaqI/6Y/wu+fvcJzNr7EyIiR2JkZ+GOduYnZHR8EXWFs0dwNw/BZhrjVOwJRGf3FLJjIlqY2eD9Fz/ELnEiaVt5AQYV3Pe33G3iG1PRf2Im/MNd4WbdGckieNyyvSdauxkj2U8oPexTYWzjiBVbk9Glrg2aNzqMwLSu6GifhY7Ve9zyfcu6UA9g2c+QHVP7G2sRMRKnLBOSVuMsK8eXV4W+Ig8mNbcEAIEyf943cHhKjRc/smo9fn19mpIfeVuQP1Z99qXBIctSBpGSOTgcVFjS9HR1nbVUkIBg8L10oNAOzn4qm2ujsLFSnmUfQ+tDTTbXgmPxoKMSj6Y1jsN5qIotZkaRpWJU/2/Ojd+T1VbXnmmPijPTyDnJed8XFlq7MPRUibRfjCeb/iSUClvQqqvQ9oVb4LSoWt+7bndR0f4ilsVfEsm8hyHazALTfknA5GcdUdUqH/lCjPvz259xtupwpSwnTTYyeKAim+V2+xiSuck67ypIReTS3XjkjWQERdZHRGwrpBlno1ENW3RxF9kQhdbqrT/DMW2wHc5HW6G2058YWGfe7U6nzOslgHnaV6ypTgxUSFHBIjdplSqWipMGnQ/UzaZuOpm0ztBm1lL5irC52j5SofPl8b1wrlYVT3nUFeJIMQWmLKwfU8bUSnASQPRNZupXtvnz3xKZXT4u8nvm/KgEI5Vjk+6dWt9sOZbW3LNz504lSINKOT2AOeaePXvRunUrIRqEKJkrpUJMjsXxGbHk5uZe5FopUxwR4FLxJvtTP+To6CQ4NBZsk8kBCwR3pLLjbPeUAsuF37lrJ1xFSFTz5qrbW0rKWmyJCYTftjzMHGGMXSt7w3pgGs4kCF9U00TE5ojwsxQL1K9ZgC4b/ZBmVQWdL7mhe9wG/PDDDwqI9Rkr7wawDW3GAT19YNv3ZfTz9sGM46H4Z3Qd/BD0PjrVm4iYSOGIkrcWPSM7Irm9uxANbBCbvh5Vc3shx8FGuIgmYNrnyzH7zSUVw9hN9CKAO3Uqrdneu3evkpdZ28jeSUBmZ4taRIoTvZGgWBmCOokECxrgSsCS+jZp0sQgJdIXMpP3KgvM/F5bfJvOD/Stlm3B7m0wqltd+Xj6q5/Q6rUXELxlF2aPf0n5Tp+MTtp9tcorOZYWeFQczZnzOd5+e7oCYpq8tMo4rfuldr3I7kr5X4KNIY5cb1JheRBo5Vj2Y7bLNSLwgrIuKy/MmzdPJDgYpCQO4CHJw0JSWS1HoE1az4Pinmqhf1u6EGY2JujfzUqwMk+W6yf98vRpeOblmqhi3hzbL+eLgt4FuHopGSN6qBXJmwnwQrhIr+/YAHXt07Dih4OwHjwAA4Q87Zcfh5lvzSoVo3sngKzdeKT2HFO+OJqQuj7XDmF7E2DdxgxXkzLxZJ0UXEqohWvpYegbcwJX6nsjOMcEXkddcKzgGkYOc4W1Kdk2VU6+G60sALdq1RqnT58qBWAZ9ZKVlSE0yxFFVJj5jz093UUUjxrip49P1cqA5bHnZT2jZJ+l3Vk6PEgtLDfyZ599jvRmdeG/7xBWCxaa8rDUSmsDBbSU/5NPxor8WarDiKHGuVpb71V+SkjoqBRZY3x348aNsW/fPoVt7tGje6n9WtJ3maam4rS5JUMK1YgrcgI0m6kJ6WspVJayL+V6PqOUdzmPDJHkkGNwDVxdVSqbKEyNjo6iBNH1RhGnTRtWYFTbPaPAx44xJ5KaZqasNvOXL/H7ZW/0aGuNh5ubwFvkyUpJPAHX027wFg8V522M827pIhQvF2+saALfd/JxKsYOL2x5CW9bz8CqY5ex4nPVddFQo4M9He1v1L799ltlcV999dUSXflCNl15qUhjvOHYWtgkN0ON9hHICU3C9ggTxMVEokezeqifnozAWgU4G3ANL3YTNtLE3TA3ysPOHwYiv8UuRKbURX5uPsY8P/ZG07ml3wngjh07Ku6LVJRIr5+GDRsqHlLUigYEqGVNiht9eDOUj1p3P37WU0+pnNFPTuuEf6OJS/Cy/9P5XAAAIABJREFUn/RcKvYXVrkA/r989Rqktm0kzG15mFBX5dqkUusZl5qKEvDZZ4fh779fxuHD/oKiTVDmS0ocG8s6xAOKbLT8jhxCRkYPQQ1/ETWHPAS1718KqLxeroFkhVUf52wBKEdlDbWN1FuukXTokHmsy+I8tLZfjhUWdk0oqNTUsTIbJ69lcTg6u3BcvktXV42fuehwzwP6y3qxc04fwGvNO2L2/n/Qo6ET0nOO4HJCO4w4EoA54vSqWyMInges0NpCpBhtVQc9PPKx5aqwT8ZnC5Y0Add+3IAnB78EZ7c8ZfNWFLD6+ejDH+ULILBZVNrfJQp9LNsi+FIWHNokwGhvDgq7myErpxAB4VYitjkF9Wyz0exYAKK6uuFEnpC18t2RsPmwEphBmTkpyU/E0hanPb3RZr/Z31UKLKO49K9YG1+qzUdcDGC5idRNXBz6l52dVeR8UDJrYultpN1aWo20fstxI0uwSiUP++gD6bVr8OyHIk68UQN8OHCocjhlZm4QsqU9vv9+o1A8OYkiYuqzZ2RkC5b1cWHKUUt1kuryu/z83grLSrlfDZJQ58+5sEnZVHtP+Qws2LZ27Vql9jLb5s3/KM4h6nOpCQr0Af5kx6mgk0EeelATnIyCkp5rWm0+70H5ukuXToo/trOzypGy3TMKXNEN+NE3b6HH496wsmmIUJHNwswjEP3aN0LiH2k4WjcQXWLrYXHd2qhh7Y+WiR5470IhHm0fh4ZONZF4thrmr/sCQxoNwuzfpuPMyTNFtzXESssQQALTUNUHHgDfrpmDC0cvYsjwNiLcsQM++mAo+g8WAeLVk/HS1vcw77FZMDbKR8hBAdymaWjsaITjkb6oZlQLOWsvoEubHIS07YRzBy6hfvtQdK+q1t5Zu3ap8BO+vdSx5a1pWSx08TWq0koe33JzSgqsHZsyKU0dkrrKKgNailOe4soQBdLKevJ3mY9Z+xvnof/M77jBtfKmSs0L8PXX3wiKG4q33lLLtKandy/lccbYXcqhZcXj8tAilWbgA4P0pYeUFlQE6CaRRGDwYBXElKepqZYBCPS2kpUS5VpSVicbLQ8mmtG4/gQ8/5fBDlp9gHxWOcY9l4ErClz2o39prVp+eG7sEiz5ZTnW7P0dj4tMjaeibWGz3x9bhR+xRXUrkSA+A7FJ+2Dp+BhiU/Lh4cBk2Oqdkn7IRJhLBL63+Ry9AvvBaeAjeKv9QwpLskdkuji3/ZLiikltMjNH6oHLXMMMwJfumoxbPli4HseOe8DF0QS/1NyBfSefhk/r88gVFPjbRpl4uHVX5BVaImZNOHp7hiK4eyeciBNuckJ+cfY8D5cYa1yOtoG5qHt7wawhZjzW9GaW5Zb6FlNgNdODmvHBcFMBpMbyagEsQamV8/RRO4bAZsikowesdiZSDpyzdQPsG9ZF5MadeO9FtV4umyEAl7co1tZ7BJdzSXjrRQoqOaMUe0wqqzXTaG3AHDc2Nk5Jbqe3mes5imKZv1ABu9YjjbmwW7RoVmKalG3PnDmraKhZaYHZWvRj0umDSQcMNTmfe6rEqujuW7r0B7GoLhgyZEjR4sqMfYsCD6MwbBfsa3VGaKoZhtnuxoHM7qjjLmxu4j+CMyTdBP4xhWgUUIgtBR/AUdST9bTvBrMsXyQcMsVjI5og5niySOVaiLMiMyFPvsi1KzH3g2K74vjx4/GUME/5OV9BQZ12yI78C2+PaYn9y21gZT0f9u2HwunoeoSIfdXSthH25TwJ18hjmJHghUlPWSB4bxoa9RTKtzAzpFdNhu+1aDTa7I2ePkth3P/Xii7FHelXTIH1geTlS0yMY2V7//0PFHHhsccGKgCQIKYrIGVAuXkJBgYWME0NKz2QkjAaiRkctQCULLEsLMZ7kBLxe1IzsqyTF85D017dURh0FeMe6mvQ0Z/a7yPJMRjX5aFyy5awrKmJiarJnjNnLqZOnVKC8tF9UcYWs4/+sJBJCQxJmJLdz8/PU5RT9NGmppj3Yx4wOsEY4jrIyfCehnye5RxUBVdx1ku5GbSHSaUEcHm79u+giehd43H4JtmK3FJxIopF+I5aFteCzcopwL5oE9S0y0OByMYTaJWJ/rl2aD4gTgC+AF9ttcKcJ0SeI+RhR6QDguKSsWKXkFPWvovjh05gVchhRB88ilrtzRF2XEQJVXsYjRK+xeY6LeF50QthViKjQy1XDDILQs2g3diRnQJn657wrluAx4+swBqnQbjcTjXZhAin9fZpIbiY2gTn7EyF2yeVHXdP21zWupWUgUVu5FmzlHKfdKhv3Vr1PmKbOvV1ESvLBHoq0CUF/uWXhXj55ZcVzehOUfmA2lOyuHRNnDZtmpKoYPToUaVub0ju1XsoyYsYWthAlEIpSz6mzLg09orSPfTYKbg3qg+L61USTq/bhB8mvy78gvcXKaXkuNo58N505GCTUUpSziUVllFSWiqvtRGriqss5YDR2ok5Lk1dkmVmjiwXFxflYPvrr7/x+OMDixRR69aJxHoidxjNctoMlOxL1ptNHd9w1g7+/kACeMOmtYhLiMXo56riq/MuqGctciaJBa1pIxLiiZM7IMUY7smitGRSIpa4dUTi1e/h7f4ShrdMQPMPjdCqtiliRSXPR3raoa5tHnxc0hCZag+rJFM0rB6JY+Fe6NDAR6lXHOafiEcuWcBlQhWRpzoXJ/3tUcdJ1IHNuIj0GvXhYm6DjEJhCtp3FlHVE9HM1xkmLaJw1qYTYs5ZYrvQjPdskIXXVhTiz8mqr+rZv8Lw/FjW/mGFvHsLYj2Ay2OhtXVrCWDKf6piSKXGlpZ0BlHlZW4ybmhyt+XJvaGhV5UgdlJMUjuZrF0LMoJDxrySdaRpheCh437btj7K/d+Y/TF8JowuOihSReierchT1SGlQNE+t2gRVgRO/qGlfJLCJiWtFSwuqyI4C5NRgohK6ltUFlTWobK2tlESBtCdUVJYjsUDTI4rlW3SAYSKpa5duyiOG5R3ZTE3/anG4ubSE4t/kzugQwjHKywszn8lrzMUly3ncODAQaGRVitQsFU6JZb+4fn5WNR+jP8xHr9OcsMekb0xJLQBhnezhKXISnLon3zYtsyFja0lPt/7Aub2/hadnVJxIiEX2y/aIl+4KlqYuGDK6bPIEWJer0h3DB3gCY9tQcjvXxsf9h8Fs2e/xeqJRggNCcWZ2PboUTMKMZY52HN6K2o0GYlXbY5h4ZVG8KhjjUe2+uFiH0/UDt6HjMs1cP4RIT+GCc+czPNCO50g0gN1QadoIbsf6YrxT7nj9VZdlYCB8vx1DT3z7X6n10JT9qpIpQaGwOnZRkkhGXmk9cM1xCbqQaR9DkOyLIErqRxBz+AIpt+hApGmLoYfMpJn6oLvES3iaWeNeRFBgnKbCvabeac45pYtW5UczWTva9SorlAzan1JMakQIqWVoKNfN801DOYYMKC/QiXJktLLimPxPbE/Qwvp2ijNOnwOjiFtt2SDOW9ScNqMy1M8afNpMWEec2XfKFmC/neOwULh3t71xUFxn4MZbnZzMji+ne/DiPB8HG1FrqNHhvVBWk4SPl9ti4kD9yMs+yG0cmKNJRNczi0U9YXzcSEuD/5JUXCxqSk+56G6ZbKg2GHwKPDHocQX0CDyEtrXv4Tpoa64nPQ3Lp1/SpyINpg42AEF+UfRuXonJKUWIjM6Al2rB+DXgHx0b6bGkbYsWI7CIznY3aAKwo+2wg9x5vi2Uz3Ee/wOD5tnsXPDeSHnJGPCkJdvmHXhZteiov1LU2D1SpqWDh1SWUo2xqnu2bNb2EMHKp/LAzA3FQPxtZ5WZWmYpdxsKHhCgpz3UtnYNCWETpsRg33IBTB6itpmLZst80YT3KR6zP7RS9Q+YvP19RXOD0mKEwapK6kctc3SlivZeZkVkteQKjNbhowGkiy2dq05T9VpRBRQux7nS06BB46hMqr6gAhDrpdyfEOssx7A/Hzw4CFB8Tvfu+qEFd1sFel3IHQnqqMejp86hk9TZsIo8GN8+IQJQiwEO+XGLAgiQDwyEH/nOMBNuFr2ySjARkuRPN04GU1dbLFmoylqiWwqeYVZqG9nDCcRtuhRsB+LwrvCrUo20lPiUCMvGrWvuWGekRPG97ZCdFgyep6LRJBbJt5K2oznan0C73qiJOiieKxu+JcoFdIOf5s2RI5HFfTyzEPUtUT0baECga1g01ihvCrbG6giz32rfQwBmOF7rEzPiBhpb9SPz80pW1kaZi1oDcm8/M5QQWsJXK2PsPb+WpBKJVmx55fq2CG14FIpJrW6cmyCjL+R66EHFKkylUp8LoJPZuTQPgPXhfundu1aRXZggphZM5hBQ6ahlSw0v2cJGMbvUlmn19Zry6poFYBF++K6zbk8mVf/XnjIMeiCrVIktbuZjZm7cQyWJfiIyvITBSjGIK3rV1i/7QwCCkOxJ+d7dKjqgz51HOFk9Sguxxphz6krGNKjAGcShSO8eSGGXA3A0CNOSKo+HUv6PoPNcT0FVS6Ax5VjWJHdGgMCRYrXPja4eD4Ez9aqjkNVXJCUGQIfUUU+zO1/sKhlhr0xIhF45lnU9mgMZ9NceOE0PDYKFn3kKKXMZZZnOuKOJwq27N7KumWtoyEAq07/NZQoGQaSq62kiYkbvSx3QfbWb049gMujyPrfZModrTsh76G/P6+T4GGoI2VjBlwQHNJpQlJIqRgi9ebvtGSwMJlMIqCajxgtRH9rM4WqyhpI8jvOQXpJkdWWWmOt9phja4MotO9Be/Bpn4W5p3l/1jjinKi1ptxPvUNoqMhMU6M4TFD/Xq9eLfbSeuC00NqHWbjwe/idu4qPv3gIPy/yR+PuOXB26Aorkxz8IyKarExFSFqusaDKWTgdL/6tEo3muxKREx+I/zUOhLtIpP5JSAdcGtwSl6L2ISqhA0IiMtClrQ3S047DxrQ16rpXQapwyMlekA6TIZZwFOaqBT8uwpbMxxAyW8SRxjmBZVCYWODrr79WXC7//nMN0NwMjzVVq+/d76YFsNSqctPJzChqalNjUQrmGMaLQtjMV8amB7D2OUhpKD9Wr1680Spqo9X2U6lbprKZeZDolWFyHlRSce7c5DKOVpb/pLmLbLcq77Lgmr2iWOPYPBhYjoSsc2RkhMJe83mp8SW7yz5acUBqo3k/rhGfkQeDNtDeEEUMDg4SeoWWJX7SPufFK1eVwnKy0YOLc6Amf9SoUQo39NZbbyl/165dU7h2rhNm1MGlto6sSVWp7cA3s+EpE58YdU7xRz2SOgMZp7pjUZQ9/qq5EtEtu2NlUgP0dg7ClrVxsBalhx4PcEFEjzoiK2QO4tLWodC4GqradobJzrXY1eRJrN6ejNcGikryVc7By7wVrmTug4dVR7QRaW9Otx+jTG34V3GYN1GwY9HNYOKVjInLpuPQlCOYN2c+qjbwEvbSx/D72TfQ3+vNe66wMrR2eiUWE6rJgHa1vwwLVKq8FjUJ4LJkV8mGS2paliJLPyctpWY2jF69HoK/UBo2qVtLsLxGCqCdRL0oVrKgL4Dq0GCpmK9Ux/98ke9qJiZNekUBJkHI6B7aTBlwwfE7dGinsMykqpRppSxLyil9CnggyETs/JvyMhVV/Jv/E8Rs8lppq5ZKMP5Gpw1GHzHns5btl89MqstyreXVVeb6fv75FyKr5htFHAdDN6XLp3b9tBkt+f0DTYG1Dzb37EFMbdEZX/oexhThQ60s/MbnRSEx4XggHCe2bvODW5s4DJ6Tjg0ve+LbnTEY2n0H/FKfRKttmZgoPGM+GZmBA1c88VwLM4SnHYKXTWdlnBNrzmFctWMKgJ3TvPDwT+cQNHsgZu7ZhPd79EeHwe1xZN17omcxy8wk4WdOxKJn7wY3cx7dlb6lfaEZHihlX4nY0iDWysDaiXHTku0jqOiKSLDxAK2odl0CWM1CkSHGKtakzp79qUgR+x7WrVunOITs3r1buc8rr7ysAIza6D179ij/T548SQEN3Q75PBYWlgo4pQ81v+PYBJxUVEnWmHIkKb7WHKRVWEm2mdcSzLwPn5X2XTbK36dPn1YcXEjJtckA5FpJqmvIi419tF5t2s9lbQKtDf1fQ4H5sEvWLhb2tyS8//ok9FrWAzuf3lNqDXYHboFtsgtCDlzEE5NEwrRfo9HVYj6GtlLzTy1cm4DfJtphf7QpbHEciZtckdGwCca3c4aXp5fSx8/PT8mmKNsFIe82Fi5w5AK2DdyrbGR9W7ZsmUiuVlxW864g9AaDGgJwsS24pNxL+66kwmUBuKKUtqxp8XpZzU8v80pw83sJTsqebAQoG72eKDNKkBEIDLWj1plmJqmgIvBkk9RU9ZIyuR68QP/odMV2Sw0y700qbyhHc4CoUkhfaJqJJCsvx+b9KbdKM5MhSqxdC71cX9Zv2u/JhTD6SZaEof6B873vObHu5IZOiP0Ub08/hZ8XrFSGPRFzED5uKhWVjZTR0fEg3v8qEm+OG47tZyORkB6L5i0LUV3k2fI9KOIy62+FVVA/jN6ZjWOvtRWRLcUhWzc73wXz12LcBDUlzP1qZZmRZBU8/ksWjilcGFQuGzc3NyM3D0HBTVNejmhDMrB0oJCVFCj7MUG6zPPUr39/nBMyd9WatVDnuuJGVUip6Wh477i4BEVJ1KpVS2XTEtyU1+mu6ePTRhmLnymDqhSW4Bb5x0S4HRuLkvE6mYWSfQhSHiIyWYDMVqLaVxsobpA0KdFjiveWLLI8vDi34iweKQqw1aqEagYTQ6DUU2L2MSSeGNJIcx5aawGv40FSqaOR7taGZ1DC+uVv4+tf1yj1cILz/PHUJyEI/kqNCOLvPXvXVwz63IC9rxeJvlvzudvjEsCs+UPqQvZSSQwn5EtWR1Cb4SAHPQXm5pUmGzlnLRuopcxct3iRupYAIWfCDUcqRjAxDUxychJSxKasLZwteB03P1lRzo1OIrIx5QzBRC8oWVKHAFTtunkKiCkz83AhsBmiRzaaci8BykYzD8HGcSRQpdeVnDN/5yHDe6heUYXKoSXZav4uP8vwQpqQAkWtYR4ssjEZAJ9Duxbav4uDHq6vvBI8oooxhoArWXN9RpB/FQt9swD4cfHvaGd0Hj4jvsDGkBfhYvYUnu0+RkSsBClDxcevECfbU0qUCDdFzZrF2sObvVdl6E8At27dUoCDCc7VSCPDrTi4gdRKm4+4os9BkFC+pNZWzfesOuPL8EM5DoFKmVJ6RhEMBLukaqTABBk1tWoSApYrLVAyVNBVkdplhjXSlCQbWViCge6JvB8VWpKtlY4c0jOL8i/NSewvZWHGOjP5PB1ceMBxbhMnTlTk8D59+iiBG2xk6WNjhWutyLOlVcjxN86bICbLro2RLktDL0HLrJj0BZdJ5dWxTJT10yrN+Fza9/KvYqErusn0/VgpkY2lS+kLrc81favjVpbrlKR2ImjB6nplAHVeEqzM7KD6+GqbfmPyN0kpDFEU/QblZ2qL5ebTeyPJe0lHDlJgsqH8nwAkt0AWPjY2XgEJy5XwQCC1JVWk/zApq5yXpJrSm4uAlxpqUi85Z1kInCCU18u5EHiyZhG/kzK2obXgPMpLEkj2W+pEyrKlq2awAgXw8qCRcylLz6A/CO97Vsp7vcmHP/U8lq9YeK9ve1/vJwE8UpQ5ZUWMN98smWrIEIC1G0kLNq0mlBucFEK7qbQgZyhhiCiI3V/IudLtUmqB2U8qg/gvNyzlWFJlVh3guOHhEUrQu7xGaoS58aVSinMjQCVgpcZYKskYCsgx2KSzBiluWQAhmEj5JDj1nmLy+aQpSuvwoX/JlN/ZT6udV8xKF/wVrTh9vKVSSn+tWhw8vcQho5eX+Qz/7wC86PdVGDW6YjWM7yvq7uDNZTxwv36Pom/fvsLZZLLwZBuFxYsXK3epKIDZV5YG4UbWA1hSLO3Up02bLpwVZhcpa7R+x5KtJdWlLoIyJv9lI7tPd0EZoic9nxgNpQYRUMNcHN7HcaVijFSYZi26T/J7CTo9OyrnSVb64pUwxQ4dKOzR7sJURfZcy7pKKiz9w2XQAu/FJH+MA5aNUVV0u9SCnfoAHjp8HlJb6ZBR3mummMD46rZtixPXyf7y0Px/B+A7iIsHZigC+LXXXitzvrt371J+MySn6dnH4ODLSmUGCWB9vigp93KDSYBrN538m+NKDyzKw/RXppaVrDF1OlFRMYqtmaYTCQbK12SlhbpHyMZZSl8hXSuAllpZzucsk6KLOcq5EziSjc3JycP69euV36hxNzc3hb9wtNCmNvBycihipSmb8zCQLC7nQAotqyty7C++mCPipV8Subd4UBXgxRdfVNhnmrvYyjIraVPElvVyZBUI7RpKRRjv9Z8M/MDA8NYnSgDTi6idSBt07OhRkYO7WSknArKaDMw3tNm0IJYZErWz4e+SlTREhcubuXSLpPJnx45dSooZKtBUhRuTtjmX0M5K1vfkSZZCUQuI6RsB2Ui4LcoAeX1WCyqr/IIYtFC6EbykqqSQfFYeKjxg6NWlKrxslPlQVi5LMaU9pLSuq3ptMxVWfBflNbqBck0MHYL8rkxPLC6iNHpL5+8DBw4oPP1zQpb6r1WOFRj44VfYMKNs6spZEsBdugg/UtEkS7pr1w5R0Oth5btVq1Zi6NBhIkTtgCKDktXWstVyo2rlxrIoMMeTciOpR1n+zTxQZHAAPam410ht1YTmoo6UMA/pE82xtImsFFHe6mvldEP96NpYVmtYq0YRMMn20q+aDiS//fYb/ve//5XQLKvPWnIkzr0YbCyvIgLVRZMOMtoD0pD3lqF5cR6k+JLbkffgvWlXl61UQD9fGFNm8kL+369fP0Wl3rNnz8qxe/+bBeau3oypTxZnZYiIT4KdlQVshBY2IDwa+/0uooGVsXCWry02f1UR/RJeVGqEm4KUl2wilUBUqlDpxEB9Kf9pqS//1qd3laA2pKn9v/auPbqmK43viDEpYaFhSMqoNYIGEaRGPCqGMMyy0HokIVgyaEZTb4rxXGqq0lAmHvVYqoJFh5IwSCaKJpMh9apH00E8lliibRAjQWX279t33+See8+9N9cNuTf7+2ffe85+fvv89t5nf/t8P+0pK3SX3ICStlyUI5bSnkaH55gBpVdGR7sY9bFUX+RnC8ACcMW0TM+5ncf8uG35GH/u8Z30/v3JBBoc82zS5Ld00GPjxo0UH6azwMC2NIAlJSUxeDrF+WY4rIOOz5//jtImJe2jY6HYEZ86dRqZL4ODg41NDQvrzb74YgsNtnhlWbRoEZUL81xKSgp9+IClPGhdhIcUIS7hkcPRDq3M6TAD4xgoHgh8aIGvkDAIY5ZLTNzGhgyxvKmn9V+FB1POrqV3m7XLZrmkhs6x+STf2XAdS1G80wK0sPviYwK4XYUNFO+3yEu+s5bedUUemIExK+PdGIL6yYEDHzPg80jtACNPVmn73xaIke/3/HgkJJB7vrjLd6df5eRkpV0OEWj4LIilOmZaDEJydhRtFvXDbjoGRTgkgN5AI4r2Cgd+JbQxWVnfkpUAnEkQnD/Izc2lfsMALF4tBAm4bL8JgHlFinFI3JrPpH7x+iaYh19tqcw4cUrbhR9ic99ITsnciZlglrR15teJxVXqrLSvBKX/Y7dcigcAjAsrV66kry4wSmI0xEYDRlK8+3r2Gcqq8tEmPLQLG96jC+vIPeLXHig8Ej7a63xirsrWc3gPfeut7hW+2fhmGIRmSspXAzNmTOfL5/1UCJwCbtiw3jgDR0f/2chsSKsBAFhufetVy3vgKN0aKwA/f2ceO3YUXUFL3AULFrB58+aR1wbYNB0RHAddsWI5mUxCQkw/7MB7FDZp4GL2nXcG09FAfLiBjSyM8nhHnjp1Cqco+btZ0XBJKxklHamXSmOfBtav/8wI2DFjovn79gaT/6X3CgjA9mWrYpWXBrDjCGa8ii6BgYEmJNcVvb6uWr/PP99s/B4ZANb+N1tCu2pDVb2VBiqjBiwCGNvW8IoQGtqdweUJNitu3hQ7ckqUBpQGXr4GXntNkJyrGfjl94WqgdKAwxpQAHZYdSqhvRrwn3eIomYvCLM3iYpnpwYUgO1UlIrmuAbGJi+gxOv6zXM8E5XSogYUgNWD4TQN6M20q7KzqIwJ/uafxTmt8EqakQJwJe3452n2hm9yKPnH3HcY5NJ8wRMlASzzlktmBeDn0bb1tArA5adbt8tZC1AtUD9NE/brVUfEp3oKwOX/CFgFMJxrDxxoTu9Q/tVSJVREDUgA+7SYaaie+JYuPVwskeVMK+u+KvEn+jkhQvjLVkto5/eqLoBXr07gHvlinF+iytFlNRCyrR3VPaL9ZyZtkMDUAvjTrT9SvNjIVymU/9VutPMeAbWEdp4u3T4nLUBlg7VA1SqirbdwsD7961gK08O/dXtdvagGKgC/KE27UDna3WT5X86k2qYkZo01zMzrKGzmfYzCHwq6UtixrmA7zPwp0OJMrOzEjj8cCsCO685tU8qlspwpx+yOp7YGBXSz2mYJXI/iqxQv+2EUhYFfCqLwM28L7xHapfT67LN0Pdq/xPeT2yrXyQ1TAHayQl05u1G7VlH1OxjYHfXebZt5H6d4PxQIP1tS/GsIN7U1/it8dJ1qKN6BQaAOAY8yJDFLULrIAUKZmRx/ahSAHded26XUvuNqAdyipmCwqPGV8KT4NF8A8swgwaPb7VEDCj1ev0XhwyIB9Bq/FkCXAJaK0+avdqnL/kgpAJddZ26bQgK4Y90T1MbIlU0plO++QbliN1lK3UbC4+J1r39Q6OsdYlU39ww0oacL4FuKcY5f4Te5e3fhF0rtUpf90bIIYOlzJzIygm3dmlj2XFUKl9JAl/i9VN8lhYK8q0qI+FQtw1PYd1s3FWyBegDNTyik+7VjvKy2u/DH03T/7C+/pzDtTBKFY0IE/+/5B4KGVc1jQrPgAAAHa0lEQVTEVtVoclPNwPbrym1jyplXvqvKhsolr5x5awXlOUUHuQ+E7zS5ySXzl+/MCsD2q1kB2H5duW3MjBXi3dZ7dImHQ/y/VSCua2fegJ3f0PWqnOIEcmZwJxPdBO7+Tlwf2MqqzuQAod3kUgC2/1FTALZfV24b89x98c4rgXe1vzAXPcwTXv9/aZBrct9MEbnZ4lJDf4s6yuki7MH36pVw+eJ/4eNTdN2rmqBIyS/4J4Vdff/qtrp2dsMUgJ2tURfMz/PIIqq1Z4f7FD798g0K5QwamCA2qfQAam+Tbc3IMp+34wTQ1ZFL25pVALatI7eNsTVHzLyj/cVHB1KeJe+mn89udTS5XsU3k/5X6SSItZ9lPDCN97pYUlcp+rchnYFBwJCPvQCWS2u1lLb96CkA29aR28Xoul3w8CT0TaCwvY8pgEuAvEf8rOEjgNlG7DZLKfYQFCcexffs0tGzDLHbLOXJPfHuXK2XOPBxifWh8H8eIp4Ecu18UIoyNvzNxnaVU5kiKQBXgt6OSZlPrZzUYRiFAfVzDK3WUOtVMF0U3xVL+mc3L1B42k+QuN26Ij6OuFQkKpxzWwwsH/b7A4Wv/ErYpyuDlBuAMzLSWadO1g37rqRgd2uPK+neWXV9UX34osqBXsoM4IiIcHbnzh12+HCKGbnV/PnzOf3hYbZr1y5O0fEbTqd4nvXuHcY6d+7MOWh3GfsBhMUdOdk0GAhSUlLNGOUQ8fLly5y+sQnd0yPRysjIIDa3YcOGmuSv7fCnT59wxwSD2L59+3SfhbNnz1qkCpGHWt5/P5adOHGCc+imm9VnxIjhRFEyYcJ7rFGjRmzQoEEsPDycjRo1ylhejx6hLDX1XywqagSxt0+cOIkoKiGgOOnVqydnDTxBFJb16vmw9es3cJ/cqaxnT+GuBgx1AQFvcMrKTBYREcHpT37mJ5m+5uzwS9mcOSW7tqjvRx/9jX3wwSzWuHFjdv36dZM2N2v2O9IpyKXBdLdlyxbi20FepQUEa4gHfl9QaGrlk0/i2KxZs4jdEO21JMhj4cKFRBGjJ/7+zYhGJiFhtRn3rkyDNmRnf2/URem8UI969eqzoUOHEn8XHFDAEYWUoqIiFhPzLukT/s5zcq7Sb9DVgDEQAvqaSZMmcb7kULZ06VJOHN6B5zeEHTp0mO6Hhw9j27ZtJ/2fPJnFDh48yPv6Lwzk23Xq1DE+v+A4DgvrxdasWUtUrX379uVl+HH9mhICSupTyfZYuj3oH7AUDh48mPdfI6K1AQWrlnVRpikzgHV7wsVv2CKFtnYf/EN+fn4uqwFbbddr2LVr14gC80VIaXJxS+U52oYXUffyLMMEwFxJtG24c+dOGgGUKA3Yq4H3tohjkStH/MneJCqegxrQw6eR4FsB2EHNukEyCURtUyQwtffHh75JUdek/YfCuPA/UliNk10rKR8NKACXj15dIlctAPWA6azGaPNXM/Tza1YB+Pl16HI56M2sL6shCsiOa14B2HHdVdiUz8T2BavCmSQhDwofs6InT1hdb+HG5tHjJxQWGkKvauLDhVcMobwvGyivy/8/F4idaD0CaWlRlvlqFSXz19ZHllP4WHwbbKg+X4KLb4SLDSV68h1xum/IWNZD73+F7Sg7KmZrw65MAG7atCltY8fGxvJt9h6sZcuWxiq0a9eOgandHgkICCCzklby8vK4GUCctClP6datGzt69KhuEevWrWNjxwrnbJDVq1dzt7rv0u+ePXtyc1eKzerZ0kdcXBybMmWKbj61atVi9++LwwtS9PJEXfv06WPRhDN37lwy31iTqhwgME3ZK/n5+ax27dpm0cuaj73lORKvdJ9p08+ePZstXrxYN9tp06Zxk9zHJve1bb506RJr0aKFzaqFhYUxX19fbpo7QuafK1eEo3spmzdvZpmZmdx0Jk7ClRZYM2DVsCZlAjDMBLKTkpOTWatW4hMxjBKtW7dmx48fp0bdvn2bjRs3jq1du9ZYNuLAFooKIw4UYEnwMAJAeoJ8Ro8ezeLj48nuZknGjx/P2rZty9LT0zmLufDNVFpgd4Ztdvv27dyWKs/qmsaJjIwkW+TkyZO5ve8ki46OpgjNmzcnHcDOeOrUKYayfHx82IwZM1jNmuJcMATlo66wewMcsFOfO3fOeN/Ly4vSYxBEPZAHHhIMLvXr12fVq1fnPMw3Kf+LFy+yJUuWsJkzZ9IAl5aWZlJZ9AtslrDlDhgwwOTenDlz2J49exhMKxcuXGA7duyguixfvtwYD2kQB2XhHqwOSKeVmJgYetD0AIw8J06cqNt3uIE2LVu2jNtNz5i1Qybs378/27tXOBbQyoEDB9imTZtIl23atOF26YcsKUnsekuBPjHIZmVlcTtue5abm0s2cKn/6dOnU/+jTxEHon0mg4OD6R6uw6YbFRVFupMTD3SZmprKbcATWFBQELt79y67ceOG2bkAgBa2ekwYsPXC3KYV6B3PAyYw4GjkyJGsYcOGrEGDBtQvwATOJlgSmwC22hvqptKA0kCF1MD/AXQ9npOvYAPOAAAAAElFTkSuQmCC",
    "timestamp": "2023-08-21T09:06:31.194Z",
    "description": "Complete project containing all B.1.1.7-isolates from the German federal state of Thuringia sequenced by the Institute for Infectious Diseases and Infection Control (Jena University Hospital, Germany) and partners. It further contains German B.1.17-sequences (excluding Thuringia) from GISAID to give context for the other German federal states.",
    "createdAt": "2023-01-12T10:43:50.283Z",
    "updatedAt": "2023-06-09T14:42:20.979Z"
  },
  "networks": {},
  "notes": {},
  "panes": {
    "model": {
      "global": {
        "splitterSize": 2,
        "tabEnableClose": false,
        "tabSetHeaderHeight": 1,
        "tabSetTabStripHeight": 1,
        "tabSetMinWidth": 160,
        "tabSetMinHeight": 160,
        "borderMinSize": 160,
        "borderBarSize": 20,
        "borderEnableDrop": false
      },
      "borders": [
        {
          "type": "border",
          "selected": 3,
          "size": 240,
          "location": "right",
          "children": [
            {
              "type": "tab",
              "id": "--mr-legend-pane",
              "name": "Legend",
              "component": "Legend",
              "enableClose": false,
              "enableDrag": false
            },
            {
              "type": "tab",
              "id": "--mr-selection-pane",
              "name": "Selection",
              "component": "Selection",
              "enableClose": false,
              "enableDrag": false
            },
            {
              "type": "tab",
              "id": "--mr-history-pane",
              "name": "History",
              "component": "History",
              "enableClose": false,
              "enableDrag": false
            },
            {
              "type": "tab",
              "id": "--mr-views-pane",
              "name": "Views",
              "component": "Views",
              "enableClose": false,
              "enableDrag": false
            }
          ]
        }
      ],
      "layout": {
        "type": "row",
        "id": "#c38a1220-6347-4418-b432-863db7d8b4f5",
        "children": [
          {
            "type": "row",
            "id": "#c77bd7fa-02de-4421-b537-763652f1d3c9",
            "children": [
              {
                "type": "row",
                "id": "#79c8e27a-9372-406a-96eb-25e2cb4b4fb9",
                "weight": 78.25569871159564,
                "children": [
                  {
                    "type": "tabset",
                    "id": "#fb8138c3-e59c-4edb-8f34-cabc88568681",
                    "weight": 50,
                    "children": [
                      {
                        "type": "tab",
                        "id": "tree-1",
                        "name": "Tree",
                        "component": "Tree"
                      }
                    ]
                  },
                  {
                    "type": "tabset",
                    "id": "#afb2a7dd-dd2d-4ba5-99f4-2e31ac690cbc",
                    "weight": 50,
                    "children": [
                      {
                        "type": "tab",
                        "id": "map-1",
                        "name": "Map",
                        "component": "Map"
                      }
                    ]
                  }
                ]
              },
              {
                "type": "tabset",
                "id": "#5f0a83e2-acb7-4810-b3c0-e0d3723b57be",
                "weight": 33.74430128840436,
                "selected": 1,
                "children": [
                  {
                    "type": "tab",
                    "id": "table-1",
                    "name": "Metadata",
                    "component": "Table"
                  },
                  {
                    "type": "tab",
                    "id": "timeline-1",
                    "name": "Timeline",
                    "component": "Timeline"
                  }
                ],
                "active": true
              }
            ]
          }
        ]
      }
    }
  },
  "slicers": {},
  "styles": {
    "coloursField": "division",
    "colourPalettes": [],
    "defaultColour": "transparent",
    "defaultShape": "circle",
    "colourSettings": {
      "Pango_lineage": {
        "palette": "ColorBrewer Paired-12"
      }
    },
    "labelsField": null,
    "legendDirection": "row",
    "shapesField": null,
    "shapePalettes": []
  },
  "tables": {
    "table-1": {
      "displayMode": "cosy",
      "hideUnselected": true,
      "title": "Metadata",
      "paneId": "table-1",
      "columns": [
        {
          "field": "strain",
          "fixed": false
        },
        {
          "field": "institute",
          "fixed": false
        },
        {
          "field": "virus",
          "fixed": false
        },
        {
          "field": "host",
          "fixed": false
        },
        {
          "field": "Pango_lineage",
          "fixed": false
        },
        {
          "field": "Nextstrain_clade_original",
          "fixed": false
        },
        {
          "field": "date",
          "fixed": false
        },
        {
          "field": "region",
          "fixed": false
        },
        {
          "field": "country",
          "fixed": false
        },
        {
          "field": "division",
          "fixed": false
        },
        {
          "field": "sub_division",
          "fixed": false
        },
        {
          "field": "location",
          "fixed": false
        },
        {
          "field": "plz",
          "fixed": false
        },
        {
          "field": "coordinates.Lat",
          "fixed": false
        },
        {
          "field": "coordinates.Long",
          "fixed": false
        },
        {
          "field": "Nextstrain_clade",
          "fixed": false
        },
        {
          "field": "Nextclade_pango",
          "fixed": false
        },
        {
          "field": "Mutations.S:H49Y",
          "fixed": false
        },
        {
          "field": "Mutations.S:V90F",
          "fixed": false
        },
        {
          "field": "Mutations.S:S172A",
          "fixed": false
        },
        {
          "field": "Mutations.S:N185D",
          "fixed": false
        },
        {
          "field": "Mutations.S:N354K",
          "fixed": false
        },
        {
          "field": "Mutations.S:G496S",
          "fixed": false
        },
        {
          "field": "Mutations.S:N703D",
          "fixed": false
        },
        {
          "field": "Mutations.S:T716V",
          "fixed": false
        },
        {
          "field": "Mutations.S:S939F",
          "fixed": false
        },
        {
          "field": "Mutations.S:M1237I",
          "fixed": false
        },
        {
          "field": "Mutations.ORF1b:A520V",
          "fixed": false
        },
        {
          "field": "QC_overall_score",
          "fixed": false
        },
        {
          "field": "QC_overall_status",
          "fixed": false
        },
        {
          "field": "divergence",
          "fixed": false
        },
        {
          "field": "missing_data",
          "fixed": false
        },
        {
          "field": "nonACGTN",
          "fixed": false
        },
        {
          "field": "substitutions",
          "fixed": false
        },
        {
          "field": "deletions",
          "fixed": false
        },
        {
          "field": "reversion_mutations",
          "fixed": false
        },
        {
          "field": "potential_contaminants",
          "fixed": false
        },
        {
          "field": "rare_mutations",
          "fixed": false
        },
        {
          "field": "aaSubstitutions",
          "fixed": false
        },
        {
          "field": "QC_missing_data",
          "fixed": false
        },
        {
          "field": "QC_mixed_sites",
          "fixed": false
        },
        {
          "field": "QC_rare_mutations",
          "fixed": false
        },
        {
          "field": "QC_snp_clusters",
          "fixed": false
        },
        {
          "field": "QC_frame_shifts",
          "fixed": false
        },
        {
          "field": "QC_stop_codons",
          "fixed": false
        },
        {
          "field": "clock_deviation",
          "fixed": false
        },
        {
          "field": "_A",
          "fixed": false
        },
        {
          "field": "_C",
          "fixed": false
        },
        {
          "field": "_G",
          "fixed": false
        },
        {
          "field": "_T",
          "fixed": false
        },
        {
          "field": "_N",
          "fixed": false
        },
        {
          "field": "_other_IUPAC",
          "fixed": false
        },
        {
          "field": "_-",
          "fixed": false
        },
        {
          "field": "_?",
          "fixed": false
        },
        {
          "field": "_invalid_nucleotides",
          "fixed": false
        },
        {
          "field": "_length",
          "fixed": false
        }
      ],
      "file": "axiw",
      "controls": false
    }
  },
  "timelines": {
    "timeline-1": {
      "bounds": [
        1577055600000,
        1647817199999
      ],
      "controls": false,
      "nodeSize": 14,
      "playing": false,
      "speed": 1,
      "laneField": null,
      "style": "bar",
      "unit": null,
      "viewport": null,
      "title": "Timeline",
      "paneId": "timeline-1",
      "dataType": "formatted-value",
      "valueField": "date"
    }
  },
  "trees": {
    "tree-1": {
      "alignLabels": true,
      "blockHeaderFontSize": 13,
      "blockPadding": 0,
      "blocks": [],
      "blockSize": 14,
      "branchLengthsDigits": 4,
      "controls": false,
      "fontSize": 16,
      "hideOrphanDataRows": true,
      "ids": null,
      "internalLabelsFilterRange": [
        0,
        100
      ],
      "internalLabelsFontSize": 13,
      "lasso": false,
      "nodeSize": 7,
      "path": null,
      "roundBranchLengths": true,
      "scaleLineAlpha": false,
      "showBlockHeaders": true,
      "showBlockLabels": false,
      "showBranchLengths": false,
      "showEdges": true,
      "showInternalLabels": false,
      "showLabels": true,
      "showLeafLabels": false,
      "showPiecharts": true,
      "showShapeBorders": true,
      "showShapes": true,
      "styleLeafLabels": false,
      "styleNodeEdges": false,
      "subtreeIds": null,
      "type": "cr",
      "title": "Tree",
      "labelField": "strain",
      "file": "9gwh",
      "highlightedId": null,
      "centre": [
        0.5,
        0.5
      ],
      "branchZoom": 0,
      "stepZoom": 0,
      "zoom": 0
    }
  },
  "views": [
    {
      "charts": {},
      "datasets": {
        "dataset-1": {
          "id": "dataset-1",
          "file": "axiw",
          "idFieldName": "strain"
        }
      },
      "filters": {
        "dataFilters": [],
        "chartFilters": [],
        "searchOperator": "includes",
        "searchValue": "",
        "selection": [],
        "selectionBreakdownField": null
      },
      "maps": {
        "map-1": {
          "controls": false,
          "dataType": "geographic-coordinates",
          "grouped": true,
          "groupMarkersByRegion": false,
          "lasso": false,
          "markersOpacity": 100,
          "maxNodeSize": 64,
          "minNodeSize": 4,
          "nodeSize": 10,
          "path": null,
          "regionsColourField": null,
          "regionsColourMethod": "entries",
          "regionsColourOpacity": 100,
          "regionsColourPalette": "ColorBrewer YlOrBr-2",
          "scaleMarkers": true,
          "scaleType": "logarithmic",
          "showMarkers": true,
          "showRegionOutlines": true,
          "showRegions": true,
          "style": "light",
          "tileLayerDialog": false,
          "tileLayerOpts": null,
          "tileLayerUrl": null,
          "trackViewport": false,
          "type": "mapbox",
          "title": "Map",
          "paneId": "map-1",
          "latitudeField": "coordinates.Lat",
          "longitudeField": "coordinates.Long",
          "viewport": {
            "longitude": 10.493599999999995,
            "latitude": 51.13296196594871,
            "zoom": 4.624017322632551,
            "pitch": 0,
            "bearing": 0,
            "padding": {
              "top": 0,
              "bottom": 0,
              "left": 0,
              "right": 0
            }
          }
        }
      },
      "meta": {
        "id": "76ir",
        "name": "Complete overview",
        "image": "data:image/png;base64,iVBORw0KGgoAAAANSUhEUgAAAPAAAACWCAYAAADg+AXVAAAgAElEQVR4XuxdB3gVRdd+03vvPYEEkhB6C733XhRFBOyK2NBPVBRFRfwUBQUUUYoKiojSewuhh14SEtJ77/Wm/ufsOsnmcgMJEET/b56Hh9x7d2dnZued08/RqqGG/7V/3QqcCjkLXSOjf+y8tLW00MrDDdraWgiLiZfm4d/C46b5VFdXIzwusVHz9HR2gKG+AXjLi22vRc/hvysrq6Cnp1vbD3/Hv3FTh0hOTg6sra2l3/iaiPhEuDvZIyE1o8Fx8NjFPBo1WLWLWrm71o7H3Nyi9lctBrDO8Cl4qG8P/B58qvaH5eP6o0WLFhg2bNidPO9/9zTzCqxfvx4FBQXSS33hhRcQFBSEsLAw6anPPfccQs5fQO/5i/HH/Dfw2sp1SMjIkn478ek70NHW5p3XzCO8u+59Pd0l8HLTBGABsKaCgoFUVVVdC8ro6BjY29shNTcfrenA4FZSUgpj47rD71Y0TpvWMjwuAX5e7rgem3B3k27gbgavOCz4fZuZmd8MYP7m6xeflCb2yjdr8csTE8Gn26OPPtosg/pfp3e3Am+++aYE4MOHD2PXrl04cOAAli5dKnW6cOFCuHp4YsSi5TA2NJBAPrxLB6zbH4ST/52H4sJCmFnUneJ3N5LmuZuBVlZeThRTX3pAVGIKvN2cax9WXV0jAbwpFFjczIeDoMLcj44OHWiNaFVVVfTMumt5XWXweiAqKVmi4s3RBPUVHMFNAG6Oh/6vz+ZdgRUrVuDYsWMIDAzE7NmzsW7dOpTThuc2fvx4xNOGulsW+tDxEzA3NUXXDu1vmgxTscZu/DtdCV+iauFE1QT7aWKgB2tzc6JAplKXd0OFGbgM/rKyMhg1IGpUVFZCT7eOrVapVND/60Dh5+vo6BDVjQcfCAzk5mrcv2g855tY6OZ68P/6bb4V4BcZGhoKHx8fGBgYSA+KjIyEnZ0dLC0tca9k4LjERJIN9WBnbYPqmmoY/vWs5puZLOvy/KKTUmFGrKyDjVW9xzElZDZXALmpbDR3xtRcV0dXAjE3IQuLv9Xnp85G8/V8gKVn50rju5MxNHYN/wdgxUrtP7wPHdp2hL2dfWPX7x953b0C8N8xeQawYJE1PV/9N/7MTanwutW4W3u6obioCKamZrWsdFFRMSoqymFlJR8WWVlZsLGxkVjmzMxM6VoDA336PpsOSdta5ZWNhTmszE0lFr85Gh8cAsDikPl/TYFPnDiBDh06wMTE5LbrPXHBOvz5/szbXvcgXvBPBjCvp1LjLADKG1jo3pQgVv7dGErIgGAqzsB0cHC4SSOtfJ9MoZVyL/8m7mO22drCDDn5hc22BYwN9eFGY+RWUlICZuM9SL8hmqSFbranP+Adr/j9FxTR9Oc+/NhNI62u3oHhTx/D/jWfPeCz0Dy8ewngc5cvo0v7m+Xg5loYQYEFVeX/lVSWP/OuZTBX0x+lZSoYEWvfGDlUyNNKbbRQDinnk5ubW0uN1ecpIHMjIam5lqC2X1ZCujnYk4XhOtq2bSN9b2Ji9j8A327lr1y5grG/JiJu0ajbXfpA/n4vAXzx6jXY2dogOTUNndu1RQGxn9YkZzdX02TvVYJYCezGUFzlOI0NDcH2YNGf0h6sPp/yikrEJN/MGje30kp9HC421rXyPh1d9LeaHbi5XsSD1u+QDwagKr8Kh5cE1xvanr27MGK4DNQLRG06EbVhze7y5cul737Z+jNqdGrw2JjpD9qUGhzPvQIwb3BmI5lKMSsZn5QED1fZLtmcTQniBKJ03t7ekpadx8DKOkdHR+jq6oBGhrSUFFiTTiM/Jxv6JqbIpwOGWWTRRF9MxfPIhGZNcis31qSrN6FZz8jJg52VRbPZdpuydkIGFofN/2sZWALphQvo1KnTXy+xitixXTh2xA8q63BU2pljtHs/bN++HWPHjm3KOj9Q194rAP9dk2KFFG9cBl0SmcR8fLzx4Ycf4fXXXydTji6OHz+JmJgYREdHY9asWbCwtCJFUiKykhJh6yo7ZCjZZf7MfTGbzaw3227Fd/y/khKnkqIqn5RaD0oTIkV+fj4syH7//9oOzHa/tWvXomv3Lqh2ViEx4zd4OD6C4AxtvNAynWyCbPcbjf0fHMDQD4ZI7/DGjRto1apVg+9z16EdGDVozIPyvqVx/JMBbEBU1phsvjbEOubkkJmGZEAhpyYTS+viIjt03Ip9FlSXr1FS8+z8Asn0w2YkfTKPicbgFnblxsjS9/NlCwCnEKfh7Oz8/wPAUVFRuBJ+CSMGjUJwcDC0a9xw1bUA11dvQGJcLD5e9TZSCzcgqbQ9utoHSBvEcukmuH4wGAa6oxETdZrYM1t4eXnhfNZJdLbtKRnuNbU9Z7ZjRPcHi1r/kwGsdKMU681KKwYYU+YisgGzg0V00s3yqYeTA0yMDGtfUxa5SGbk5sHDwVayPMyd+zZmPPd8LYUWVFj26pJBzL7ND1JTigDsfefiUifC/Gu10LvPbYODhx2J/EB2cg4Sw1LQYUgb5KiA6EIdqEj82XNtIdZ79sEBwy7QyiePGj9vVGvp4Nq+q/Af6oOudiV4/aNrmPpCXxxJroFebAqG+baFr6/vg/R+NY7l3wRgYSYSmmcl9fUlm656MIPY8Fu3bseECeMkULJMHEFeXQGtvHEtKoYosAtRYHbkqDPCCBAzi91cfs13snF4XK3cZbGA27+Whc7Ozsa0r3bjjUctYEnG9uJKYO2a/Zj97FBUFGij2KAclga6uJydDtcSWyQRmzayaB2ydB1Q5TEU3wWpMKW7PilFjJBnVA5bs0qcTjiDD7v74KtrdigMD8ebwzNgbP665J3EbfXq1Xjqqaduei+8aZZcOYU57XveyTu763v+yQAWk29IG51MgRku9ra1axSfmg6mvOpBD0FBwXBzc6UNb0aspwtUFRWIj4tDJIlEpuQiyuJU165dwdxap04dbqLad/0S7mEHHCwhuJB/pRKrpmYnfvy9GKne7vA2OYQMlQO6O7chHSVpG+mQDU+uRMeycGS7ByCvvAoupjrkfE7sWHoqTmVUYnJhODI7dENEhSXOxx3G8136wUyvGFsjQ+FiFYh5P2Tj9znW8DLKQdC+MlRfq8Dk+XKgx+kMYrGtutaCWry3w/tvYODQhmXnW73fQwsOY9D7A+94C/wbAMyT1wRidblWLJISwEq7sZBtM0mznJmXX7umfAhYmJogNDquXuigJrvwHb+Ie3Sj0p3yH0+Bn1r4A1bPe1pijVav/ogM3Hbo3v0FcoXbjj2Jh5CYMAzDA4oRX+4Kc/0aXIvQQtvWLESR83oaEEqsk46qBt1t8mCWEokThl4wTXWEc00SZmd8hDGO76KPvwtczMoI7Hp449BcOJt5wNdhIh61voYD2ZYwyzXDkotO2Pq4KY4WadOBQTJUYTFe7NhLMnVcKzgPgwxzBLQJaPIr/POjLajxrcakhyY1+V5xw78ZwMwyO9laS+BTNgFge2tL2FreHG3FTh8cHPFPaoXZWTAnzbORvh7c3eUQy3+8I8eRA5EoUkUQdczGZWKFs4qA93oY4KNTKowbmothXrawMzbEixsuYeHQ9kjUM0R76xrEZKrQOr0ATt2NkFAsR7RYxIfiz6wMtHNyR6tMYp/jw3G0ZX/M7lmKyaui8cyADhiufRyf0kJ2tK3AH4sj8VO3cTg5sg1mLM/DupcscD5Hl84G2aaYfvoCZo9xQnRoO5i1y0AX+15/y375NwDYiHyPvVyc6q1fcWkZmGUWTUmhNWmlldroO3kRTPlKyX1R+cw76edu7+FxsAKLFamOjnVr8o9SYn0WvBfFVaXoZamCXlZn/F4Ygt1nLeHvXobKbB2klOujb7tyvBBIQNQygSNU0DGowolsK2iVVZKRXwepyWUYSPNPJY+clNwqTM3YhzOewxBakIRRNpX48dofcGnxKgafvIFwTy3Yt9VDG/1cxAQ54rBHMIaYDkZaQSLSTTvg1LkCBHTWpTFZobwiiZQirnDQroRRUThs3PyREByFyWMfajBcTf2lsp+riCy62xf+bwCwJhZasM9KsPq4u6CSlFQMbnbAUDam0swqN9VjS/TBgQ/aWtpS2ODf2R5oFvrg1T3ISyjC5FEPSWt0+epltG9b53ubkZEBE+tz+C7cGk+p1kDbZTz2FpxDbro7lpy5hlcHd0M77XjMP+SPp4ebY/mmQix5OAU5Zv6IyC+Cn74JMmsq4Wioh7Dkcoy5komUllaI0DNCCzNjnCigoG7LMoy0yUDi9XKYtrNH4O6r2OHujcMqYywbVUiB82WwaOeMoh8L4TYtElnlzlh9VBt+HR2JG8iFj6U5kkt0MC3hJEI7dsTVXCO87J8Fz7e1GuWOyQoVQzpU7lX7twCYlTcV5NKoTyykemNQso5D3ZmfqS6zyswy898iGcCdgvhevZPb9WNAilEpvFEK2pCzkZST4o2bMqj/gZeBTyYeQfrVHIwfMRGlpduwbHs+Bg3yQXC6NszpPebSZnc318YIlyK8tUUHZ6Iq8M5UI6w4GIwB2p3Qf4QdTsSoMLg1xcnSOvBSJBH7nFpDAdg3yuHrbYYpTseJ9U7CvtTxsCgwRppBDEzNXRCRnolABwPkZP9KJqeRGNbVDgdP78TWvMP4tOXj6BXYCrtjqtDlUC629m1JCjJD6FGSBrIgorK0FHtOF+FN40Lst7XD6M4kH0cVoHNRDUaMGIGiBW/A9P3Fte/xq2+X4JUXXsPZ9OPo6tD7du+3Sb//WwAsWODy8graC6Uwovhg9dA9zp/l4+GKiL9yYzWk+GrSAt7Di9lpJI/0I1kKBZqm7pVUVvm7yB7Cbp6siX5gASy9IMqOwKxk9d5ZMBq3GrN/3YXPJ1VjXbQtmQHYJ7cQgTDFNX1tDIy+jD8MVPj5aAs8Na4Q6en2SEwtxYVYbcwh1+ZH/IAtmdZobUna5kpyAv/rELfNSIWq2Ajbcy6iq9ZIxJkcI7nCHnuv2xM7fBUleW4Y1MEKZdXn4KfTEV7hGXCikLGDJtWwaJGD3Rc90bm8FHGDZAWVEfl39LO4iKUHvJBr9icebjMKG3eXY/pEe5jr7MLJ/YEw72CLnu668NEPoIwK5ng56Au82toNHvaTkJeXJ8We3sv2bwCwK7G+Ug4oE+NaLynlGjVEUTlYgYMWRGO3SDY93c8mzD7KZ97Ow8va3Az21lYk58pZQKqqyA5KTWjRxf8PLIB5sJWUxmRvwstwMp+G7xetg4G7DzwG9UFriyqivDWIosR/Po466F0cirO6bTBSFY+NJPvk59jA2MEMFtGJ+Lz0K7Su/hhj+1E2B0MVzA1NkFucgdxCSyzdo8K+6RVIy6rAjIuf4Cn3hWjjUI3uLbIQU2QFl5oK6FrpoYSy01SSr615Sw8si7THC+XXkXhVB9s7tUaPzLO4Tpskr0JOdcIU3iIlBo8lFeBQz5b4bnc2Jg61Rw5MUFZElD+nCm6kMG3tvgsDXQfizeOXEZLwC4IfOkPJ04ybZV/9GwAsFkYZXsjfqSe7u5sFZBlXUO676YfvdbazgblanLkSfFXVVRoD/znLiTEFZlTSTuLDiuV2PtR1dfUkELPdt7i4uDbR3gMNYF4ITtt5oTQcVvpaxOZWgdUSqiotUlSQg3tpDOLNWiKblFLO2mVocSweJBUDDt6wNYrGmiPkN0vXm7msx7FnH8eMR77Cu6vm42p8BaqSr6NNq0A8uTEV7/pch6fjQPycG4dzxfPxRLtV6GKRjUtJhXiiuxWyMk1QbhQGNzMX6FBetZqE47hhHoBxS61xrXUYvm7bm9wzybWPWJqckmq4ZaRD5WWNtbvz8efT+tiZbg5L8rkdeSMNBwe2gYn2RlzPmIzObjo4l0UcQkDg3e6XW94fERGOgnL5BP+nN6UroQAvz0kTBW5BWuu8wiLkFDQuyF4+HBqfmlbTWnIfpURE1BWQmkIVNVFhQ9K2WxPwmdtgPQj/z5xofHw8OaA4kcOJisCsK0VfcXugAZycnIy1J47AuYMX8km5ZEMgXXV9Hhb1+xgX8s1QXk3KJJ08FFc7wqksnZQUOrAPvoxfW/RAdWoJmX2K8eUuY7ybn4bVqko888xzOJdxAsXXHGHePlMilx2tA3Etfh2eDF6CPnZfIat4HQJrOiE/LhfPvdKN+ueNr4eLF6PQqlIH2woSML2nGY4XByCnNAottldh/6B+te+yglj/J2IiEdurLWZ+n48nhuqiKkEP0ypTcLl9OZJKnIj6VmHxtmx8TSam8IyDqMjuivFDJjYbtsLJa4xf/oPm19vUCbuQRx1TJWVjEMeRR9XEn8fBrKUJdk843Ggzj4jlFZFK/PluXCeVoX5KBxBBedXnW0mum1EJ9X2tq0hk9PNpKYmOmZlZUjofNzc3iTtj5R2DV9n3Aw3g8vRXcFXnYYQkkt02K5ZMQ1vwZIc5uJZbjqdaq7A/2RzpJeQ0UVlBrpLa0KUJtr60E3mm43GyJB0rpso6SaH9feuttzDh5VHkldWn3lr27NkTRRQ3uvLASqyZtwbvvPMOIiIuU/BCFk6d0sXixYsxbtw4KRLp4uWLeHXuWLz09CAM/KwcMbkGmG1zHZs3b8Yr81+BSatCfLXTHZ1KyKw03AyG1QYIvZyKGscqGJDHn5+2KexdKpEbrYfc0ybo0zcE1tlpsBw5nMY0uql7ulHXMwXmyJXG5olqVKd/00XqLDRvZha1Bm/rC+sQB2z5bEu9kTUkG9tZWUoxvurZPe5UO93C1Qn6xOZyEzHTyoEI0LFjD1NR1vFY0RhY5XnmzFnpgLW2sYURZd1Qb3yo8P1irDxfbkyFH9iAfo53XBO7BdeTbAmgujCzOk8OFgNRVV2IVhamOJetDW/zckTm6Ukb89U23bEk9Azsk3IwYVApQoLaYcCQCGmiXu9oIfaTUXjyySexZs2amxaIQwrZdPPoozaUxfHh2t8/CdqNn56fA6ZgyqYq34pnnv6TYonPoeuMWVj7n9nSz0m5O1FRXY6todbomrMWWe27oXeoBZ68YEKO8z+iY/uZ8MlPgYmlCx7eVINvZpqiilw0rQ0sURZnRj64KTh3zh5dunS7p/CIiIiAq+vtw+7u6UObqTMzQzLPnXwYRyaeqPcEJTstAh40gTF4/z6MHDmS1sOl3v0MkJSUVOm7AtJy3y67FD9PTv4uV3PgJv4vJLbdlGRXOW9XXUUH/ptT0YZQpQxXSoRga2sr5bbi3GytW7ei/Fayj3NDTdMc77sn1vHjp5Cako6HHh5/8zhzXsXOkwPpRC3FFwcTMOH5PnCvjoKhcRrcSK7YX9UPnA+4m20VjqbpwK2yBMlkv51xIQJXPbwkgHJQ98gvNmOHXTgOO3VHmzZtpKwN/frVsbn84Pnz51NQ+IfSGL7//nuJyvJGV7aX3vwPln32+U3jnD59unTKcjIAUQGBT8WDCadRU5lNFJg8t/pfwMzz3igdaYjLZXYwNjWG3vlIHLAsxECLPMTpDoa3cRVsrbNQUGlHh1IhziXooos7U+J725QAzqEY2DSSx//JrbgkA539u9ROQUQO3UomFpQ7lVIBcXNycqx3P39ITpYBzNSwpKyUWPH65VGEv7Qyakl0ogR8Acnc5qRF1lSORd23Wow5IyNTqgrBTZm4T1BzZapb5XzvO4A5FYowESkTY/PA/d7Ziten2eLgxp8oUsgVYUbemDa0FOaVJogrVGGkrhUuWGojp8oW+aVxaKui/4210bX4Ep6ZtwVngo9JC8Ds8PKnpqLE0AzvfLdao1MEZxPkvMlHjx7Ft99+izFjxqB37950CnpICoOEhAScPn1aumbmzJn19vuyZcvQq1cvPPTQQ9KBwe3NN2cRBXXBES1zFO04g+9GUwIAI30kqlJh198Fe2I90MY6Gd5mZ4i9HwOXiGSk+pJnz9V4hBTFoxvZqls/5Qc3pym1z+JDgWWeu21KAHNfd8om3u047sX9SiWW6E9sbt7Y7GI4Zj8dgje0cfSd4yikeOHEtIzaQAhOUBcSEoIhQ4ZK8q6geKKyA4casumGP3OaHdYbuBKwzOkA1gRcdQCLsdwqFa7IqMnPVh46rLC1pGwiogmgqq/b3wpg5WDeeOMNifJxu3jxF1r8THh0aIWvgjagn8cjCMlYi6rKp9HDvQK2mdcQauRFgKmAh39L/H6iGG+PJ2+qPCOq70NxvudDseDx+qF8nOicAfrNN9/g8ccfJzalNR5++GE6fZ3w1Vdf3dF+WrRoEd5+++169/JhwGl3OJTw4MGDGDBgAGrWrMbDCbnY5GmNqyN9CcBHsWlXJ6x+zRIuh4MRYtURg1KTkNLJFWfyL8LXuQvyomswePAQCmmLRLjOEsxZNRw3Ft19coB/C4CVThnp6RlSdg4GihLAn6/4HDsdKACkogbBj9bV91JStrpYX5n95c/qiqbaYAhKFZtBdn91xwp1rbL6Z/XSK+qbTVnJQoCdHVRYUXWrg0K9nwdCieX9zg5M1Q/Fhx8EoNNHVKAr0AbOXhlYsVML3j46iIynqAsS/uf53kC8ewaZa3JQUf4QUdYcRBQ7Y9mGbFyd10+K61S2li1b4uWXX5byWbESirNLNmdjN8/U1FQkU7DDpsMn8MRjZuQ04oFVZ83xnX0WkgPd4bP9PG0IJ3iY5qDMUAv55cVwrDZGDLH4z6w7jamT41GsPxQ+cekYM3rcPRmuADArUJiFtqRyJA8iFdaUd7mWyqpKpQNY2Woooowd+tf893XYG5Ri9KvfoP9vvaSA/QMTgwgMBhI4Dx48jIEDB9xyLQUlFOARgI6PT0ApUUpR7Kyh8EL1A0DJUvO689wEqJVsscgznZ6eLuWlrj+/uqqI6oPn/m+QBrtLQF2E298SzHDgwB84fzkBXTqMgk4N2XpdcrFiSyIFVx/DlHYjcIIqxhXq+cM8NAede+ojryYX5fpJ0M7OR0isH9KvhaO1mRVeeeWVerVqxIQ5g+HVq1cbHURwLxDDB0UiJVXTv3wNQ96R8/eez7LGN9sXYH71ECSlt0Un5zjoUQxyObEPZeTiWq2vg6O9fGBE5q4zB8/hg1dfx/Xw6/D387/rIf1TKLC6hpknzrbSXXsPQqv1YInfnTOwrqwoA5jFMbtz70prtCGzK77SWiH93TdzEBY896GUBI9BvnPnTjIjPl27lkrAKdlYQakFACMibkgKptqDRFHJsSHQsglIT09fKrfCl+eR2ySz9qy4Ek2m/FzpIUu6zpZS9apTXuUhoEme5r7+loB+lkMKSU51J/tWRcU2mqwODsebQlV+HDlXx8DJNA7VdqEIy7dGS5tqxJR1Qm5VCQqy4jDS2BIFXknwtfJDSYyNlFHy2WefxapVq27a6AzqO2WV7xY1L774IuUrckFhYQ4ee6w9AgIelzgA3zOnUUUeH7rVpKGkhxQQcHNHWeFAoj20ww3Qom8FjOgHirVAwtUUTBg4+W6HIinnhBZadBZHisQS0rz/Xc2O4nQ5qF40TmnDqW3UNzED2INcW789lYFyWsu3xsrZMpQpb9I3PY1SSszg/PAqDN3RX/r98ITjEmvNOhcGYdu2MqVSp7Tq8+ffcylvFoOLs3cUcvVG+l/IxPy9UuusDiy+nt1jBbiLi0soZle2XTdkDxYsfH15vE6zrbxPPI/7rSZvLs4uUnu40IX3pTLDwUOHcMXBBE/45COdlDvbtm9DRrcU9HEdD08rXVwM0YJfthZcPEMweo83tg2vxsyLRnSKVWJKHxWGVIQhvGg8po6XqZv64gwZMkQqsfl3t6+//loKXOCyn1ynd3fEUgwINiG3EFpmg0rJm2xt9/bwOxoFswmkvNC1wePL8vDiZAukFCXgo5yD0B48EuVaYzRyF42dnyYA8733i43mAAOOBuKmKUmdch6Nlf+4OkE7Siy/efMfcI5xQYZVOvpM7INr165JqXE0RSyJfSKoHwPnRnwSWv5lYmNwyKVS6mplieABYS5iaqlks9XfgVA8CqAJsUB5AGgqCcMKMxbBHB25vIvcqzikBCyZBWfzKhcUF/3/rTLwW0sWouuYnvC0NMCXIeswo+0McpPMQFqOJSwoS4ZdsSvSq65ggF8Y+q5qixYeZgTiRDzcuhDrF/yMs2fP3rSHWZHEuakelCbievn/2fOnYZnvYOgS67yFsgn6tDNEGbl+tjY8hz/C/DEexfg42RCTtfbhmetD0d+zkkLhcvHxMF9J632n7e8GMI+b5W7OnKGJRAiqKMvndaVC+L6ti7Zh/NtyMjrOc7bx0DnMnjK8dnPzNSFfnkOyUTImvCDrDE6cOEnr1ZPEmCQpDxY33vxcjIxZVT2i9ly/l/tjWyyDgVlcbkw9BXgiI6OltLXseywXN5NtupoArASsfL9cO5jHLRRWssJNdspQb/JBITuBKOsviQNEaVMW9/JvfwsLzQPYc3Y7LNxscDpLB3YG1bA3zMOO6Ovo6daTghWqkRV5A7+db4FR3pTypkgXbSiC5xsy9/g8NQZm5xPQuXNn+Pv7S1ps1mZze+SRR7Bx48abFufv/qKC4jg58R1vhK9W/Bevz+mG/YcqUeFuAy9rLVz+JQFufSn3cVU8CuP9sKJYnyKTItAvPQA9xrdvsC5PY+fVEICvUwztfWG5aKANhccp5U+20QpFDn//5+KtcIYLgq4F4T+rX8eSINntMP/qYSx4eWbt9DWxpuI7ZmkZFAzMOm+oOq8m/o3BzKDmpgQXj6GsrLyWmisBLCiqUvvMtlym3uLZjNOYmDjy6PO86VWpO2UIYPNY2DRpQlUl2EuLq06oA1rJtt8XAP+x/mlMGmmKJ+blYu23P9ZO5tSpUwjWL0Y/h0LYJ+shwckQmeQWmZVphirTGnSzqiKA6+KFrdtwqMvjGD6ynWSuYZstT+LMmTOU/6o7Tp48iZ9//lmy5z7ojeXyRV8Mw/U8C7huvo5FNm6w1c2Bc3Q1elFwQzQwfZQAACAASURBVKJxFmrKffDe1Sr88IIJfG164fSZEPQminKn7e+gwJwZUpl6RhOA1ZVHERGRpDDyqVdO9Ktnl6GU8pG99cV/8PlBOeHck52tYEmOEsrWkHzJ1/BvUVHRUkUH9XvEZ3VZlj/z+A4fDkL//nVOQEqHCr6XKTtrqvkgaNmyxU3UVbYr1+UQVwJeac/lvphC5xMXYvFXuRf+Th3oYj73lYXmQV/KPIZqbV2UlajQy71OpZ955lOk+PTApfRoUl7ZITvHGI7Wx6FX0AbR5SbI1rNC9+hwbAo+gSWfj6UJjSHNYpIEWGGPvZfpZ+4UJI25j23RPO7z58+j/eUL+CMwHN/91hdjTEoQ0McV5aTcs3bLQ2h6NaJSjVFMtsySalMEtjfFM13re5I15nniGk0AVk+7Kq69V8neOEdzSmY2CkjZwq0hCqwEEMuP6gnzf1zxI2a8OKPeRhabXdyrSVvLvzGLzDV+2bTHCkV28OGE7ny9VEtJkQdaU1+sKGKXSPUmQCmeK9hedbdJAUDhmaW0WSvHLOTq7OwcqQKFetMEYnHNfZOBf/rpG0yf7o6i0mr89GsCuo+liJ9VKtTMNEB0Qg1RpN3o5zgaedqx0CEVfLuqCzA1bomWtkmIKPBF8vWOeGH2mJvcHZuykR+kawPm78YrvTbi0+Ap6O12HV7VLhjYqhI2vs4I2l2CzcV68PfIRxElnj8eYUQ+4NXY/YQv/IlCNbU1RIHTacM4aNgw3P/dKrg0JZDTZCYSXklsarGk7JFKD6ZE8oJK/j0NgW90vWnK6nIo96Pudqhkh5WyJyuMxG/CG0sASv/LBdClL88PmYAWPq0kH3lLqr7Iv3MpF3azrLu3zs+5jm2uL99y/6wJ5/BC5dyUf4vxpKWlSS6e8lzqJ5mvPWAV3993GXjf7iuo9FsJfdVwWJPyQDLE08IsP3oC07p3QmVZFY6kH8RQy2EooeyS1UZ5GN4yHrExLRAanoeLYQlYsGBBU/fvA3k92y/7fX4MbXwy0dW4BFuuW1Npl2LM6mWDWe6n8MTmTjhRqo/+/vYwti3D2NOUx2uyE9q2odQiTWwNAfh23dwNiLlgmNDVqFN79c3JHBSbblgDqx4d1NAYlX0o2VJxfQI5ObgrKhgIasiKIhFsIL7jvtiNcfFnq1GTEY6lAe4oeW1+rfIpiqo3eHl5Sl0L1prv4QODtdb29nX1mtRZeaaeXNOJDwF1kYH7U86Xx8AaZvUmwK5pzvdFBlYOiE+0p9bMwFpPc3Q9Ow4rH3aBnm2J9LIP3rhEqXA8YFBjgODi97HQcgXWxWbig7GtSON8AZMnT6gnY8ybNw8LFy683T584H7vSInuLl4k98k3fsV4pyJszOLUoFp4akgiKnO8MKg0D3muLeEcUI6WiMezW8jkNtAUN/ZfxquzXmvyfBjArE3VoPy8ZV93A2BhLlL2ocmPmdlaI6pfxEo+sfkbArGoRqDuI3w7+VepvOIJs/OEAIoA5LKlG9G9W39pPbr1dLyJArJsyvZgda2wqBIoFlKp6FLXQHNsL2uzlW6UAsSiX1ZYaXIsUfptK1/afWOh+aFBQftRSAAeM3yspJEtLFyM+HxK82rZEe/ufQOjA55He8cW5GBAKUUSCnGhUK4B895of8n+xfKMsomgiCbv6AfgBo5k+vXXX/H5559j4x9b8dY5PYxqGY2pw9vjeHw5hjuexNK97dDXowyfkiumitL6sFYyblHTY4YZwMz6sZa3pKSY6jm1lkws/J0AhWBllUtzpwDmTcgyMDfugxOrc4J1sVmVzxCOFsw6sklHBlh9W6ygTEzxeLxs8uFY2j82/gmXJDdsC9mGhRs/qjUtbfl4K1yMXdH99S618+N+lSy13hcfSKyy6o0PYLD4Ayw1aEvOLp5SIIOFhRUCe7vWXm9I114prYDPvI9rhy6UWexxxwH36qAUZiHxXAagoKTiN+EKytdwKCNrnJXtVrKvuO6+Anj79l/xWeEy/ELpa/TIx/mGTitkl1PFv+Q18EE/JOh6YVdQITaanEfSpAFw1kvGjYsdkEsJ56Y+Uhelw4PnMMHQ0NAHAIp3NgROLvDpp59KN1/IOoEpS/Pw4zhXxGWegV9iOqwCnGCbXYYKyrcVfM4OMb0NYUPOHyVROXh+RNMCHBjA4oRnZ4Hu3bviyJGj6Nu3d+0GVz/1kygjp1BANXWGyqADUbtIHBTq1FIcHNHkMsvVH1lBJNLFnPz8DJJ0ye7/2mQJTAeDDqJrx65SXVxu6+f+Cm87b2RSEMyYD0fWDrOAgg/2rt+HAQ/3r00QqP7c018vRr+KIqhe/wBGJPcyuIJ7PCuZbFIyzmPixLHSWFgu9frlO6lvZqtFEwBWyr6aWGS+nucuU1AReCF/ZtmXvamYI7CjbCNsp2YxQtwj/18nC2uyH99XAP/yy9fwGBiAuVSe5MvBSxFxvArDeh/DvjwXtK1IQ5JeGaIL2sHZOIb8l23R1dMMvtrJeCxsNUJmXq63j9TV803dZA/S9cXkBtohzhm9HArwg1kBSoc6YkWGPfrjLGI42MEkEM9vKoVIa7Vrmqd0gDW23YkMfKfUl8eknrfq9OkQKSOIqOWr9Gbi63njCxOSmBO/37NLLiApOwmTF03A7n17yM1UdspoZRCA01+EILdFNg79cRiPv/oYOnbrWLsc4rBg8DFV+2T1q2jR2QGW1qYY5iYnX1ACUX0d1cF+7o0XcdXODTPfnFsLKGGbVTpeqDt6NCTzMhCPHg2WipI/8cQMyZ9bPaEhcwIiE6UYH5dDXbTok3rDva8AbvnWNvw6xw430i8i5boNBnRzQ3SeK1paJiCSMkgaRQIu/snYccIdIx1zMTePchTFXsXRr+fWGzSzn+wD/W9pJz9bhKpAK/wR74653c4ghNxHN5RqY6F3ERzJx/dSQBmqrHPgQ5k3y8sCJUrVlHY/Aawu5wp5lWO/lyxZSrZYHwwdOqSW3eUQOgaaJ+WjEm1PyE4M7jgMp788i0Jn0k73MYGVvaVEhdnUdHjxCXQz6y5dzhpqdXNQHZBkr6bXPpuGMU/0RvD2S3j/yZUSCDVFPimpHfetNAsJVlkd/KzTYQ2zugMIX3crt9Bgil1n01ZQUJAkWz/22FRKLPGDxF1069ZNesf5+XlUz/oYxo8fR7qhDIkjkGVoHUk7zgfhfQGw7B+6lyr3WSPQPgfbol1QVh4Na8N0mBhTQEO1LUx1SL7LC6KMfJ1xZF8QBuiNwFtx5Tj2zBEcvTqAArApQP6vNnv2bCxfvrwpe/iBvHb37t20mYdK2UKOzpyB9QUmmDHzLM6Fd4W7SxlRXGOkmLui8kwVVoZnwlm3CHsyLXHlkwlNmk9TAXyn1FfJOisVUfXlwTpg8DX8G0eLFZnlwtbZhkIDf8KTc6eTFaIEnexkkIaXXpX+v3DyEuwob9SAgKE4ufg0St1LMOQRilJSa8yWKhMh8P47mv09fKspkYKTqwQsfi6brvg6M3Lz5KYOYGW3nPpGnUoK0IrYZL5eHFjqDh/Cc0vcwxknWQ/E4GdgcuhjXZPdKouKCulg0Mb+/fslYPfu3QvHj5+QdEEc025NeaPvC4DFwD7cuRmd2hyG/oaJ0J+iwgsbqrDueRsYnIqFo28KlT7xJZkvmnI3d0Foni5uXN4E+wgvBF06im3ktP5vbhMnTaJKDw5INe+PXhS8ciEyB7odPWDRyoo4lsNIKQhH5PHBmG4bj7lvvdekpWgKgO8UvDwgAeBdu/aQzTRZSp7AG5bjtHmzMpDY1ZBNRrxpz507RwEJ7Uj+s8Gh4MNw6myD2EsJiEmIhpuXK8YH1kVicULBli1lTyruk00zvIGVTcj5TF0bCmZYvXMxvLqbIvJiMp4ZLKdU4vtYUaYpof6yyWPw7PrfERMbe8ti7qwUZHadn9uQLKw0B7ECiyunKJVfwlZdp+ySx8aUmDN1CEWYcs73BcCbd2xAlXcG3K26IYE2ZpqFDYXUaVMVgxqS+1QIJ3/odMoq+YT5Wby2uzUm97WDfoo5vs2ch7mDXsPjfZ+uzT2lKfC5Sbv5Abv40qVLkg+339Nvo1PHapyNMUMvWpvRxqXwrlGhTK8C35erEEC+0m2rMxEa5o6hI2Y2aRbKrJR8o9KJQHR0N8AVfQgA7969V8oX5ufnJ9k/GRwMukdIEcnaVmYBt23bJm1O9lGeNKkupS5vfvYdDy+9huvHw/HwSLnusmi3CiQQAGa7sqgtpa4dDjq9H9UtY5B9wRCThsyoDS5gKsrpk5Q25U+mP4aPKEMMt5AhkygktE7voGSZmZ3lzyzL8kHFrLEmDbI6sJWcCT+Dfxfyu5gvf8fWA9bSq//G19wXAPPJ+59f1sCtUzv0vHIZblmZODSiNyVXo4BnYhV6ZKYhzMcNRRRe51ylwuVT51BjlwlD/d5Yd1ILAVe/ldgXzh7J8b2c9vXf0pgCcZzwJKLAHp0ewWf2csI51j0eNzajzVACg7wY/EjxwjPaZEPPyg7OHV9q0vSFGUlsIHX2jjvj77i49Z02Lh+iSUuq6bBQd7Lga/Yf3Yth/YfjWOwR2DvZoZzsZtHn4ynDqAxuJXD5OWx+YtDlZuWi7IgKUZlR6DI1AG4hZ7CPrBOuxGZ2flcO9Be23t+DVyIiNBrvvvC51B8HOjALLbOw+vVCNgWQjZd8iJNEXNq/MU/qR6ydmCuz1sLdUowxlqg1+0WzlpmrKjD7K2oZyV5WnEmkLixRuebq9l7WD7CjiDKgQVzPrqKennX6kGbLyMEP+jE1EiVbKV9UbgrOPDEd8SnlKEnIQ46+EYZ5VqDIqAIlGbow9virLhAdN3Pa9rhpP73++uv44osv7nSfPZD3cYIDlunffa8j5p+wxGDDI+jhWIIIKkquVUwxw0l+yEwtw8QeNTgXYwh/Kj7exr19vaqNt5qYkoXmjcqbiKmUDIy7r0TA/cQkpVDt3HJioz2lvnljM/UVABJOJLI/MKTcyCpKk5NmkISD2w+j95BeMDQywK5Ne9FzYCB6uNXP3S3AIWtsjcjPOUeSBb/44Ev0tSATZFY8Hm9HlJv8ns9TcEHfVj4weOwxmP1lcuLD62DaN9Am4FRVVmPDEqrn/Nk7CkUTH5n13SB53/JBwRFSKpob259F5si0tHTJ9MPcxO0OLuY6RBZMTdcq353SSUXp3CHMbUJ+F+va7BR40amDiAgrwNon67yoRq85gEHdTGFrUAbdLGM4WEXiUqW3xCKUqqpx9GwJRvQxxcYnX5YyCCobRyNxjqt/U+NTmlnOl4LL8OUMfbzxswpOFMDi42OAKYE12Bmmj3ORlJWzXR6eMw5HookrhVI+2eglECw0h8zJNklm1bgIOVODKqkfjhzimrp30jibBmduTKKiYbZmcj5kblwxwdPTU9Kyiia4AHZnjFSFSTJjyLFzEmiZ6laQrSwtPgMjOo++yQbKBwNTXXaR/P3YB7D3K0Nvq4XIWbcO7hSkcJIijopJ3OhOGlw9oqxG5N3FgHYjza0uKQmX73gH/pSX7Jtv4nBdZyQlviujutF5SNdzRMeaaKx963GSy89SQoBuFFwvO5MoAceAYlmXc0orv28IlMIcxRwoA57vk0qGUtNEUeXv6/tBi1BU8Zt86Mq2YX537HQiWrNQ4A9XLsehs3E4unoxPj22F/rkQUMPQnZ8KdU5VaHCwAJFsSmoIK3ahWPhmDfNHfuS5Bd+ZfFKrKOXo2wcWcIauH9Tq6nZiQ8/OYVff/wDl9cswOxYqthgVIm+5YkordDH2Vb22BlpTsWwCmFiWIWvBnghIiaB8klr47lHbn+YMYDZXMMOEl5eLcAsHlN9Zs2cKOxPKYvxBrqdPGxM1QM8nR0p4X0EsY9mknLKnqoHMlXkAHqlyyPH0/LzmCJ37txR2nzsPhlXfQP6VAeIZQUuxypAUBRONZl9KffZtSJ07SRroblxBBrLqCxKcZ6rG3pfSZS8h/lHiKXcYeHrfoQfyYntKO+UisbzOynIxrZvjwuUHtiJOAGvOXUuqH7v7IS2sTkq0yOh61AXHFJVlCN5Xehx4IGesZQoMbegGC98tw8b/yOz8lFRUcQet5T+FlRRZotvjqxWglGECbIjjcwSa76H+61zKa2W1o3nLFws1f2hm8UX+otLJ/B6h/oZJFZs/hUq3zp+XUUZN3JVUXA090ENTd7wz0hkuxpTPubrWNk9Hv81n4x5fYZLJUsmT777vFBNATyznOoZEJtyf2OvVToMeL2zC7P6AyuPAov9dWDhU4GlIXp4bYwJtJMvoMrYET7kP/70T1Rm5txF9HTUwor5L9+UiVPTs7myhHCiaGhsytjUWwFYU71dlvXUlUXK5wg5mKkuy5sM+CyTFOmSarqX2dqt63eg1+AecKggM49bGY7tOoknJzxTb7h836+/bpR8ADh9b3sCaPv27aj8zWm0j45CEinLiomKj6bv1hw/jnEdOmLxvr1YMH489InV/ZIyuLy45Essfv0/mNe5E7yjHDHFIRO/ZTpiKfmav3qYImioqRKuQkvfEBFfP4nAj/eiWNsEoe/2lYBVXCyz8KIJzbGm+Urzo73NGnn2sNLW1iElXorEkbBmXkmF1QEtiwiy7Zsbcx7MNTH4RcglU3MLC1lMkQ4UGuA9SdDQkJcUyxPLws9Jpw8VWkd3h3JcIha6hEqFupSWQ6eUSilSBRCVliyfnVz3Cy5t3S2devezVV1IQYmPWT3W714+X5zg0dFfYeasX/HQqLHwMY5EDJWOsQ4pharGCFf8iDspyUNRhhEsAyzIVs6USn6Z7oYhmOz9cqOH1FgANwRcrs1rTnGxTfU9V4+i4Q0XGhpG2lx/aRPyZj5wdD86DA/AT8t/wTNvPEE1kzV7mIk9xWU2OYilR48eku90165dJPY0knQIQ//SEgcRZ9CXMkmqSJudSxTsCH1+LLA7Ptm1G68PG4oLlLi/A/kvF9N+NHu27pDgbBiu/R6FzYjZqCrKRdgnY4mlPi+xquxcwf9zSKG1tU1tojrxEm5lOmLZWaTqkYAmiTA1kkaeZWOOFy6jShAiGwmzzawjaMg+zXEBxsYmBGoq6EdZae45gG+1s768fJKMX9pw172KqNIA2GpxrdMqaNMGDUnUR2U1yVOOlEdIW59qIlXixILF2Lp1a6M3a3NcyPbKvXv34t2/tJp3+4wlS5ZINkfO6cWHU6RDf3z/2ES8mTIJnw1YgWI6aX2NyvHD0Uz4u5uiZ/5xzEvoi0cGmuPglWoYmVbi3S5dapVEtxuPkIEbui6FfHF5U3Hxa9G4Li2XElE2EbN7u+c19Du7S7Zq5U05q06RU4KcYWThtx9h0ky5zE5ORg4C3fpKf/Nhzwo3ocjh8Z08fRy9etQptwS9+f7NN9GKHCGYdR7fsQPJwlRJkmyyxnQ/y8VOpMi6mJiAEZRD2YYoXzQFS7QkdpybzyUd1Jg7YtMEWwKTs2SunPLhWlj2nortj3lKSQE6deooKbBiYmIJMH6SqKDO0WiixNw/Hy5MNbkpTVT8WVl5g+fHlJrFQ/6fTVGaZGt1d81mV2Jpepks820Ky0VyjSx/GJaHQkUnLydapXgT2Kj0KdFdGY4m5mJ+/1FSiZPAQLmGLheCupsEb3e6+dTvU+biakqfbDPk1D+cNfON15bCwDgTBwvTYetqg2lOJxFe0hf+ob8j0a07UvMcYWVTgbzqVJSetYb70AzEnshGpVtLjGw/SmPJGE1jYZHAjCKClJXp2ezDiqsSOuk1NWXwvdg0csSMA7GRJRIFVbKSjVmD8+cvSgqobFOiPOXuknklJzcHO05vgZObE6LCYvDcpFm1bo5Madiey95Km3Z+C8ceCchJqcSEdnI1DyGCXKNqGV1JcbXiyBG8SFUxwsn0Ek+BAT0phc7ms+fgRZRasqdSf1MoY+UuMtvxXnvZZJgcVUBtYaAOxg6UDxXulwuQMViZ1eUwQHak4D543vw7p6rlaC7O/8zhkKIpRRH+jkHfooVXrfeXuI7txZwdhJs6UDV5fSnXV0nt73ttpC+vnZbGMjX4KE6O7IH21qQJTIvDWlUbFBArHRFWhA6dLRBoXYhPF/2Jfq38MeelOnaR7cCcV+pBa1xYbcWKFbdNIM8Jy1gzyxshODhYOozOZZ9GaPx1OJh7Q0s3DWU6HsTeVcPbMBeZ5TYgZho1FM5WWHOdwua8MLf7ARw5loLVC9bWboJbrccp2oy6VCS6KU2kwFFnDcXmEhE0os+PPlooVcFg0HGuM64AyGaeL7/8UrK1zpr1fO3j1/+2gUJKx0jgYNmZE9hruVfi2oVQTOghe28JcLJDP8uOa7d+iJT8q5g34/d6PsrlFeWw/HML8ohVjiLKakxg9yHqqkfru5tcNEe2bSs9t4gOzrPEOg/4q7pDCGnIp1b3gio5HAYuvrj8Vi9JYcTADSR2m+VTPjyUegrl39wncwnsEcbhj8zOM5tsQIo54QWmLkIId0q+Ny4uXkoSoN4n/6bJy0wTgFmsMDdvBhn4Vhtlxsuz8ePXy7ErZA1ijexw7JoJldekpN4++qhKz4MBaThzdPRhqK3CHFKECbul6JMz7I8e3fSY2KZs3ntxLZu/OEcxA5sbb+QZM2ZIBdT+/PNPrN7wPaa8NBH+ph2x+fJOFBkcQ0BiKmLI9zVQywE5Lfti8fUf0F/rRewq2o+PRk6FmW4lTqal4Ld9lvh0mgUSo5LI3bCuHGpD474TAAsK3JBsx3ZRVqrwRud3FB5+Q6JYLLsxAPmAYsrPIOVkcgwO0XjTsiaafxNgFd5TSjaTZUHuh59xNOst6fZ+tp/Wbvql619Cx+EmsEybDAdbV3hRYMACMjO+T2bGueR6+9/JkyRgxxMbrEfRPYZk7mJQDydW2oUOG37Wpj1B+PiSLs5SplC5ogL5IpDWV9l4HHwIMffE96j/LgIaLl++jA4dOtzkSsn3yPbvOjszB0dwpQYBYOVv7OjiQaVL5bXR7KMtHD7uKwu9M3aWZDbIz3sTccUH4W1TCAezzijLr4SWcSL+uJCPPn5JyN3tgpf/8+BR2bsBNmfgOHbsmEQxOXc1m1ZyzFLx3znfYNGy8ZRS156qz5MJgw6vjslhWBp/FR+14vqxpcgle6W/vjaKzRyQ6NkTP8xfj7kk9yVrxaKXx61r/vCY7xTAt5svm6ZYMWWooSg136tOgZTgZOrBTWxc4eW0ef1T6NhGHwk5Q6Hd/gyK8qowsuVn2HNgG0w6nUZ3UwrA/yv6h/vbcPxVTOy8SMrocfzAQYwsyMe+a6EIoAwkLn8lgNhCNvYJpLn+mgoKOBJ1HvPJJxJwWK5luy6/E09PD0kmZQqq3viwYgALV0dN63Ls2HGKs+5WK7dfvXpNUtYpgyrE/JVgFpgW6mM+6FhbL6en5dxd9TN08L3M0rNJTU6XK8dGS2t5r7TQDb34P8+Fw4ZcJPWNdBGXagNDMiUZUthgDrFdPlHpOO6Uha4egQg6T4qb81no3eU3FHZfWJup4XYb6p/4O8tCR8/+hJH93RCUeB1lRQHQq0iFhbMPjHVSkF5K3ljkF9znRCaWR6Xh4Rfm1drBlXLUrebeXAAWzyyiyCHeiDwe9lRqKIxOaeRgeZozMAo2VYA5PeIVeJG57MffqfD5AH2khurjsSEL8MGXszBwhgX8qudIm1dQbmVKG/7u2DLSRpOH1CoST0rpgJlNRc0KJk7Evt9+Q1tynfScNYtSxR6RqD8DjsfEwOUDgAEqDhTO58wUlSPF2AbN/gd86AwfPkxinfnQkp1i5FWQgZUtpYTlvhjQnFyezV39+vWlvq5IrDk3NrtxU69QyAcFHyBKrqdOlKgitpvKzBBllt0/5cR8zUaBWQZimVAZu3rt0jnk2RVS9QVK7VIZAnMDE/KWGQD/X8/gnHkXzE2sRtDzu3BwL/kAGw1BgSVp5Cg7wmPkEqds+/btw7BhpID4hzVRk1g57L0HDpPcpovuvbJxJccG+86nYEQXdxRQwbP124vw3KgKZFRbw5EIQ2gh1Us6chHvPUucTBNaUwHMm6ZNS89GPUHWEsuXCs8reZNW/eWDXFehQGz04uIiiQ3ljaiumeXPIsBdWaKTWeiwc2nwN38E/XuNkO4T2lrulwMmqquPErgnIpwCRPSpnE2LOXNumoNQUHFaIZHZQymHcj8suytzUyUmJkteVPJ1cpdK27fywGKrAlNFI9I5sI80s9fc2PzEGnhmj1nDzE3dy0v5nQAxR24xqAXbnpLCSQrqqhg2GcDswSNyU7EmldXunGi9RYsWjXrh+3ecRZm+BUwpoXuNy35oV7WFlqoMRrq5ZNcygrYNucHphcIgpxN+uFyEVx7SRtLJTEyYUBcDK+SnRj3wAbjohx9+kGzKLPv+RpSAG5/onJD+u+AoDCbN6dYb6XioNcWxUgodE6ruoU86AE/DAuRX2qCUrvcw1YIr5Y9OKTFGZ9umJXlvKoBbe7jelJ+5oWVUAliUMpHZ00KJSimLuPOGvXLlqsSuigJgYtMqgcx/CyWZWcX7+IIqMtg6mSApJg/OVM1jUocl0uZX5mM2MwuWhrhx4zWMGlX/gMvMTCftdxjJ3X2leV248BPZj52I8sqxxIKai7S0ooAZf19aWkJzMJRC+rgsiziEhE1ck0eVyG/NsjM3psisvGxF/tlKBZUS+EqTkgCvuvzL34uMmvwbf26SFjqcXPKup1zFhAEPNQkW63Z/jz6+A7Gc2JtHuhjjiXMt8fZjSViz3x5PDbWFsXkCTMtawMbZHnqkbT1cYIBnW+RDPzQB56v8yXBuL2Vy+Dc0PogGDx4Mrl4YT1pRDw8PHNh7Hc4ucTh0gbJSUlK/bpYpyEQVTJxckFtpBsfiRETVUKW8Ggu82r4OvF3XtYNJpSmCnibb+i1aYwFsQuYQrqjAG4s3lCg23ZAiSzxSbERmIflwvH930gAAIABJREFUNaeqCUZG7P6nVQtgBgNTIwYHb+gisjmzo0Jc7A14etWV7+Q+BUU8dOgwxvcNws58yuj3V6yBbfp03LgRIfkrsxlHgO3y5QOkIDSgDd73JrOMiUmQrAijInIdOz5BVHAjedo5kI22s5S2hoEmnCh4nEozjjqHoFwLIcsq2Wgev/BfVhIavkbWGdRIif05NJHzYHNjUAqnDfXXqC6OiD0jrmsyBb4TEK3b9T1mjHy63sJuif4TqSpKH2LHqnrKEXRNBXOrYAyjKg07EsxBVhR0LiqFqbcByiIoblituNeDak7StD6sfWZ2sKdjT8xaPAscA3xYtwyrps6E1StEUaMCYegyEY90LyXKkwYD8lc20UuCrgXLweSNtTwLP3XxQOf8WMx8dGaTX8GtAKwMA1T3sxUhb7cDsBiQMmG6oMK8Sdl7isHLyhcO3ODDgRVHbV3kInRMTa6nPyuxqYIi8v/83JiYKKlOUJjWEuk31kIrKzgwWGxsTuPHH4MpEd27Gs0yMlu+g9jQsdix42dyzXUhjfNAjdfyMwQlVo6FwcfcZocO7aVxsLad58RyvMzq1/k2i5KkArT8fMGJiLWsIFdEUY+J1/127qjKl85sNbtZcrsvABYPX7F2A1q1icDsnV3x9QQqd+FwHbnVI3E21wi6VHbF0bgGSRQ+Z6lTAvNUigOODoPvMy9Kt/OLF+FpTd7BD8ANvNGWv7gCRW6FeO+99ySFz1LyGY8pOYM2TnK6IGuDGnQkzXQRBS7UuFfj+I29FB89AGZUOrMg6AQef9qCRIylTZ5NQwDW5NcsQMyymjJPlfpDNdkvmQKrJybftOl3SdZl10eOuGIWdtCgQThEGuGHBp2o7XZrcH8MJIWTEjQCxCw/crYLweryBmYqz/2WUgTVhQsrKYhiNLHJdbWP0sjc5uERXgtU8SBz82PSn5UUUphJBcE1lU7hgAOhKBP3cf0jTv0zkRRifBDxAcRzYSUaJ6djn2xNie74fnVFGX/H68zyMvsE8O9y8bu6WsLiPqWcLMDPHnEsgjSZhW7yzhE35LwqDXjE+qF4dmw+AkwtEUMvdk72ePK8sYeBViHa5FUisswQyUVRsPJsiwodWVvQp4TYrhb6sC12kbSvSpnq1VdfxdKlTd/QdzyPO7jxCHkHLSJPIc5rxO2///0vQhJOoap9OShJCUZ0fQ96pPS4YhyNCm2qVkHHtp9lNSmtKC92rhkGxZ/H23Ge+NBwC3ymr8H5rJP3RAYW4BVylgCHoCR8YLKuQ2G6lMavztIJe6QAm6Zr+DumVmy2YVsr51HmA40p3a7tP2D0uGekDcxyr4i3FUtdScXu1iZTtkNq6QeCMe+p5yTllbLaPRcuYwWRcmxGRkfI2+0SiV5T61VO0NE5QJTYgBLr29KYaupl2RDPFL7LDCw+aFmBxOsjlJCaXByl8ZFvMrtNso3X3d29VpssR4Lp1tq+5TWqlig3mwnZo43/5uuYlRb9azok+TuOxhJlU+8rBeaBszDPxZlNDVujRrcYWSWVMGodjDhVexjrcSxpFfJUOtCprkSP8gwkGNuhr3sR0iuMsX/NOXBAv7Iphf87wNffcgt7LLWYqYONu0bgk+F7UE1BHCnOI5Gv0kYP+2pEFtRAu1SXQtqK4W1piDOUuWS2v+xKeidNnQLzBmlFsjc7rjbUlIWpldc0ZCJSZ7PV2WneeEyheKOeoWqLHByQlMQOC1yCRU4w8P2W/XBp1wMT/GUf7FOHF2Bonyp8kTxFuibpegQc4tLxAhVLV9fgMtuqDBjQ1t5PVNIQP/10hhSg/5GoHFPf/fsTiRuQrRo8Fp4nHx6NaZoyWSrvU5p8mEqLIH6+RhyUfA3LxpGRUdLhwc9mhR9/z+IGcyne3t61c+GDTqmVZ46DFclsfuOEAlZWdaVYmt0OLCbLZUF3p8aifQcnFFZoU+CCFoyzklFpYwYbHQuUXY/GyG6XKKSrC6qOHsbciodx4r9z8fKnc3B2x0XJq+mf0PgkZq2zqF/MY/7oo48osqgaE6bZoXWCIWJatYC5RTnCj2Qh1osc8MmRw8ZEBesqE0oxVIqUKl2E7T2CPhOGoK22K9xd5YoHTWlyaRUnlJPcderkKckRgsURpi7dunUl7fgWSpIwprZL2WGhzjykaZOK74SSR1O5kFvdJ34TZptd0WQj+6uNaimXMLGo+kD6JuhEKo6aTYcZaYFtwmIxccSom6avKQJu/fpFZIJ8qxbsDMDY2M1EvSi8kLzHuDELzMEJ7K+sbJq0y3JlCC7YXVcuVH0gSqWXMt2OsP3y/wxSjqJqqInDKDaWEyJ4SIcbvyseJ1N2NisJpaCdnRwowa1ZAMxGcGZ3mNVlllc0XvAvV6/Cz2kemDZWC2PjDyGWHPTTcimes+ISeRz1RkG6Cm13H0XE5IE4VWKAyV6FWBeiwvmlq7Bly5bahWQ2dQCZYh6kxonqWOnB+a6Ubfn6ZRje6xqKdB9DmioHFbqR8LhqhkjrKhi6tsXVLH0MIr/gUxkkK5rlIF8ngV5Ye+hpVcLfomc9z57GzpejkYSCqCFgqm9YmV20JU0ty4Ny6piGmqCuMjtdB3x105DsbSVTI9GYtebAgEQTT+mrVNJKPzOki0QZ+d9P303FK8/6Ijb/ZUk7zDbUNUkRyIiNx7z+I2r7UWauaGicTBW9vMKknwsK+tRjVdm81a6d7DfdEIss+r2Vr7I4/LgPuXwN16SSxUFeD6HLYSWYMgiCnUOYGvO17MXF+PDz8639Tl5XmYtR9tfsnliH9odj0FDfm9a0etfTONNlGk5lGqKjeSSu5ZuiNM8KdhaX0FnHDVEk9w0IPATTy2Q7bNcLTnnH4ehEsktpV5jnkVmJ2Axlm0NG+weFMrOSihUUXPtIND68PP3c0WeSzArfSCmFa3IVinMrUaCbh41aP2JOwHQkXLREeRdrHPt0FYKcHsKLj1qjJisVvh6HoBc/BkP7N92BRQBY3bVRuX5KAHOcLusbeKMoo2s4XpbD65iCCyWO0uQiACr6Vddq3w4YTGmYMl68eEliEZklbmW7El+lP4qzW3dh1Sv/kbr+Pj4MiWHhWDC8frG7xmhy2V585UosAXlGLaj4DwZQTEwsmZdaSfMWY1U/2JQaar6HQaicpxAl+DtR00n0wfdyCRn2DReHm2CPlew5H0YitJD753UX41EXHZodwJpOwzOpwRT/q0+1fwuQWWYAx7BDWKPyQTszKnDlaURxqTXwyScqrE+O4UZ6qKCcwJvinPDS4HRsLZaBOycg8CbN9Pvvv/+3lx/lMfAGV2bOZCqzisqnsEdZXE2EFJxfUkkymT4HtYFkmmSERWTAOccSvr0vIbLGFmb63dDbuYxY8GQkFuji0WG90dKr/qHVEKVR/14ZD6zcYJru59/DCBz+/r61vsxK7Srfw5tTbDiRIoa/V5eDG5KXbzVudRPOc19/hi7j5OCVZzz8pY3/A2VtyY9LxBv9ht3kyaXUiagrgYQcvIZysk2atKDWhlx34FRLHlMc6yvmrA4Y7p91OKx4YllVCXT1eYl14vxa7GLJVJfNPzwO5jrYMYSjmAR1ZeWZqIBYB37tWrMZU36+h58p4qXvqxLrx21rENDLF0mhKfjiva9R9VQBvI77Y+YHsxGVQSk4S6swxJbkL4NSYiF0cTFbC+FhG5CQNAZvP2tPn8tRXaOPkiqaVFI0nu85Rkq5IyJ+eAE56P7jj+uqyDV2k9+L6zjX8bJlyyT/V2VjzXN2PpnNulBiOvSETVEVIoe3ItMZ2T/DqIh1jRO6GWYjMDwbB/vl4Xg4pXOhNLJTB1KoGin3utlUoqtD7zse4u0C+rljQT2ZigmnfQFItuNyq6DQPcH+8m+8MUVFwXsBXjFBQbHYVppfWICFVBDAgmT298c8hJXr1qK8sz9SI6PxzrBxWHfuBF5WcCVMxfkA5cbA4M9WVqcIPANqxy6ALcbMFE6wp3yfsg8lgBk0clCD7B7KlJLXg51BTEyMpcyVfK/QJCdRpk5W1PE9ARQBJeRuQX2ZTRZVHfjvOn2CjmQ7z8zMkHQVQskmxs2OH9wsLDg1D7nt/dWaRQZW33XdX/gMX8/vgQ42OdiwPhVPPOmKX6Ks0ZqqW1QUbIFdpDeSO7aFD1Vnv2Rfhn6ONlhxQwWPUDtsppzRPTqbYbR5Gp4L+gg7JwVLG+/RRx+VEoWL9nf5SrOzCSccULYdO3Yg0ssO7pUbUWUYgKzcGjyfdxbza6bA3VwbfZxq4Ge1A1ujPWFr74dcLUO88m0hlj2zF94VL5KnUhw50A+/Y/DyjY0BsKycEX7Ldc4MvLE45xRTRraNslxW5+ony7vq3knis1ITrZyAOmUUvymBxX/LieAsJHmQGwOH2Wdu1ZLzBI2X3v8QLVN4kGmKzSt8LSt+xCEQGfkbZdRwIi8sI/q/603rqORImL0+dSqRktZNkkDJ/bNPMwOVDxNm6zXl/uI++HfmtFi0YG8p1hmwuYzFX14HIaOzeCJ8oXkw589fkBRoQUFHJarKYGeuZvr06ZKtfMyY0dK9/L3sHccKLD5k5ICKJrlS3s0u6ty5M75a9hXynH7BaK9vpK6OHTsKYz89PPRlLr6fSnVrsyMwKX4zlrh9jPbtQvB7ZA/E02SKLbyRVnQek1q74oP1utj8kC4e3qaN7KIKxFLeIm7Tpk3D+vXr72aId3WvJhMD+4pzTSfOgfXDyr2o8FmFUzcGo1W+PjoPogT2VAM5UdcNemX56EmVGIkxhS5VXygK88Mlyyx4mP8Cz+JZaNs24K7GpgSwUCqqd8iujezUIDY0bxBx8ovi23wPbyLeQHxwyilSZQWNEtTyb7LS5XZyrxK8ggpyX2xq6krZM/h5QnHDfX1DReD1KBVt3GUKtxw7BR9/t4ICX8ykoJmuVDidWVVu4n55zAwAOdqoIT1AePg1eh5lpaSWmtpZWgt2GGGvuR49AqXqCB4ebNuVDznR1GVksQ7XyeTFYyokDoKdWxj4ItqIKT7Pi5tYY56bAKqyf1nxlS/FVrOzCLu3ct+cOJ7H2OwAFiwt55RiSqL0qLp4kctOeqDM+CS+Wk5uan06Y5BHEs5SgjsX4/awqwrCruJB5B+dBgtza0qEF4NR56kYFTmYj6jwQlurElz6fjm+++4bafKseFEvAq5Mx3NXKGjgZqb+SmWVuIzzXa0MuozCszsw+bGFmHsmHsvHa1NaF4rlbGmE89e04eHjjvTCc+icZwozf0tKZmCN0pINMDR+FDoqqkp4JgozJ9jj56MHML3/13c8/IsXL0jaUBHRwmwbmyVYSVTnoC8H5yupKedz4sgXIcuqAzKLKmyIfE/KwWmSfW8FZiEDch9MQdlMwuBh6itkYnEQLL8WAn3auDmXQ/HWuIclqvVjqpz0cLpjS4l9Zs+sfv38CcQ3yOZKIgiZykSww6VLrqREainN6dKlEPTpU0bJ5drT7xZEpal2V6eh9dwTlQeMoKI8FjEfTtVbUVFFoLouKfjYK4sPHk5uwNew3Mq1n7ix/ZeT0fH3Sq2zcu34GUpnJX4HyvzUgs2WqzvoNJ8rJXsMRR48TadPgFSB73bttz/+QED/cip2TXQoq4Qq1WkjXUXOHulF8PM1gzbVCQo4SiaVwnIED/ehkMTrOHbJG7ZRVxDt2wnJZR9gXq+F6ObYW4r0Uc8dzcH0ffrUz/Z/uzHd6vcpU6ZINt7vvvsOz5FjAZsohDz42muvUQqZWRIbtHjz5/CsTgOVasOBjE7wdSaqpWdB3wXhZF5rDI7bh012bZGPYgSeJNmOqhIOGGIEI8NK7N9TQtlHpt3NMKV7hRba0FCZVocpZ53Jp87jqi5rRDklSedsiSzrCq0098cblU1LDAI+CJSO+OrgFRtOTEJdKaQ+OWHPVc+AeStK/tbm9dChTBoLxz0idXf+/Pfo3781iTNhxJpmUxbLPtiwIQhTp1IVyKNmBLDO0nU8VkPDwzTHgZJLJq8TJ7BTH7PS7MW/KYEsxs8srlgXZpkZrILlFmBXHmIiSQADWSmzK2VxZsmZUnPsMjd10YSfwYn4ateWbr4naWVFhytXfoKnn36zUbZLHqj3e/vw2jRrxHDiMrtTSDLtg/7kF70urAZvpcRAy0oPX1g5YkCFCibahdhu1xJvdczB71GmcNfOxbHQSvRx8MTuXTuleOGePTWH3bHSixPLiYVrDEJ4oTk/NVeG4MZ5uTigghtvtkNpr9eKBnxgPf/uU3D1JLbOLBwXqrxxiJKye+YchSWd/rppesiwcUE3HMfVGnIbzTwBHdte6Gh8A9E/dMPAN8Mp098LOJMSDIsCe6lI2N003pisMVU2ZpmZ0slaWz3pf95w6kApK5NT4QgRQVb41AWja6pUwNeLraSkVpqosPp1/JllQD4MlbZnpe2T+1cfpzKwX2z2HTv+IBnSlPrLJ3bWgZSbW+m91TkBCdmV358SJILNFuvFnk+CcvKYxLgE+8xjZueLxYu/wIcffiBxMpcuXZHsynyNMvhA/T2y+yQTHJaXGdQse/Nhwmy/krsRsrc4IAWYm52FbuzG+/LqKehcOUM+woEIsKRCxoZaKEpPxPaUG3it1AqO6fo4NtIPvgfjkeyujfJSX5xxLoefxT4MtTHBK8f0MbN7F4QlVWLv56spqdpQclejXMvE0rBmWARvaxoPO4Ls2bNHyrzArBA3ll0ZsJx3V7zclStX0ik+tdbNjRUSzJpym/36TLi1tsfcZz+TTEadJrRB0VU7mPjlID75GjxJQbUvKx++NbowMUvBhs0WmDLFGj31TmFPAeWSIn9wnCrEmLGUx4n8kFu1qh9i19h11HQdy08ygMX5LJshuHAWbxh3d4+/4lVvfmZJiZxqVqnsETKleBZTClENUIBXSUnEdUr6IICt/E2ktAm/EYlgfTmW9ml3+fC6HYDVQSf6TUzcQHN3ohS+kcQq55IYJ+fWEo29ouQ8Vtr1ZHYh5/N1rPUVGSQ1zUV8V6cElKk0H3YMdpGmR5OehJ02WFnH68u6EmWFRDFvwS6r+6Xz7w8MgMUi7A75EtqULd9WfxxUN0Lwx3FHdO3egdwub5B5RhemXlHwuFSNsD7d4GJIgCivwYsHcrH4UQ+pi8gLlL2AAJKbTjGeEdZIsomWzDrszsiJ5pi1bUzjAASuHDhq1M1ue7GUz4oVFMw+s22XqXknco2zaGOA1JAsSlbgB/OOmVTnyQAVYebI8aYUpGW5uJDqBe9W2ki7HgdrK6oLZWCPbjmnsMl+JCzK3ODmlIjzO87j1WdeIkq/lg6KSmIF61cnaMzY1a+pA7AEr79+1iJq8SHmz3+PHGCWgB1haoNupStqJMUNu4Oyz66SknKCc5GrSVAE9txijS3/483Iv6vLeQxg4YjP17PNk6kfm0r4N2afWamzfecupLf1kr5j26/YyOrukqv27kAZXfPyiLES+6qpvi/fy9RZVEKIirpBn1PQpUud5x7bdVlmZVFBPZhCHDrC3NMQk8oHAK8Lg5ZT+ViZm0oxz3w9K5t4/dQdTQQbLean6XCQ7+N10ZXfippi8AED8E6Uhh1DlhnZhSkOVEWsRO9uF3CtxBcXCpwQfTUcb5gY4Ww7TyTlVaCziQ62JG/GhNaTadNQ4ak8CiGzckV8EYUk/lSKtZWbUOKejFGmYzG87yjplOWwNG4sD3NgPTtePP/881Kxaf6nbExx+TduCVRjJ4iyHrJcy/K9vUEJBnR6HuERS5D15yY8fSkTW70mYl0nB4oyao0V1zPw1jR50Q2Ti5DtYIr0EjJHXNpLydmGI7FEH9sPJWLhFGe8tI8AO2wftA0O4EfyQJvTrmejtbeNAfTNFLj+XexgoKSg4lcGGce7MhD37dsvHWbMpbBmtm/fvhRbuwMPPaS57I3MVsqB6oJ6ckgea3LFRqx7Didps5U2KsuSIgJI/M73M6U8b1OXf9kzIRtx7rJyaAhMyaykIi1tKgG5jJRAdToXdcCJcEIO/Be/cfWFLl06S5USGCisNRbaZv6fqSmPQWjD2fuMDxqRsK6OnWfKW4VEEgH+r70rgcuqSvsPoCAIiooLCIYLgoqGS4GKu2m55jJqi2VT2ThZWTkzX00ztlpNNjlppS1maS6ZWe6KS4q4K+6KqIALiIqCICoifM//HB+47+V9ERcU8D39/N2477nnnnPu+Z/z7E9dzh2lgeesvJgwprp1tesgAtwHBQUpPS/cNsF3S8HmB7IaRQLpFfaNSwSA93I+1x9//JFd7drR0uXl6OFuD/NEzKedqV40dcx3VNPfh/7a2JU+c2vBnklZVAVSyEPselgjlwJZl1qezXThfYj8Ujx+evXfq+mZ5l2p6v1p5JX0HU36xZlGfTaC/trnb7RpfZSyo/YJ86K/9HiZFi1apE5nkIEIeWMs0Cc35bjCO7fspBVrVyg+EXzvkmW7qGKzdBq9fAT9O3g0dUz6g9z4A8fs60X+lc/STh/2rLqQSvE1L1Lt4Gp0ijebsbMv0+THL1JmRY5ZHBNHh2qdonELGtPLD7OkdHMWVeWkYAO6DOZ6i+mBqolMwj9XFGwWqY4GsE7IJUVyTuVbLuULrwRgWEwQlOjTFyqP/FNApMOSbU/aNZ4Q+H8JGAdWBp4z8LgxC7Lwt/EENYaTXbp0mZIiYzNYTtqAwVwG86YdFTWXBg3SYwQ4ZQxG0hv9OXr0V5ZCV2GWIYCB7sKpXvYqqTHGBpkI+G+kTgF48A9kK8YAVY5OM6pjXMnYcBUbZgAVrBrSx8DdDxSGBL83zstOVoFhXsGuAcigHJo0aaLaBtVTp45vgTGazTXxPdDmHbXEsrXaIiMj2Ni+Hu9QlotM6iMY/PmTqymoVguqXbki+cSfoaUe1SnM14FTsZxniyat+0s87ESxHJq1XM4lCmEVwiTn2dT8/hfo8IwdFPx0Dzp1wI3Wzf6KPp74DE19Zzp1GxXOoUf96avfYyigZRD9X4hlPuIFC+fTlc1sMJDrSJ6dGtGaDLbqSVpJLw9vQBGfcESJ0Bn0fwd70LBHnKnZnvkc38uTKjHFtzLhIfLN4MwSzpcoLNCVkhzY82crexg9wDbG8bmU2ag+rd/D7mP8nQ7+vIrG3B9P5Xrq6BTFUbQQCyGJ8mWUWAAaXBqUxoLfxOlAeGABAgQsRiN8M1As29F6YDPZZxRcSX2tX0Y4G84NxdZM2Dxg1ggLJjjSQyAEUhcb6leHd1LN48xmObG9NFKXcodB5sfE7Ge1TZoyV8TChgoMPChOP/D7kKQDbLgnpz0ETLCiEvIdp2wEh6dF0AEklEe/+vbtq6gOgA0UhPQfbWk/XthEu+aNE475Rp26WfCEMQvPDrJaTCS13MByIzXOp7kd/F0iAGxr0WJ3//LLL+m+R/ZRz9ohFLE7jA7mpNCTIZdpTexJalTLk+NEeSl+a/GeKzQkYAstOBdOLd0yaNWxTHI8Q/RgzTrkUeMYhXptooSzwyi+/EkGPUe/4Lywuy55UCZMM08voHJVetFoJl2xM047todaVrlCK5bPppD7QqgyK82zDviyMckF8mpxgvZu30J927TmELBnyGXXStpbLZRqnoum6pzF7kh5P+qQ4USrPLpQZbdNlFSuIvn5elNMKgO4UibVISfaecKPNu9aQ8H330d/DoV3Sb4rX/EAWIRY0rroIbVVjzbGsFRAiD7CDGBV2+RRlNeqiT/DgrSVid44ToAEZDwC4UO2AD7ULGWGy2P//vmBDTUIcpT0F/pskMEAOxK5SdgbONjD5hgnOAAmYXgFgAAeigicYASC/8dpC/24kNFSz9hnnM4iXMIzsGNGHDD4u4tXE+obhX+ykcm1MPNTa0A2C+pKPIDnx75IgTSSLmVG0WrHpmx2yFK9KxxF/2wmtaip/TkTMx2Ip519XR0pLpt3Vj59m648QMvcqlHfrlVpQ+IWut83lJ79JoU+9N9Haa0GUFjMDvJuX5nOu7D6hFUMXnU86bP156hRSjnqwOaQay/GU4XzKbTjqD81rpXIpm5aD5cRxyT7qUiKca1NAWE1aMXBPyj7/EVqWv0p2nDhOxp4qhpdrdqAvPdn0sUn/OiNGS40zI35mQc5A2O5TJqyypFd5dw4Q4ATOSd50Omk8tSZPbXWrfsfB2QrvkD2ZiFWVNR6pWKbMWMGC+Eez1uXYA++/fY7PvHyXSCx6DVo813iinqq2gKwNUEQnNoRJkeKEcDGxSx+tQAXBGLgnbVT/HkFXgQKwLNG0GlevpoydwRPDo8gcVgwOvPLO4UaMNo8S4RJGMOII4EYXYhwzRyn2xp4ZQM0b1DWTumibOYlgge+Xke3JEex2WE2/bY9i74YzLGMWDUZm+5ODasxecYPn0hNoYYeqbQ8uT7tPjGBqjh7Urt6falHSipt8k6jyFPBtC/5d+rk35s2bLtE7zU+Rg57Oc9u1wDyOrmdk4yzAYUHxzbakMqWT8/QxJitNKrJGfqQney7NQ2gVfG/UA2nRzn3TjYFpLBpG/PjHapfoKh17Jjdqb3iu09HbKeggCzacPYAdUp8kCryhnKwXxDtivSgXdmJ1KdNLq3eWpP+L2Y2bXy0I+3I8mR3wnM0qPsjLKD5kgUZRZOOX2+urP1uCWBtiAFBzVw2nhnI6UfkBIb12FROlP3FFxOv3UMonMw8ck/a1jGpKhVQ7VgDurX+mElq8IxNmmhPIznV5Ll8E0194so/gOvIkbi80DISIB7g0hZliH6JdCg61QuAiphdADwMVCT+FH4DeHRgd0iSdVJtyETAw4oZqdghA6QCeqPFFPorv8FG2ZpBi4AWY4IgC2PWsgRNUkscbE3hgHpBAHdtcmmtYENC0rW8TY8fuq2GHDez2Kw90+etrvSa20vk+FBdqlhXCzIyUivQTv5Y+3Zupecza3EwAAdO0+JAjaPSaVPHWrT/gjtnOUxi5D8IAAAgAElEQVShmDNXqXszlmKeZVdFh4s0qA4bMDgdoj7zF9L8h4JpRupgar9mD53q04QSM9aTY2YVmrzGl15tl0YvzHalfe84qvyyVVwCKCHuGFU62IhiPXZQC78KdNyvETXj6C/nrzjTmxNPU68mk2iEYzh95h5NT8c+Sh83XEkPVxrOJPx+mjttAw0ZMYzWsqN+OIfNaezWjL7euo5e63hrjgpFmeP9+/ex4EbrePUi0p9ZvrbxXn57+sQFgIUnlmds2ewaAWwLuOb7Al54OgGE1swwjQYTABlAqh0MrqjNCBZm4HcFIDpMTrm8Oljo5znlCoxD9u8/oN4D80QXlwpK8izhXaGDBXCh2kJb0M+CP5YNDvfRhjWJPaADgwxsjGaduJFiOcPkeY2qngrA4OchOMUGC/Um9MWgRKDtgBFH27atmR9fydqSzgWmUza7O57crCgLzlwnfOKD9Gn/cRR11pk61Myhi5wlfdSaUfRO2y8pboMb1W8cR1HMR/WrX4dJaQeaH7uVRpziXDne7L3hfoyWx3eioHqu1Mcthjw9LlHo+Pr061/30LztlalHWADV/j2OknoE0cm0bVSj+gOcSzaCc8p2oOU74+ml8MoUz04WB3M7UkgltshxYX5rzWo6m5NFU3eH0kePcWzjNFYp1fUgz6vzKTuzBdU7GEGvJXmzh1EoTX/FnbJ2cxIrhyzyr1tBKetRFu/4jTPldb9uNsObmS/zM/lCLP0L9OHgC//5z7fogw/ezzMNNIMXfwsPbGzTzMtpYFsXWMlzxt8F6MuXw9mjK8Ww5xmC7G3cuFklf8MJCVUKDPeFPJ0791f24e2v+oqTT/Od6UpYBMEXTD5hbIEUJs2aBSsgQTiEzQrZDaEHxskK3hWAAXiwEWje1VXZiSNkDUhstI9NQCTo6Lt4RMlJbMx5hHtoGye2mTQ2UhsHjx6nIH8dEsl4ukqqFNQ9wIcFskZoQVs2W4+NZRfZNwssA1HRlQoSetesN1iQ1ZJ3tt6KzPlsy0e0akYEhQSE0kEOuRrO5GdtDklbtzz7D5/PpsDqGbQnwYMCvLeS85XmtCr1EtW5XJ7NLY9Qm11XaV1Tjrtcz4Giklnn5+xED66MoYwBjSg5Yz81qepDSxJdqY7rOnay5yTLvAG7ujL/dPUE521qpg6v2mw8n+lZkcascKeXu7mw4Yj2P/1ozlmaEriaXDg5V2T2w9SWhVuzj3FkxAqcnMwjxCIsbtT3r1Mq8+k9Bxf8OLcDtMY2zACW6CU68LjOUYtT9ujRBBUwDZZJUoxZBXEPC1sHb9eSf/ChEq6nKP02EnkINwRjGVn0MFeEIztUe5D8wgADFnKPPPKIMsZBjmgEwYN6r0sXfSrhWQAA/YQaCM8DgOB7YSiB+jhFAWZIpwFE8NFJSYnK6gkFIMY9oxEHyGTR/0r7aBdkMlRF0mfUwTuhYrLmoADqYd+RBLVBWZMiG/lkmb/CJNFSR1iAUgHgqOljyL1pf1bU30+zV/6L+mWeIOfeU+jjHaupZlwKzcv9lrrV60YHjoWQr18mPdnQhTZF7KernCS8oj+nuUxvSxkXc6hFpQtUi80uPQ/voMEHvqE3W/+HyudweNM0jo7o15j2nN/BKV6qkj8HWMttXoeOc7hS58o+NGHPdOrr/wpLpB2pyontdDqxOSUEXab3p12h4YNYh1d5F1VzDaa9R86Sb410ar8xk55Z9AdNmzaNfpg1lwI7VadK57yocZC2KrrTBScOpLv5tsXaS0bHcNYpD7SBfkGVkhHARksooyrIzNMWNj7UxT857czkqJEPxmYB0hrARH2QugAR+FrhTbVxBaKapKkr9LiIwaZVUcILl1fvNAayg6QZgIMUGylPxMbZSIab+4ZTLyEhXgWaB2jh3ifgxkYI397m7NJYWDED1hqA0QdrZpPSrrazDlbjKxUANk7IypXYfbuzqH8OJVz1oXJnPOkfu0fQOx05byxCvfBi/HRhEg1s7krnXKtQi2q5tDbZkfwqsrOEI5NfrCwPnMlpKBttpdm9RtIb69bT6KodaGTcp/R6q9Gc9pTTvOQEUW5FFwpxv0BHLu2l5CQmnxtkUdbVDKryWwz90rAmhdQtTyMnOyud81h2GHKtXIN83Jwo8iTRqGDtRCELfs30VXTI4zA9y/GP70bBCQzSXRanRIIAOI0GHtZiSgmAcTLD5NFMIsqpLHpU4/jAn8JYAmQpAATpd3h4W3XiweTQja3qFCmqnCOc8khW7Vjhov4G3wlrJq3qyc6zLcYibtWqhXod7uNEAll67hxvopzhASQ47ov9MchrnMoifBMvIH0iaxNOPAPggE9Gf5C6BdJr/A79N0hauKuiTdwT4Rj6gI0ABRsHnrFmrILfjf7DxpPWFu9vbb0YbapLHYAxIOyyPZd0pTV/2qh4l9lbXqGc442pYbumVCknmepuXkQXujxK0+K8qG2NK/RHIu/A7IfdsVYOLRi/i5pzSNdL7OXUpMJhOpxdiRIutiFPh720IS6A/F32UI57M2rJRiL+l5LoUPlkWhN/nHo36Ezly7lRndW/0wlum5cD/RG3nhpe7seB54+S01LOttijJ81ml8exg3XAtJXvrKIuYzSp996vc2lI02Z3JccTAFyvXv08vSbULeCzrBUYT4grJhYYSEazj6q158R32PibOAQAGAAEvJ6w+OB6CRAjudtTTw2lE+wUUo2pAW0YocEIsheA8/Kqfq0P2cpZXwRoEDZBOAV/XOh6/f39FQUB/W1y8mkFIO1tdVWd3NhAsAkBwEbwChhEZQTwYm4AfqEWAC7x3AI1IPywnOhgKWDRBbkCxgnBnNmDTHTnxqACevPTxhvG6CWFkdBasFZRjRulVALYuEhgpSUB7r45sJ1GBD+oBBY5i56lXN65N1d+iv5+4O/0frexNPLrNArn2NOfDb9E329ypPre86jalia0JaQlNah0kbLPpHKqk0N0Lv1BCg50oloul+nq6Wp0NjKVvAc5U/yhROqXsoSiQ5+lWqumUtvoPhT/oQ64JiaHHWe1oa9bvMh85PMWu/B7n/ybwps/Tp26FozQaRVJt/GmWY0kvstz5sxhW2YkqrOtfJAT2JonjbGLQkZDoITFjhOpalWt4sAiFd0q6gFUBw7sVywRyvbt0cr4QU55gETsoeFEAMsvPCfxqCR8DYRcopOFBBgxk1EHIEJ9kMmw5RZPI9RF/7A5GKNpilUW7ok6B6AHECEPgJOCboOzRvI7sTngpMUmhM0GEm1jpA6AFVZjsNwSCbTMlTUdOn4T0ErOJDNbgo0FwAV1Ie8C6O9KVMrbtTbXHl5Bw769SEc+7E0tvwmj933HKIGHlMWLZlOPnoNpycIdNClrFNs0/432vJ1L/4koR3VqlScvjsvs15Cj4Z9xZ2FWIlVhK6o9xw6SW+Uc6n6fA1Wbw3rdcD8OMlebeoalUQuv1nRozmhK69i/QJA5uEO+1rQ1tfqhKbVY35q+nvx1gWFOX/w+Pdnjrds1/CK3Y82dUJP3luFhzA1iwSK9prViJAWNi014Y7P/qtwHkAEkLEbc05ZPqfwKVgMyECRUKzZEDdTL6gQFKQ1QwPAf4NFeTzrTg7wfgHV31wIrkPvQV0O9hM0AdQFQtAkQ4BlYaoFMloJ7p04hMIN2koBEGEIwOG0gQR0SfkPSrCNheLCp5/FCKSqj84bxHUZ9sFGwJSlVodqCwE2DGb7aSLmSb+QibZV6AMtAcDocOLuUGnv1yPsYCHODcDdSZi6cTu2Tz5HPn+tS+LhydPLsVZrzpxO086o3PdzIhWbGV+IAejm0dn8W1bl0hPybB9H9v+2ljIF/ogc+iaLYDwq6FVpb2LPmz6ToU9vp4+c+sbrwV0fEcsSNO5sq1WyJpbPnQYpc8OQ1WwJAjWQU7GgBS368aCMwxcBh/vwFKpM9zBvxru7du1k4+JsnBt8P/LJ2YM9lddIm5m9bKftlicqIdjTgsxXQJaaUjtCIyBoVFGBxQkIvjA1E1EFY6CkpZ5RwC30HkPXJqaXQxgJBFE5OAB7P451ygqOeMRpHviOI7b0UzhgdOrTPc7M014SkHOQ3BIoIxmcua9asZc+5cIsTHnUk5lipPoFlsHD1i46ZQ30fys+btJWjXLSq3tbGzC7knb2r+ugIwH6MTSRzGp+mtVOWUGhYKPV4qBf1ntuaBl58gZ5+chjNfXsFDXhbJ4O+1XI3kpPnR+QwGspbghcnmbZJ1s75ED6hiB4YvJcYPIh/qq1YWVjwCCoXxnOJIqekBDHHPRFIAbwALPxxdUjWSooPxv/Dxh3kKDaGlPMZ5MuAQ87grl275PGnaEv0tJCHAOgAqU5D4qdOd5z2YmGFk0wc7KGmApBBVjdooBPUp6Vp3XJhknW0j40DJLSfX20FagjQzAVtCCVy7NgJtUFhg9H9zVasBPoAKqGwcvDgIRZCGrUIujY2W3d3g/kpN1wiLbFuFTTG57HT79p+lrxOjKOmwyarn35YNJU2bDxAf1xtTQfG9lX3/jcrmnKSIujVV/9Oy9+OoG5v6xSgpbFYeiM5KBUIFjR8bLt1sz4uWQkCYFnQ2vSQo2eyEEVOAcyJWdAl+lksVGsSVsnCAHCDVEVGBJyg4Hch9IJdNMhpvFfHlnJS5DRCrT766KOsstmqLKXatAlThhpyUmJjOMeggC852gL4AWz0FyDTKVSggoEQSMcEA4+7P+6o+rTodw0m2V2ZjwcvLuMWM0eMEyQu9L5oE6c02AlsAuCZsUnhGWyE4OslLI5RA5BvV+2qzEHNeZmsrbEdO3bmOWngdxF+lXoh1o0C6ueff1bhZeJ2RdKAYa/QxGn/Ipeq6XTuoDe9OHxkXuiUJUumsSQxnMmaujRlyhSL4PE3+s67XR8ktK+vDwMBZoFS9OIV6ag1vSPIVVhFoRiDzAlYZb8Xs0YID22dAUaeGcCUkx6CK6hdcA/qJtyHk7vwvgCAtlPWPsmiIwUYtV20jhmN38SB4TAHVK/P4xUBlzyPelBJrVsXpfhg8Jwgpz1r5fPBChyse67DrofajFKrlUA5NW8eojYS8NgQjgkoMWbYkD///PPKew7AxwYF1R2oBVE5GVVLMh/4NoiHZS1PsXHdgLRv2VKrzaSUeG+k4lj44shubBuTvSd9G51PSef4zB05kHw0C6RuPp1ncfT7VtrcwidtEOfjMaowjOQv2ram3zWC0XgC520BJoJN2sBVrJKM/RahlfDKEtkCOl8AJCsLKqQMZaOcm6sDyRtVKtIH2BEHBtqWI6RzWx7XIjkKz2qev9OnU+j0tQwHxt8CmCSGmg0CMbglivQdfQaFgE0KwiywB0be2Nr8qc1AOSuw37oKHqjJbLPwUMwiC/vGoDZAiQj5j7plRoh1I4vbHIDN2rNLVy+mhzvlC8RupP2SWBfpXCEUsqUuat++A5ssLrZqxyuLUFQzWIyiizWrSGQjAHhFD2skn/EcSE3w0gAsyE+AV8wgwbcK34sTzlgAAPCMQrIWNs/5Xj3WneNh2lhYCfLPd9qPZTttgMab+wMA2tKJmw03pH2j0Es2RBECSh1sDODNRbdrq2/g55G3CmxDmRJiFRU0338/lapXbcIZ4Qum2ChqG6WxnvDAc+f+wsYGoYqPBGhA4kFCLAA2nsTG0xekNIQvtk5TM5CtLXLUET2vWFVpI/6rKpQMAsCBvEUIGvELNqpYJNmXtfm3JXAy5jgyP1cYiAFgFLQLRwspvl7a00h7O+n5AKiwKUEdJQYekLNAcAZSG+PBqa1Tomj9sYTrkXYhDIM8AsYo+CfFlkEH4m6BUgHoy4QUujSC6k72GXyWmADCEF/HcMp3J+zQQZ/AUozpRYWENBsgYHGLt448ZwS9UdUkYABwwR9iwVeo4KxAC8FPQECA0ntK3l0RkJkXMvhwPG8MASvCsAQGGmJJGQ0q8Lw5QLy0GXfiJEcN1fy9uZgBDPe/amwFBkFX4H2WCdZB0UEnDZUZch55e9dSwBe/ZmFbIJiDXTf6B+EaYl9BTQZjFkTD9OEgeFK++YaDQ3BIY2hIYKCCmF0S2tjDo6KSsINCuSd54DsJnJLyLvB0dev6K59YSa9ilCCjn0aACmhx1aoQbbYnpDFOEAAHfCI8eAQ0tgBsvK8tskgBEacXwtBAFwqeF32QEKx4nzmQm2wEWmCFzUBbRRmLPgVhAqpPKFExAcjiQSXju94pfCBeS6aNJ7x/LfgRa+k0xoL3AcBSD1fwuCD3jZuJUYiHOvgbz1++fIWFZPvUCQ2jEdzTKUdzlLskrNSaNGl0LV605qlBsUCaDmAXegKjsnxco8RNRPYlZYHa+1H4DADAgYGBHI3zV+rXrz8vim3qREZ0CsRwgkolPj5B/a1PA0hwLytXP+PiFYEMSD6c5AJMnUVQuxeKikS8ewT0IsSRExEkOSJkAFT4Dbr8atW8eEPgCAnXikjJLQGqNxXoe7EZCSlbFBc8YzvX44NRtxKTvh7XJNESrcOT7xkzRoAVgbQam41IyI39tjYGa19LEp9pNR3a0psqvg0ssWQz0CGOHJS0Ht/QmF2kQHrRt99+W70Lwb1DQ0OVkTv4JtjQIp6yvdy9GZi1ZiPV49PgwcB6NG1lFA3t0pZOsxHCiZRzNH9jNA1o24qqMrm1Yf8halzNXQEYKrRBgwZxxIfVHDC+E61atZIDwTVVJ7OEQsXCAHmHRQnnehQx8ABfJ3pgowRWZgFgFb7WnAtXg1vz0gJy1BcdbQr3G3+DlBZJK4BqtkwQH120ZwSS/rtw01DpZ1HAKwA+EsumtSzEmjvvN3rxpZc4+H6tawnLvJgERvK3Wiq+c/XqNZRKC0H+oduFNRfmGpk8pk6dqvr6+uuv0fjx/1MeU5s3b1G/jx8/Xm2YqAPJNuJ1/fjjDxzq+G/szP+eMuGE+yJUWIjOCQBD7YZNE++CpZoUBWA4UN9oMdof3+iz9vq3NgPHz7D7HAtXCitwHACgatf25cV1WJkUGk+s+Ph4lV4FxazHNZOoEqkCoDaSjlh4sHwS4JoFW7A71mohncLESF7C6wjSZwivRHqNvuAkAmBxOom+V2JfSSA7bAAAh7Qn/b3eiVwUEOMErsAbjjEuVjLzrQ05SilIf7Gqw/wiFQ7yKIOKAbjgFxwdHa3mCL/BoAVjhIALfY2MXMupdQar6CBgJd599z366KMPlVwAfcc8tmjRgtvcoOYE7ACoDnw7nMAIvhAW1tryBGZSq8xbYt0aXOxP22egZM0AKKu8E5h3ulyzusDcXaeHBxc6gjMzJ6td03i0l6whl9zegLfEv5stxogZN9vGjTwHc0JjWNYbedZet2gzsHXrFnVqd++ugx9CQwAz0p49e11zuMhX7zkIgJcvX66kXaDjEZEeZAvi7YJpLvfIEPrqpefpOAsgWjWsT5MXr6B2wUEUGtSAuv7jPVrxjxEqdpGZPylad+/tWiCrtAcMsYH/RpV/CPP+3/9+yrKHBipO1MKFC5iM8rOIWyWzBrJ2zpyfVWiXAQMGcGZ5y0wT5tnFQoAzPAIkIOUqeFx8Nwi50AZMA/Fu8Msg58wlISFBqU7spXhmAN8B6WyhTkIer4HsGYcwPij9+/enTz4ZZ6GfVwCGNNCWPSsenLQqymZv/dnN64Uet8drp3impGS3CgCDBwIFA93sunWRDNpHldAQekDIGpYuXap0m/36WWYpwMhE0gt7XPCb2lmfOCBcBPNkLZTLGswAoapBqpXp06cr3gwqGQhU8DwEJJBaI0b00KFD1fsgXOrTp48dwHd4+SC4H3hdyb3UrVt3Gjv2A9ULCJMh6DJSzArAd7iP9tcZZgAS4JMnk0rNnEDwZTacKDWdLwUdxUE6Zcp36kDt1au3knhDQo0NNSSkuTKPtQO4FHxIexftM2BrBqwCGDlgYWETG3uI1q5dQ+PGfap4q9uZNb5kfpKCSb5KZj/tvbqXZwDxs4XysZ/A9/JKsI+91M+AHcCl/hOW/AE0HLNcdfLgO91KfmdLWQ/tAC5lH6w0dtcO4OL7alYBLAYBSA0CU6+4uDj66aefiq8X9pbL9Ay0mal1yOsf216mx3k3Bmc/ge/GrJfRd9o6aSce3KZGPLJhyzI68rs3LDuA797cl/o3z41OVGMY0NxHXQXAMjDhee0ALr5PbQdw8c1tmWt5cmScGtOnK2ItxiZAHbFAB7NfuVWnTLEDuPiXgB3AxT/HZeYN5hPW1kk7Y5vOwig8r/0ELr4lYBXA8H6ATeyRI0dUALT33ntXxeq1l3t7BgTAT7fRUTNycq+o678e1hkYBKgyS5//lKL+9+UndK6hXxfrPEurRrW7tyfyNo7efgLfxsks602JNPnxlt9YDFWEU2YAT4nQmos/P/SEugqg7frg27dS7AC+fXNZ5lsyA9TWSWueCL9cHfTt4+2cCZ2LXZ10+5aKHcC3by7LTEuzth5XYxnSCuFb8qXLQgqbB2omlZu4Oqsqey9mqWuAe6S6xmZo0vmLmWfVdf8YnZfJbuhx80unUAB//vnnKrYP/klc2pt/lf3J0jIDZkDJ37YA7HpOB1bz9VtgMUQBbMOKP6r7By88pa5mUrr77P7q/rLBv5aWKSox/bQKYB2v15U+/PBD5W9Yi5M/IWKDvdwbMzBu3V410NHhTdT1yfkj1DUs6LlCJ6BhxWnq94q/aEBGP1JRXZsnaSFWtLcWai3c/Td1XTpglbrapdQ3v67sJPTNz12Ze9IspLIlnBKSOOtKLzUHCZfT1LXtAS1lvlJDR7i87Kv/9qyUrq5rTl4L+5p2Wv098gEd58kO4JtfSnYA3/zclbknzUIqM4AFuK7LdO4gh1zN6+4M1+k5W6fVUFfnwJPqmnZxrbpWdm1vCeBrM2du325qeeNLyg7gG5+zMvuEADjYXacUGT5Zk8DC+wopbJ6Ao7W1sCq4hj6JpTim62wNOR460ub2xMrqmu6oT2QzgO1qphtfWlYBjCxyiFC4d+9eioqKookTJ6pAZ/ZSNmfg9V92qYE90kYLm1x/0gHzXnPSxjtDe+lcvB1q6VQ75pKUPl3d8vbQaiJbReqZhVn/elKf6PuOLVLXDzu/Xmg79h/zZ8DmCWxMSGyfsLI9Ax8s025+HSvoDA+VQs6o65pknThMpMi2AHo+urp+rrnmbW2Vy79pkvtc103qujZGn9x9vPVJv8lRh0y1k9KFTqPFj3YSuuhzVWZrCulsPmFF6CSk8/UAWtQJMp/EYamad97oecoO4KJO4rV6dgDf4ISVxerbZ+gTuHwvpObML4kZOga4j3tbi/tNFuj65TiTIcrOZ7urqwP/h9Js3m59v19wodMlG4RsHPK3/QQu+iqzA7joc1Vma+4+v0UDb7l2F9zVra66mknj++ftsToHyR00wGuusR70/2h3Hez/nJuWTktJzNCktI+7doZIvaj1wu1q/qPMzvXtHlihAEY6w8jISE6v8V9ClHg/P8vs5Le7M3e7PXNGvbvdnzv1/iPZ+9SrQjZ9q67ZR7U/7+4/tbLogi0AF7Wf5hM5a1EF9ahzz0vqmpPhoq4Bng2K2uQ9WQ+pjuxhZe/JT2856PDPv1c3Nv/5kP6hqtbXXl2mSeAdLTuoqxm4jj765MxJ1CdnUcv1SGppx05KF3VGefNjS0kp9tQqRZ+3MlFz3X/WqXF0fgtZ3/NLTowmlXPWWuYddqy9Wd13DHO3qJ89r5G+X1uT4nkLqlF93U6cVj/tbNJZ/6RZZeL03Rb15Y91ydpiyylZv394uCbp7aXgDNgBfA+uijHrJ6hRDwwOU9eWXto7yFxylmi9rINfTX31SbWokltBC6kcLlnnjQu0t1kHAKCrl9UlK72LulboFK2ucRe0HvlspQx1XX+qnLpGRmar6/RnHjA3ec//XSQAL1myRGXGs5fSOQOxKTph2oHjWr/by1vHtHLx1frXO1VyL2uLLAcXbaGVe80uhBPXW5Sc3XpDOO6qT/b0ClXU9dxVTS4eTdVHeEf/eurq5ap/vxdLkQCclpZGlStrM7iSVpYsWcybS49i7xZyRLVvr3lCW2Xq1O9p2LBnir0v9hcUnAFYCiKfdWGlKHVux9zCkhG5tO9EKRKAjR2ZNOkratOmDScAz1VJqP/yl7/k/YyA8EiRiSDww4cPv27/kUQ8Pj6e6tXTO6mxnD17VuWzRdmwYT0nq25ToM7tzEiPnLzWss1/8MH79M9/vmV1LMjTe+pUMt13n7/K4Sv5eKUyxgdp4eTJk+mFF16gCRMm0FNPPVVgM/z+++/pmWcsgY/8vA888IBKtI42OnfuTKtWaTVLYQVtYaFeunSRkpOTadas2RbVEaS/bl1LntKW1R3mF2P69deCfrp3CgzXG29o6IO0aZPmzc3l22+/peee0y6QXbt24TzJK63WW79+vVrTcKM9c+YM5062lIIvWDCfeve2zI+MFJ9Ixo45QvrPiRMn0KhRr16vu/T0008pbU7nzl3I29ubGjXSVIYUJBasWbOmxVpE+9CQWCs3AeBJ5OlZmQebxgvBn7p31y5hKPKiffv2UUJCPCeq1rwL8poi07yUSZPQhicNGTKEbJ3u27Zto8cee4xmz56tBuTjo2MPG8vatWvp/Pk0+vTTT2n16j8K/A6AxcbGkpubG+EjATzmAltvLOrHH3/cZq5bJMLWKqYcztpYg5BoWcaLDxgRsZyCg5uqsWATAPiysi6zD/Wzqt7ChQs5s/r9nPV+m2JFXFxc1OYXFqZ5UIAUz2Azy86+otpKSkpUC2rIkMdUHQQavHDhgvroACZ2eQCvWbNm5OTklDcszBfetWrVSgbfIJXo21zS09NVgAZk3vDyqkY9evS0qIJAhmfOnKbBg4fQggULePH2LtAGxj1hwuecgLwvr4OCGzAewMLPzLxIhw8fpjfffLNAGydPnuQ52UodO3ZS2S+tUS8///yzSkAI9qAAAAQySURBVGj+xBNPULlymic2lx9//JHXWhbb77vzpteKk19rAMrG9NlnnzFofNV7cChMnz5NzdkTT2iee8aMGTznwZyb+aRap1DTbN26hcLD84PvLVy4QPUDazE9PUOtO86nzX0epr4fvg36h++/evVq8vDwUNk8sc6NOZRBpdWrV5+AERTjASjjQnv43suWLVNgR7J3W8UCwAxAJRY8dUqbtNmLfQbsM1DyZgCbAk5/c3EQAFsjB0veMOw9uhMzcOysdhH0q6plIC9NW6iuwztqiXDTaxJquT9hqHbyt5fim4FffvmFBg4caAdw8U1xyW959qbddJVJtcdba6uraVE76AqTxdEJWmJ9q+XJtiGqidB6OjDez/w+lEGhTW+16Xv+eTuA78ElcPDkGcpmwP6+bT8lpqZTeeYBAdjqlbQq6XzmJbqcbenMcDumKbS+BvCmwzrSpRT7SX3zs2sH8M3PXal7MiElla4wMKdGRnOIm0vk4+lhAWAZkEs5p2IBsK0Ja+yjXQhHdMkXbpa6yb1LHb5nAZzJUkM3l4LMv/E7vPvTb/TvJx69pU8TfTiBmtfXgd1slVlrNtKQDloKXZylKH251fcX5R23Y7xFaaMofbnV8d6p522N96YAbNa5RkREEET8yJ/0yiuvKFUMPJaWL1+eNz5Is2fOnKmU2lDTWFMDPPvss0o1Az1sjx49lL7TXHbs2KFE86NGjbKqD5O+vfvuu0qVNWbMmAJtvPTSS0rH99133ym1krngmdOnTytVAXTZ0MG+9tprqtq8efOUKgTqAKgNxo4dq+5DzdOyZUsaMUKHXcUcQD0A8T/UXhivv79/nsABqpShQ4eq+fjhhx+UKgjvDAkJIfQPZdy4caoPUEdER0erHFWYH6ie3njjjbxuoz5+g3olIECHvJHy+uuvq3ccPXpUhUaCqmfkyJGsRumowiOhYBwvvvgiQVfauHFjatu2LbVqZel9hHnFnH3yySfUpUsXq9Z40G23a9eOdu7cyTrOp62ubayRuXPnqvl49dWCulKoTTCX+H7jx48v0AZUgRgjfoNeGiq4AQMGqHpYL1g3ULvAngBzuW7dOvUu9D88PDxvXAiT3LNnT8J6yszMVHm/ILBFwXeDOgned1gLu3btUpJe6HvxjeGRh/4hzBTWAtREECRhfufPn6++qxRRjc6aNYtVjBFqzUnB/2NOsQYRuhlqvtatW6vv9eWXX1JoaCir7war90Ff36KFTo5uLNcFMDrUqVMnqx+jsJvvvPOOVfBcr6GYmBgKDAy8XjW1IOvU0fGTjAUL8Ysvvij0+RUrVrAyv6sCV/fuWo9rrZQUA4XrTsYdqoDF5uWlk5kVVrp162axeUtdbIbQqxZWRo8erTYubEYwArJVBg0apA4Na2XPnj1Kl1taCzDXp4+lsYitsWBzwYZrLv8PlAKSLDtnzysAAAAASUVORK5CYII="
      },
      "networks": {},
      "notes": {},
      "panes": {
        "model": {
          "global": {
            "splitterSize": 2,
            "tabEnableClose": false,
            "tabSetHeaderHeight": 1,
            "tabSetTabStripHeight": 1,
            "tabSetMinWidth": 160,
            "tabSetMinHeight": 160,
            "borderMinSize": 160,
            "borderBarSize": 20,
            "borderEnableDrop": false
          },
          "borders": [
            {
              "type": "border",
              "selected": 3,
              "size": 240,
              "location": "right",
              "children": [
                {
                  "type": "tab",
                  "id": "--mr-legend-pane",
                  "name": "Legend",
                  "component": "Legend",
                  "enableClose": false,
                  "enableDrag": false
                },
                {
                  "type": "tab",
                  "id": "--mr-selection-pane",
                  "name": "Selection",
                  "component": "Selection",
                  "enableClose": false,
                  "enableDrag": false
                },
                {
                  "type": "tab",
                  "id": "--mr-history-pane",
                  "name": "History",
                  "component": "History",
                  "enableClose": false,
                  "enableDrag": false
                },
                {
                  "type": "tab",
                  "id": "--mr-views-pane",
                  "name": "Views",
                  "component": "Views",
                  "enableClose": false,
                  "enableDrag": false
                }
              ]
            }
          ],
          "layout": {
            "type": "row",
            "id": "#c38a1220-6347-4418-b432-863db7d8b4f5",
            "children": [
              {
                "type": "row",
                "id": "#c77bd7fa-02de-4421-b537-763652f1d3c9",
                "children": [
                  {
                    "type": "row",
                    "id": "#79c8e27a-9372-406a-96eb-25e2cb4b4fb9",
                    "weight": 78.25569871159564,
                    "children": [
                      {
                        "type": "tabset",
                        "id": "#fb8138c3-e59c-4edb-8f34-cabc88568681",
                        "weight": 50,
                        "children": [
                          {
                            "type": "tab",
                            "id": "tree-1",
                            "name": "Tree",
                            "component": "Tree"
                          }
                        ]
                      },
                      {
                        "type": "tabset",
                        "id": "#afb2a7dd-dd2d-4ba5-99f4-2e31ac690cbc",
                        "weight": 50,
                        "children": [
                          {
                            "type": "tab",
                            "id": "map-1",
                            "name": "Map",
                            "component": "Map"
                          }
                        ]
                      }
                    ]
                  },
                  {
                    "type": "tabset",
                    "id": "#5f0a83e2-acb7-4810-b3c0-e0d3723b57be",
                    "weight": 33.74430128840436,
                    "selected": 1,
                    "children": [
                      {
                        "type": "tab",
                        "id": "table-1",
                        "name": "Metadata",
                        "component": "Table"
                      },
                      {
                        "type": "tab",
                        "id": "timeline-1",
                        "name": "Timeline",
                        "component": "Timeline"
                      }
                    ],
                    "active": true
                  }
                ]
              }
            ]
          }
        }
      },
      "slicers": {},
      "styles": {
        "coloursField": "division",
        "colourPalettes": [],
        "defaultColour": "transparent",
        "defaultShape": "circle",
        "colourSettings": {
          "Pango_lineage": {
            "palette": "ColorBrewer Paired-12"
          }
        },
        "labelsField": null,
        "legendDirection": "row",
        "shapesField": null,
        "shapePalettes": []
      },
      "tables": {
        "table-1": {
          "displayMode": "cosy",
          "hideUnselected": true,
          "title": "Metadata",
          "paneId": "table-1",
          "columns": [
            {
              "field": "strain",
              "fixed": false
            },
            {
              "field": "institute",
              "fixed": false
            },
            {
              "field": "virus",
              "fixed": false
            },
            {
              "field": "host",
              "fixed": false
            },
            {
              "field": "Pango_lineage",
              "fixed": false
            },
            {
              "field": "Nextstrain_clade_original",
              "fixed": false
            },
            {
              "field": "date",
              "fixed": false
            },
            {
              "field": "region",
              "fixed": false
            },
            {
              "field": "country",
              "fixed": false
            },
            {
              "field": "division",
              "fixed": false
            },
            {
              "field": "sub_division",
              "fixed": false
            },
            {
              "field": "location",
              "fixed": false
            },
            {
              "field": "plz",
              "fixed": false
            },
            {
              "field": "coordinates.Lat",
              "fixed": false
            },
            {
              "field": "coordinates.Long",
              "fixed": false
            },
            {
              "field": "Nextstrain_clade",
              "fixed": false
            },
            {
              "field": "Nextclade_pango",
              "fixed": false
            },
            {
              "field": "Mutations.S:H49Y",
              "fixed": false
            },
            {
              "field": "Mutations.S:V90F",
              "fixed": false
            },
            {
              "field": "Mutations.S:S172A",
              "fixed": false
            },
            {
              "field": "Mutations.S:N185D",
              "fixed": false
            },
            {
              "field": "Mutations.S:N354K",
              "fixed": false
            },
            {
              "field": "Mutations.S:G496S",
              "fixed": false
            },
            {
              "field": "Mutations.S:N703D",
              "fixed": false
            },
            {
              "field": "Mutations.S:T716V",
              "fixed": false
            },
            {
              "field": "Mutations.S:S939F",
              "fixed": false
            },
            {
              "field": "Mutations.S:M1237I",
              "fixed": false
            },
            {
              "field": "Mutations.ORF1b:A520V",
              "fixed": false
            },
            {
              "field": "QC_overall_score",
              "fixed": false
            },
            {
              "field": "QC_overall_status",
              "fixed": false
            },
            {
              "field": "divergence",
              "fixed": false
            },
            {
              "field": "missing_data",
              "fixed": false
            },
            {
              "field": "nonACGTN",
              "fixed": false
            },
            {
              "field": "substitutions",
              "fixed": false
            },
            {
              "field": "deletions",
              "fixed": false
            },
            {
              "field": "reversion_mutations",
              "fixed": false
            },
            {
              "field": "potential_contaminants",
              "fixed": false
            },
            {
              "field": "rare_mutations",
              "fixed": false
            },
            {
              "field": "aaSubstitutions",
              "fixed": false
            },
            {
              "field": "QC_missing_data",
              "fixed": false
            },
            {
              "field": "QC_mixed_sites",
              "fixed": false
            },
            {
              "field": "QC_rare_mutations",
              "fixed": false
            },
            {
              "field": "QC_snp_clusters",
              "fixed": false
            },
            {
              "field": "QC_frame_shifts",
              "fixed": false
            },
            {
              "field": "QC_stop_codons",
              "fixed": false
            },
            {
              "field": "clock_deviation",
              "fixed": false
            },
            {
              "field": "_A",
              "fixed": false
            },
            {
              "field": "_C",
              "fixed": false
            },
            {
              "field": "_G",
              "fixed": false
            },
            {
              "field": "_T",
              "fixed": false
            },
            {
              "field": "_N",
              "fixed": false
            },
            {
              "field": "_other_IUPAC",
              "fixed": false
            },
            {
              "field": "_-",
              "fixed": false
            },
            {
              "field": "_?",
              "fixed": false
            },
            {
              "field": "_invalid_nucleotides",
              "fixed": false
            },
            {
              "field": "_length",
              "fixed": false
            }
          ],
          "file": "axiw",
          "controls": false
        }
      },
      "timelines": {
        "timeline-1": {
          "bounds": [
            1577055600000,
            1647817199999
          ],
          "controls": false,
          "nodeSize": 14,
          "playing": false,
          "speed": 1,
          "laneField": null,
          "style": "bar",
          "unit": null,
          "viewport": null,
          "title": "Timeline",
          "paneId": "timeline-1",
          "dataType": "formatted-value",
          "valueField": "date"
        }
      },
      "trees": {
        "tree-1": {
          "alignLabels": true,
          "blockHeaderFontSize": 13,
          "blockPadding": 0,
          "blocks": [],
          "blockSize": 14,
          "branchLengthsDigits": 4,
          "controls": false,
          "fontSize": 16,
          "hideOrphanDataRows": true,
          "ids": null,
          "internalLabelsFilterRange": [
            0,
            100
          ],
          "internalLabelsFontSize": 13,
          "lasso": false,
          "nodeSize": 7,
          "path": null,
          "roundBranchLengths": true,
          "scaleLineAlpha": false,
          "showBlockHeaders": true,
          "showBlockLabels": false,
          "showBranchLengths": false,
          "showEdges": true,
          "showInternalLabels": false,
          "showLabels": true,
          "showLeafLabels": false,
          "showPiecharts": true,
          "showShapeBorders": true,
          "showShapes": true,
          "styleLeafLabels": false,
          "styleNodeEdges": false,
          "subtreeIds": null,
          "type": "cr",
          "title": "Tree",
          "labelField": "strain",
          "file": "9gwh",
          "highlightedId": null,
          "centre": [
            0.5,
            0.5
          ],
          "branchZoom": 0,
          "stepZoom": 0,
          "zoom": 0
        }
      },
      "isDefault": true
    },
    {
      "charts": {},
      "datasets": {
        "dataset-1": {
          "id": "dataset-1",
          "file": "axiw",
          "idFieldName": "strain"
        }
      },
      "filters": {
        "dataFilters": [
          {
            "field": "Mutations.S:N185D",
            "operator": "in",
            "value": [
              "true"
            ]
          }
        ],
        "chartFilters": [],
        "searchOperator": "includes",
        "searchValue": "",
        "selection": [],
        "selectionBreakdownField": null
      },
      "maps": {
        "map-1": {
          "controls": false,
          "dataType": "geographic-coordinates",
          "grouped": true,
          "groupMarkersByRegion": false,
          "lasso": false,
          "markersOpacity": 100,
          "maxNodeSize": 64,
          "minNodeSize": 4,
          "nodeSize": 10,
          "path": null,
          "regionsColourField": null,
          "regionsColourMethod": "entries",
          "regionsColourOpacity": 100,
          "regionsColourPalette": "ColorBrewer YlOrBr-2",
          "scaleMarkers": true,
          "scaleType": "logarithmic",
          "showMarkers": true,
          "showRegionOutlines": true,
          "showRegions": true,
          "style": "light",
          "tileLayerDialog": false,
          "tileLayerOpts": null,
          "tileLayerUrl": null,
          "trackViewport": false,
          "type": "mapbox",
          "title": "Map",
          "paneId": "map-1",
          "latitudeField": "coordinates.Lat",
          "longitudeField": "coordinates.Long",
          "viewport": {
            "altitude": 1.5,
            "bearing": 0,
            "latitude": 51.85435403672853,
            "longitude": 10.10384127715158,
            "pitch": 0,
            "zoom": 4.714264096341918
          }
        }
      },
      "meta": {
        "id": "bidj",
        "name": "S:N185D - all isolates",
        "image": "data:image/png;base64,iVBORw0KGgoAAAANSUhEUgAAAPAAAACDCAYAAACz45b9AAAgAElEQVR4Xu2dB5hVxfn/hyZVERAQpCqIBRFUjA2j8W+j6JPELvZCbDGoqCR289NYUFGjEbBii/5+sZdojF2jYG8QlF4UAQWkt/98Znjvfe/sObfs3t17Wc88zz67e86cmTlz5jtvf6fOOltMUmrdDLz55pum0aYtivJea9euNXXr1jXjPv7E9O29o/lm6jTz/YL5pk6dumbXPr1NnaL0UrGR7bbsbL6cPM3d4G/K519PMT27dXV/r1ixwjRs2NDMnDnLdOiwRapuocPZpksnwzuuWrXKNGjQwL5XHQMs+C1l0oyZpnvHDu5f6up7/M39NavXmG237GImTJ1e6BDyrs9YN954k1T9OreNvmddt+23N8uXLTUj/3yV2Wu//c07r75ihl19jTlo911dxeuuu85cdNFFeXeSVKz+GWCxPf30066jAQMGmHr16mX8P27cOLOkfkNz7fALTftOncyCud+bTTdrZU466/fm7tFjTJ/uXc3+AwflHOiin35yQGndqpWZOmOGade2rWm40UZugS/44UfTssWmGYs5Z4MFVBDQ8siaNR40devmt10I8PPpjn5of/78+aZly5buEd5PgMrmJYDl+po1a1wd5pzCvYnTZqQ2mUL6zmd8uk5WADdq3MS8+uLzZvw7b5thV/1PCsCFdpLUr/4ZeOaZZ8zKlStdR/Xr13cUUv/PQhQAD7/2enPNxcPMZm3amtPPu8AB+MKhv6/+QVaxBw1gaWrtWs8wRgGZe3I9HxDRPs8ASn5Wr17tqHCjRo1dO3JdAL106VLTrFmz1FsBZEDM3EN1NcdQxVePfbxH545mk02ap+7XSVjoqk/1nCM8S9PusUVVbyzPFlhML7zwgqt94IEHukWk///oo4+KxkLnOaSiVxOACWAFvBrAGrRcl//zATD1hfpqSVJT258sB7Lxxhs7MEsJqfGUWXPMWnsTcEGJq7MkAK6G2S0FgHO9RjFlYPpaZalTA0vpa7KEAJa+Q9B6QNd1LG++wBXwCuhDuVa/5/fff2/atGnjLoWyMf9XN2j1WBIA1+QKLGFfxQZw+CqTpkwx3bt6ZVJ1lpCNhr2F+5AiLDMsrKbQ2cZEm198M9Vsv1UXVw35NyxCZWn/m28mmxV1vLwbFu7n228x5qmd1Tl06OCVaZSEhS7GrJZhG9UN4Jp6ZQ1gAUqjRo3MJZdcajbffHNz9tlnmb/85Tozb948s9NOO5mDrWLugXvvMYcccohZuMLrCKRIW5rN1nKwrqsVZoVQ9eqelwpKrEQGru4pL037tQHA69atNSxYFEWAbtKkr52m/Y9/HG6uuOJKC+JLrNmnvlm+fIV59tln7f1JZvjw4ebjCRNN5/btzbTZs93kh+aoEMD6C4lSSwBcTuCVd2nadOOEApcGVjXXa20AMPIeINbmGplBNMBi3tEgE1lY6q2zcvH21m5MHYAstl7uhzZmeUZADHv81ZTqs+lWZjXwDgmA188cttK+fftWZh7L/pnaAGCorzYXRWmhs1HIKDMU8m69enXNRhs1MhOnTDXLrI2bjYJr2kQlf1enU0ZlFlGPLtaMtHFiRnJzd+KJJ5r77rvPnHrqqWbMmDGVmc+yfaa2Aji0/4ZUVANaAIymuEGDjcynn36W0iILBUf7vJF1TMGGDqXfZpse7psWYk+u6UXQd4eePw8WGsM8Tg5SxPVu2223NV999ZVZtGiRNYpvYpYsWWLZkqY1/R2qtb/aAGCZoChKKixw1D0B8bZdO6U8qGbMmGUwB4mHVbvOXcxqy4bPmzXTtGjRwvzwww9ml112ts1mehaXmwzMe/9sAAxAmzRpkqKw7Lr4zm611VbWNPBNtQKo1I3XJgAzl3FAzQbgUOtMO3GOHuKooX2cS/0N4/qvtQC+8847zcknn+xAOnLkSMcWQ20/++wzu7vuYv761786iguAH330UXPzzTebhx9+2M1TSK03dLb65wBgwIY9NwSxtglno96FALQmvKzyGc+6lSvMrjvDKfhSq+zAsMIAdYcddjB77723eeONN8wHH3zgXvQXv/iFee+998yoUaPMXXfdlbq+7777puTf119/3fzyl7+Mncdis9qLHrzMbDL4qny+W8F1ahOACV/Ydn00kkzEV1arrJldFF6pe1OmRQZYVMVXWezFeF2VOoCv1lHg3r17u4gZceZHGSERI/JRhwwZ4oALkKG2AHtnu5Pxe4899jB/+9vfHOWG8qLYiqLKr7zyitlvv/3yAlMusFe3+2VtAjATHlJSZFPRHoeKqzi5VdooxGtLf2yer+yzeS2aPCtt0ACGTT7jjDMcYIVNDsGa5zxkVAPYsNMA76STTnLARjt5++23O9C+8847pmfPno4Fz1VygZfnFz8xwvz0yJXVFgBRWwAsdt2u7dpYG+5qO/9pJwb5DgBWYpYF7GL31WCub+26K23MLm2WexGOQmvd5V02WAAD2nvuuccBGDm2uopQa/l9z7YLzIsr2ptrX/4iZ5eFUOmcjVWhQm0BsEyBpsA//rjQbLppc+dkkY2dLZb8W4XPkPGoZvNz2Zd13bD/jID+cnOlFNMO1PXcc89Njf366693LDBUERkXWZf/s5UoVlrXFxaaa/pvXUfa4D4s9tixY2O7LBfwMsDaBGAJ+RNnizhbcNSHiWK9iwXIXO1I5JIGo1zLBWDa5jnq33rrbRYLPn6b/8s+HljstfL7uOOOcyysFDG8R03gBRdcYG688UZ3SyhoVD2UWaeffnrq1plnnulkXx3pEj7HM9QBxKKlFpaeDebCCy/M9U1r7H5tArBMmg4v5JoAGU10PuYf7MI15RoZRUEFvPxmM4qT1ad89aX1715uevTo4ezT6GzIFsI7/vrXv3bxyVLKVgvNoKG0OFxgCkLOzUfW1RTz3nvvNb169YoEDZOwePHiggEl7X/55ZfmrLPOchrscgOvUODeNn8Vi7wcnREKnnj7QJRdl3ayKa3yfXdRUEnqnsqMj2doZ8mSpaZx48YZTUTZmbNR4XAD0D7cZc1ChxN3xBFHpEw+uSYV6osdeLvttnPmImTloUOHpiiy+9gWeFB0lFQorqDmUKtsVD2uX/qgnXKivDJW3mnHHf3mRcK1moxZzfWdKnM/pL7SRiHstO5Xa7Bpg4R1VY1AEtBBPQl5lBImAZDrgPyjryZmTMfynxab3j23d0EXy5YtswRsggubbGHjgFmj/DRvvmn5U2CReWWkmuWFNR4/fnwK2LC/UGqoocjQWh6VtsT7CgDzPM9Q0DTj1IHXFn+LLTgfRRl9Y8bK17xUmcVbmWcAMBSYUluocBQLHZWdQ+YrjvpKkESYXytfah31PTTFFD9rXU+z+J9//oVz3+zYcQtXZZZNydO4cSOzsbVw1IvRkOvEAWVPgZErKSLLykRo9hglFpQPkP3+97937Ky4SlJfRxqFrpMAOFRGCaUXkPMM1BtgZ1OGQdFRbpVbAcA77dQ7Y1hVWaDl8H75UmGheFHvm60NqR9HMUMKHsrdwibDhgM47uv8WTzP/wLgrjajyVNPPeUIAOLcNttsnZVTEm6jLMIJJaBATwrXPv74YweIrbfeOlbmRSP82GOPuUfFiQNqKgol3SZgRZbWbO4xxxzjQL/bbrul2qDfEOgjRoww559/flaTVbn6VNdGAPOxQgCSupl8c1H2Ur0OeE6AGYoT8qymyHHgp80ocUSbs0iER/bKELwCYD0u6Xvy5Clmyy19iqJs4g71ywLA4Y4OYCn5KKoAnzYxCRXmmvaHrizV0G3kYqORo1GWCRWO2pgqO46qPFcbARzG7TI/wlqGsrCAVXJfCasdB44oEH9j3SZXWGqazSbLGMKMlShgxVkkSjsusnbI/pOgvnXr1i65vAe735zCUnYstJhkoIz4K8cV2FUoLiGCBCjowgbw3//+typrvsKzjAdZWcbH5oLMe8cdd6TqvrXz92b2uqbmiA+bOLNVuSi0ahuAtS142bLlTmaMCvDnw6y23lb162cmoQuD9bVMGW4C1EVD3MACaI1FEe1t27VzhqkqKjtlFMWNW5CYkaQIkGXcuRSOZQdgXiQXeKmDIitKWVSdZhxkaYIioLR77bWXc+FkE8HvGvBS9vqgdQq8UfJ1UXeVPBvTANZROxuiHBwlt65dC0jrO+rHt0A7KwBCKdSu3eax2TzCKYTS8WwIHK5jN4byS4mzN2tARx29wn0os+hT6tYlIXxaRp42bZrp3NkfH0PJFt5YNgCWjBgMOJfMi7lm4sSJGQH6ea7lolaDpR7S/idzXLtlZu8PNrMJvdNHfUCBYafxpT7vvPNKOtYNjQJHgVTspD06Y+IJ/ZfhLeuYb7/9zoK17fpjUNJ1BFBRaV9D6hmyz5olxiSEuaeQeGE2FDljiU1AfBjq1/essQCUzYB7vFu9eqyjzGNjQjdRObOprDyxCOHDdhul6UVBBGDEzZH/JW63lPG6O23d1XTr3TfWPl0Oiq0oALNw8vVaKuqul6OxKNmWRwAw8qdQ2LAZOf4EYCxfvsyuIZ99Ba+lVvYsp7AIpeV6Nln4Y3uIGyY46ixezMkM6eNUdJt6I0hroP1xK3Lv66+/Nt27d88AbdR7eLnZs/1606Ed3Q8gLhkFjgIdVJjFpovE7oq2GbaUehRYaGy1Z599dk2usYy+UHJh4opz1SxnAPMiNcVGh5QOSioZJqM+Xi7ZT565+eZbzAUXnO8oF3Z/iAAg5+c3v/mNc1OMK3pMbBDCHqflV58Fk3qYgxChdt99t1Tyd538LqSQsM4egJmHoYnSSpuXZBMR6s+ms8LmsW7fvl2F5HrCkguYN1WnTpbElZIJ33PPPVMsZi5NbzkAQhaEmKqysfxSt5TjjqPAjG2ClevW1uCpsoAkTnaUBSysZD67cpx2lmf/7//+YUH8a8dSh5vFd999Z9ra0xUFCNQXWy39L1y40J1OKJQabyg2FdEKZ2O1hb3VJxrSPqBt0MBTVtrSXED4rrKBRdmh/fxwOmPd0lFgPWAcJ/B8CqkvdYRl5gOQWaPcMkZiKnrggQfMq6++GhsRJfKweHvlszCLWScbgGuSCtNXnBlGm34WLPjBhgh6F0F9nUUNKHB0aNq0WQXtctRiF8qIG+J2223r5OTNN2+balsDRQNDAC1joN5bb71tlZd7psakuYRwI5g+fYZVRPkIIqG6y5ejYEvLvvKNw3fUfZJ8j42EwBqUc9pRiLbLRgbORnmFfda5qkop90aBS5IKRIU1kuVDu2sWE5z5tJUNwNXNQoepa6IAHDpgiAtsaBuV/2fPnuMWNQs6LNkUTFBdCMFmm22W8znNEgurvGDBgtSZwSEF9lR1rQMsSRyikj3oBPTU12MNTVncJ2mB5hyigF4yGTicwf/85z/m2GOPTV3WrpJ4Ro0ePTprjqp8FnJ11YEKU4TChpsR71Jsu3Qh7xIH4Ki8ye49cgTHF9J3SBWzOUKkQYH7YTq5uu4vdNIIqaDU1Q4SMgahkgBSpIYozbSAS56jLUL58FkOy7fffusCDEIZWCi4psBpKh2vYZbNYtasWa7dKD2B3jzKBsC5bL8aBNheAXW5FSgHnmFRogBjLZUcnIsCV2e2Cmk73CyilFQsTFjPTp06plK+5vrGIYC9DTetQBJ7ayh3C3Al/Y78HwfEqVOnmi5duqSACjX1B4D7SCPpV/cT3Wd6c9JATMv/1hhp34Gzn7p375ahhZa5KCsAQ3lvuummlBkGdlMH7DNoUufwIcRxI0z7musj1+T9uJBHgA3LR1hjTZdcMnC28VSVxdabgz45Ic4H+bnnnjcDBvTP0L5mG18UBRYlEr8/+eTTVCilB5oHGyWM9w1NNtqbCsr4ww8/OtZYQK/vA3xRjIXAlf99+2wuKKAyqTDj0R5iEyf+1wbxe5diKXJfO5uUnAID4FtvvdWNMZvrZDk4bmRbSCKTw05LRkxdHw4CEJfC5FUqAItNl3mIYtc1+FBMYWP15xV5zyS9oMO518+KDB2nxJINX4Ak9QWIms2lXfQZjRr5qDKtoGdM330318nQ0pb2tAq13eGGICYt3CT9QW31KwBZzif2Y2hU4b7oATw7bkqnhZYQv7gFH36wjz76yO1+RBOFvs81TdGy9RenjEMRB4Bxwazpkg+A48BSFQocUl8WeE97OqCmNjIXbOSIRvg1C2hY5Nh3hVqxaGFbATg/U6dOs+x2Oge0tBXKtYCubds2FQINqC/3QqUU5ychpm2//Xapz0UdtMEcLB7Fak+xB50TFijyd0g5+T/KMQOte+vWrdSmgN05feKiprjhu5WUAkO1yMF8/PHHx1Jf5EaRj8s1YF4Dko3pqKOOysCoOKMwfkISa7p4AO9ku11rMzussOaQt8z+++9nPvroE9Onjw/0r24A63emr5BaCoD+/e9XzT777ONYXQA/ceIk61rb3Sm18IRq3nzj9ayv2FXT513FUWm0uZwd7CmqN+tIwd7bvLk/4Y8xfP31ZAMQqYdOAzPO6aeflnpm+vTpbtPQABaWXfthx7HIUXIvfXuZeo2zE8+dO88CejP3znFKNhl/SQEsgyDrpLDR4Uf49NNPMw4bK2f5l8wfaKIJ/I8rpQBxPhQ4arxf2VMNKuvjoamt3iAERPzWnkwCIAC72WatrPtjy9SQ5BhQbVYSFlIqRQFG+tWgDQERZsyA8oJvKL0PkABcq1Pgx0RE4QA8raXmGr7S2Gm9Q0hmUEQ2mRf3T1LmNGzYwMnZpMyhLFy4yHEkHH/K5qvFBhxKGGPJAZwNvPJxSqW9jUVhzA04Chw6osr9999fEvaZsVQWwMVgn/Wi429cX4cNG2YXo9fi6vL222+bfv0qihhz5nzrvKZWrUpHGtEW14k0ooQeWZrtjvLEknGFtlk9nigq64GalpGlPqD9+utvTLduPkd5lM02bj2h3MTRBOUtbpTnnz/URr29ZV588UVzzTXXWFFhqttM0M5/881kqw1Piw01GtCPnEOR7Bdhilj9gsiLFB2sXyigSlEfGR0gR3EUYfKBmhpfTQNYy76aNW/YsLGjNMTnAhwAIhSR83rxlIryVIqL6Y1SWuk5hXIiK4uLZDjfwsqzEeCdFefiqbXNfkN8q8JGI2y0fyfvf50NxHrsAJh5gdPA3gwXxw+b1oABA9xBfPj/t2zZws5dAzNv3jy3+bVp08Zl+0htIrbRiJj/mllm+XhiVcdIqhqzix80yhfJbMkY47TppeIkJKldHJsZzmtVzvzR4H3ggQed801Hm+URqtWkibeZAuQVK5ZZ+XKeYxdZ/C+99C9z0EEHxIIoE5jeVkoR+6y+L8sYZwioVlSJskNr+3H4jIYGqWKbNm0SuxxhswGWbE7Z5GHtyhlnq5bNYOXKVevl4rRsXHIWmsHlCgZg4VOHZHXVTZFRQkEdhEvItWmQQAC5R0CLHTtKBkYLzXlL+pDxXG0X675Q4NA1Ma79yrLO2mxE27fd9lczcOBAxxZibfBKqYkueOXJJ5+0ypq5Zvbs2ebyyy9391avXpmX/TdUgumzkOhXPJ7Ql0gsbjYZVFNLaTtF1dZvFC8cvZ3p12SRWXfLBAfeKIcN+sUchrWEXFjIyXEaac3is7k1bIhbaFq5FqXsYmxffvmVPZcrrRmvURY6bsHkk+9ZqJec0FCsxZ1PO2jB5ezgsD5jJ6keGwza5tAJJaxfCipcCAWuLHh5T/F7jvLsCjcP/ve238wDyrJRrTgqHCXHAupQ9g3BJO3BulJ32TJvIpLsHsIWU+/xk/uZ/nWnmmZ3z7TmpU+cc4h2GKGOJFyfNGmSi/sVG3GUsk76FlY6zrElU4cA54HyLx3RVBYUOKTCUCtscFH+w+E5SfkAsNh1JOcWcgl2QcmKqdPPxvVZCoeUMC80Mlq9emgxV2QMs7LgDTXOUe8eBeDJkyc7pY/cy4dD0CwnYF+92qdtZTNo3nyTVFZKTEd4RrVv3z4FJMYVxgdjNurSpXNKbhUKHlJgYa9hj2lbNMVST1w2w9MOJcBh7tzvncKNQAzifEMAR5mLtGJOWPiQzS4pgMWZI5v8WwqKlQ/gwzhmnsmmhS6F+UjeI63EgkXzag4cJHCU0KWyAKaNtbatnlt5J40vvp5i2rXcNBUMD0XCDs0iDRdgLkWUBqweK0D48ccfrKPF9u4yAEq3XScDqCiI8GoKwRuy3mlqhzfWSmfCgTprxZQAHKUbpyKiSKLt0KQUriG5jxzLOFHk8TubWTQK1HAbQoG5X2MsNGC94YYbUtRKXpCgeGTGuBSyaOgkP3Q+wKrJOiivCBPUcm3UZiSOHKWgvsyHUGDsirCsLBrMOHgysbh33rlPatqECuYL5q42BxVOEixQCXafN2++i+8WV0DalBBBRCCAQUEZ1KRJ4wwPJBal2HijdKpRJiGeAXB8h3hNMiBfa+ukM2SEAF50kj8dYZN7Z7nfjFvYYN0u4/rppyUZsnBcv3o9yvuwDrbZZhu35rNlJeG9tL+29wLDvZJ38HbmogMYFpeSr7JJMtFLzqsoAIbml1LIweG42HgwGYlrZJQHVvgM70g9PoQc2VITG45moaP6C3d6/s8FYC3nspibNWtqbeCvGZR4XiHji1A171m1zrz//jinhGEjIWPkFluk2cnwmTg7LNrrNm1a234aWeAuX+9TjFhQN3WiJAokCrZjUWqJ66VWIGV4ZZ3Y3jz3XT1zzAszUmNPU9Z0EATvIe+jnw8VZdqEJnNBe+LnHEZCyfuH30O4C/JksfFS5LDzkqfUkUFrh46o/FIcVlaKSJ6oBR+e+iBKuH333TfWkYN2SiUOAGA53CwbpZBdPVuyu+WWYu+0/TYF7TuhggZvI0DuKUimOUbXjaLAgJBMFzxLMACujpiLYNEvu+wy079/f5u3anfHGW11a39ze9ujzOomLey9S8wtg/+fOfmOJ1yfQvloDzNXHCVE1BDuUMDsZW6vZY7bEKOu824kBcDTDFbacy42rdGEic5dFCVY1NE8yPfa3kvbvD/jKjmA5TAxAIrzg47kAcjs6KUIAMi2QqGinNf6u9/9zrGjKLGyyfGw0KTdKYUJiffIRYH1zp/tGBHqLVqEmSRTc1wImlnE48aNt6lt5phDDhlUgeUN7aI62sdTsXSiOVnIGTbaUzuaOUvXmFfmrDaDt5KIorT/82rb/6aWRfZU2duToWZazr333vvNCSccn+EOCdXE3MMmB7cxa9bs9dFAzSoE+mdz6xSZN5T9V6/GdbOBaxOxBs6CtEK8L7HB22zTw01zyJWUVIkVfvhsIJDDuktFxeIWaT6sM/HMNckyh2PNBeA4ljnKHIQcDYDzkfmi5kzyTvE8VCxqM9AgFhMRC9dTr3Qon7QfAjiqX8w/o66+2PT99H7T5/E569lQL2+Lvfipg9qaQc9/63yQYfE///xzl5IW7fHTTz9jHU0OsnV9cru5c79zmzaHkxG3G6b3iWLTv/iC8623qRDJxFykY4zTPtRsGmwu2WT7sgAw7DODjconJR8DOZjIpT59+qRsslX1oiqEckhdzAiadeLjM37GHqeIe/TRR03fvn0r011RngHARB0VeiK9TrCuqQoLHFl2jz12d6yw5iwIRujRo7s1AX5t2cJu9t5GzkFDF1hoWF80uABFtNPanKTtuITbofiSg7LjNNlC1QTQzrZ7emdnu9Vg18/zzSRSCSWWrovph01DoqG00kn3xdp96aWX7Sa9dyqyif7ibNqhZl1T4/Dd4rTU8kzJABx1fhETwYHcumh5mF0OxRHO8AKImlRo0fctt9ziMoPgWYRHEROcLZsm7DN1KGIvLgoqC2iE8TVS+YPzfVTyV2VzwVy6dJnTJEtBsXT77X91GzKhk4hE5M3u16/f+pzKfi68PPiDA48+vQ/2ETYdJZV2lMgWdEB7oqhCw8u3ERDHgQNwsxmjLceko52I2aAmTJjgErqLTEo7hBJy5IlWRMl7857IsOPHf2B23bWve3/CFMV0JXHHWrElwftygiFthQD2IoPWnGd6O5cMwOEiypUPmvqAmQknq0V1noEUtcCx8WIKERDy8XHtjMt/JW2I5rnUFLgyABYWOpuDBfZYHDI4o1myWMi7T7XJ0nXkTJSCasqUqTYIvotbuD/++KNb9NoDir8loVwoNwpI9aIHSIwJ54yRxx9gTmnwpWkyenqGzZX6kyenj/DUYH/vvfcdkYCz0CcDejbXp81BViXcEVdQuIiwsE78xiAxyJl5qWlHv4tQ9qj3oW02A5RsUTqUkgNYPKsAsMi5cRSCEwkpJ9nzhnBtrKnY4KhzhUUTnS2jCBwDY8WkVsqDvytLgfMBsFDT+fMXWNGisVvkKHmkhBpooZZCbaB2aIX1EZxeseQBw6KGsjGXssDFNVGDQDyeRCkl8bwEO3Ts2HG97bSOi+SRo1ZEeUV00Y477piyT9OGNoWtW4cDiucYUCwJRyI5pkNz0csvv2KTEvzSgQ6OgrG9/vobVkN+UIbHF3Og7bza/1k4Cn2yYmiTpk6zZpuk5rokJzPQu4AhG4g1K02QP9QPYKEckp2puqhyyKZLVsw4rgGvK3ZV5LtyMH1VBcD5uDcKiPmNm+GSJT+50LcQvKFZiHmFBZeIpDgKGzpcaADLhiCKKM2GYn4BpOgsZs6caTp06JBB+d599117kPZWKXZdQC8bCOAieGCXXXZ2WuG77hrt8kLjhEE6WbKaxIU6wqFBwflB0dWz5/YuwR6AJtsGcjUFc5JPEZR5xKh+ZwH2woW4i27suAe4FpxXWrVK57iucQCH9lRNeUn7csIJJ8QR44zzd0PFUuxDBd6IOqCbrBt/+MMfnMOAnBqhmxV7IgAulzOCqwLgfKdMwAoLC5hgISn4s+PYr9lirhOh9M477zpTUsg6hkDXwGYx161b32XJIAOGl6M9Sxv6IWcbu/SBNxgcQzgGAZD07b29ABtaYRwqfCyzUFDNMSuKw3AAACAASURBVAhLj0iAwg52Xqin17w3c6D1/tUVs1OS5oeIJtoR27x+F+kbs1ZJAJwNuDJQsQ9n+wiw1BJAH1I78bPOdwHqesLWR2m52Sw43iVbCiDYZmTlbFFMlRlXZZ+pDIC7d9wipZ3Np9/Q9ANXxOHbnMgH9ZHCohSXQI4q2XvvfhnNayDxNzZQZGByJOMA4dlqY8jeseeee7hnBWQCnCgfYt2J7gN5FcUbiQR4Hoq75ZZdnfJNK9e8DOy9oPwRoJ5iirulsLoh14G2HdMX89CtWzf3DJsXhQ2Hd5J20nOUzoapFYi6ba5D/Zs39+l33Ljsi5UsoF9PsFC+KK10uJjwfgJQgA62mhIK+2i8AXs2RwrtAiqsOL8xD6GIYtOBJaOvOHMRfaNtve+++8yIESNKksAunB/+d3Zgl9Que+Hr16uTzr0UUr5cz8sCI6dxhw5bOCosgQQCLn5LOB7tQUF1/ivpQ5YiC3X06Lsd60qyOxY8JhvOyWKehww5PZXB0S1ilYsqZMnD8UsfaL2/++5bZ9cNPbKQmaOOYqEtLQtrZZbeQISSh2KY1EEphuZ64MD+yic8nfxdU+AofULJlVjZFoXImJgG8HwKCywsH5Id/cILL0xppnFtjAtHjOoPao9cKx5fohwTToFd+qGHHnJUVw5ojmpn1KhRTkMuR6zkw2nkAkUx7msAsyBRxHxoD0kfaNO1wN6SsleXpUt94jaKz1+cPuM213hYZLC2cmIBIAGkyMRNmjQ1//znP90mxzwyp/we9NblprHdOOr/9RsX8HLJJX/KMKcIUMJTC9Fgs1HwTgAozCedDcD6Hgo4NpGo+rIB+c3Bs7t4km255ZbWj3uL1KFjjPHOO/9mTjnl5Iwpgo0WxRf9QNWjTjikaSGfYgPPx3OvbAGs5c9cJiaAzMsOHTo0ldIVqimysaSl5QMDVDEFQWGhzOzkFCg1i4qgfMAqXl+5+pcvJtxAVdj3XACpzP2QAg+/+GJzijWLwdI1WX80iG53+fKlGUEIcV5X2vEiDbJ0uhvdJt8ChZWwjLDFUFUKf085bTvrITXb2ZDPPttzUrpf2p80iUPet1y/saxzbC5cEVplD26TAkcUtfIbUprJlPazeZeFCjTaQIlE36wlCn1jI3755Zfd+V5TphDn3M31xebSunXrlLxMfdwwO3Xq4J5N6w5WpVw70bjTvmQTkXGH88H1okcjVWaB5fNMtlhbnpeQPf6GEopXlw4wGDt2rHMUEWBCqVGycHCagBYN8h133BF7YHc4Vvo6/fTTDZpxNpFSmovi5jEE8FCrhGMehthxe0qZKTlxwr2WacVTSrcfBxCCA7bcskvG4pTnWOgsXuYf+RUZEM0vMiERTeLvi2ZWJ7cDCP5AMlwYv3e2Yha3sKWysNkIaL9Xr56RGnDtGKJBQbuSCiecQ/og+gmHE6KBkGmRkUmE17Wrf89sRZ9xRD00x4zdZ5f0iQQkOyfzwIFmcJwQDeZLczI8L+8qG1HZHC+aayJyATjqeRaKsNNMBqwbi1lTVoIluJftWJdcY5NAjFKd/5trfBrAKy17u5EF7VqrKW5ofzewGtWwIJJI0VpYTXGj2E3P+q3J8AvWdk79DNpfNgbcIyVWWPpkIYutlmf4kSTn/M04xPkhzq1Sv5NoizUAwnd+4403XabJOG4jrJ8rllfelQ2NkEZ9zpHeHJkzRAHhLF544UU3Dlht3FVR3gmnAqdAYb4QHdhYNHdYNkqsqAUJgFlYAC0q3DBuEcsxpdyXv0PWGA02bWdTTsW1T1tCCcoh3U/UOAEwfsuYLPDthUW72bqEXvKnP6XMGV5W8ycUCIBZ+JIDOY7iSn+SDyp0u4zyvkortNJyn8iK0p4OYuBaISaiqDnQm0eo6ZbxACbGIYDxgM88H0nanjlzlkuNk21cmf2kvbHEQQVdgWT+iDrrmL4AMa6ZcBa4l0K90dG8/fY7zvd6g6HAvAxAwbRDIY2rBjIaT005omy0Mvmw1eTaDf2uww8v7YtHFfeFNRd5uhBlWdwmUN3XNYDTfcUbHGQeWdCwisw7yhxYXJ8NoqLtUgCcCzxyH6B76uqvoAn+/vu5TgTB4eLJJ58yhx56SIaJCH2F/mbzT+5kGlrllw5AoK0o54p85thT97VuI0+7UVZ8V92W9gYMzVd6M/vssy9c3mttDyctT69eO7jMKF27dnHNIvtK9BFzyrdA+cVmwXVRbHmz1tryNCPFTTbsApE9RCQht3IKAmyrBm4+HyqqjqbU+v5rfb43+3zU2rl5nnzyyU5xwSTrLCHV5QFW2XcJn0sD2N/52p4ggOx+/fXXRXbBfJLuFXlMWFddEaosi0zAHOZq0h5ccWx0tvcDTHgwQaVIfMfh2qFCSbPGtCVj+eKLL1K5sgqZQ/oUbyzYVeFI4thqqRuV5od+tWsk8yN5sJgbNiyu4YUmlJpNEkIkZyzJdf+sP8mQzUlcQBlX2Wqhw4kniZzE1OINRUSQnOwQUl/9rCi3slHkqI+sqS8TKgCGQrCRlFtccraFGgI4F5VCiTVvHrG3XkssYAw3Oa4jv6GM0U4U4VgEwLnssvKcyL3advzaa687/2JdQt9hDWI5q5dr0q/+LQDTii3Jq8U9lFqwrciuehzSP/dpb6ONGprXXnvNxgofmNpgQjGCZ3AxZf4IgOAZwIycSxsAF3mWJPTy7ijLAPkWW7R3bLbPuIkyzyfD8+JeHWeiklLWMrAMUs7hlXBElFSADU2wqN+jFnMchdV1NcjFnxnAapNSITt6udSNAnDc2GBpxQ6sd37qSw6q0Hnfs30NUhRHtx0XzJBNWRQqzuJSyminDQ1+2uasIYLn4wCvr4fOEtrU9Mor/7bE4leuuowZwMGhhOZFrrPOiMqif1Laol/Bls5cEivNMafaMUT3dffd9zhOY9CggcpWXNdtoFOnTnF2Z+F85Lmy9MQqZOEDaACMbISMhCMAkUrixshv5GVdxPQj1wTcgBZqzuaAL6qEAGKTBsjIu6KwkoCGQsZaqrpRAI7SonpKW9eyrd4OjLaTBThmzN3mnHPONtOmTXf5p3yM88rUghbqoilinPKHOchGiYUCSQws7DqUhuggUTJqxVEod/I8cjtgQrMr9/XYor5DlMuitAVosF8LtUYmJSAhLLoNz46vduOYYo8r7dWLRPA++kg2RuYSeV/mBAI0cuStVjw7x1x99Z+d1QQnm3POOccddHbAAfunIvCQvam/wbDQUZMusqf2ORb2Wpw4xPwkKV3ZNZkU5GgpLEgODdcHh4tGuZxcIiu7AYQAlrN9oLaij5LE5CxSWGgp2GRFcaLBoGXcxYt9ilVKHBDyNc94B3+vdaYtvJ7gjNg4xbEhV1uMjfSxlCgOIJt7omw8zz//gvMe69FjGyenEnSPzMvJDbNnz3KeWOE44pRY06bNsHLtCpcMQCKP5CxgQI7rKXK+VpyJfK2/Od8IvQAHsc2YMdNGSe1kWesWqSobBAtd6CLWlFLyV+F0QYwugRAn2cADqG2uUq4molzj5r4AWEB3wAEHmuuuu86FxeEoECqVNYA1oLT9MsorKBxLIeyzsIRacQPVxXuLMYaxsHHvjc0Vdj502tD1AYx3GvHJ7vRmJH/jgBHngccYMSNhi5V+PMdQz4EQryyui9Z44429rItM26KFN9XBYuMeLJpv6kdtTPoazxM5JRzIBqeFjvpohbKyfJTw0PB8QLAh18k0I60zZ555lmODJVzT+y43dCYdwKwBzHujRMElEHa2a9cuqakQiqNl1jiqp2U96uiFGd7jfxapT0C/NkWZop4LNxIBfPi9pk+fYcfe1cUqo3jr3buXdYkk2N8nc5fNhv7wyoty6tAbktippZ/wfQAo+a+hsBR/nI33Jgs3l7Q7pT//mCLAluAK9AxwAcjIPC+czgbjSllZAHF+kfg60waUlHSw5ejyWNl3zPWcZqEvuGCYzVF1Q8Yjffvu6ubjjTfeSMnAcW0CKgDNIhI3P+qyUCU5nH5Wy7tRi1cWqwaCmFF8yOCekf7LAvqQamlTk9faelZa+g4VcdIvgJSzlPT4Q40y7RDjKxpkYXvlGQEerLboCdAwiwwd5VstzzKHJApAWeXt0WtduiLcSmG/taZf/q71AA7T7pRboEEu8BXjvqbA8+dLShlxUEg7dIgSa9myJRkUUjyHdAwslBqbpA6/E6oki0srykIgC6jEpplexKvcn1AifQ5vCNg4AGebr6jNRANYKKNO78P9UK6PUpzpfoVCyrzBsuM/DRA1+xt6cY0b94EDMPNG6CQpd+O4k58NBS4GADb0NjyAffC7L9FeWMJC48ghC4TTD+67736r1T/aPanZN619ZrFCNaA2BBVIKlatHNNUasaMGS5XFfcFxBK2KJ5QOpmdPJtNtqVOrjxp2YAvSeu9s4RP+K7HzN+8I6wsepMQXHp+UDKhiBIfZ56jfXEOCa0AYoMW8cF9JRU5JW370xs8m82cb9Ba6A0dWDU1/kwAZwcvJhvMSGnA1HWufLfddpu55pprXMgm2n8CDnAuePDBh8zgwcdGvoosQGRsyekcynZaeSWeSLJYBfy6cdLwkKMqTgSKYlE1667b0puBN/tw3AmnI6xzPtHImxpIcl9YfJ4HzLybgF02JMQJNPiAjTQ6mCfZFCbbUETGSJAC+JT0PPRHvLTOjUV9gE1hXFEOIrWeha4pkJRzP2kAr3NAxK5IkYV4yy0jDaGWYi8XAEveYuoCGF+/oTudgPA/bMRoWjlnOFvQAgsYiovmF/OenPMTKn74X8x/onUW0HjHiHbr0/RMslkke1tl5CfOxIQJS9wTAV94ckQIYPmf3FP4I2ONIOVNnz693TiRNyVJ3uWXX2GuvPIK9+4E7J911pmpBAea/ec+/4tMTNYQ7LY4gvziF7s6AIuOQGu94XAee+xxZydGpzBt2jSz7777WMvBW87cecYZQyKXlsx3QoHLGXlFGls2CqxtwdKd+JZHUS4BXZgTWcuXeti5ZNVQsSUU9McfF1r76ARn6iIFD9FUXMOBQhLCifnrhRdfMt2sSWaJBST5twASYXlQOfy5AY+MWzJVck3Ybe5B/QEhR6PC9kpQAwePkdGScfzjH/8wF110kYsXP/PMM9wz8n7I7FDRxo2bpFhcfwCaP0gtdCSJkqvZMBkXGTA1yKOWQQLgIoFjQ2imogzsGMOU2ciD2B/+HQaGRMlhPM1CR7MagjzUCsvzkgo223yhtIKlfPfd/zgbKQ4LYXuwqwAnLIRJwvLKyYfImHAIPI8SiUPGObWQ1DnCechmIWw9rL6kgpV3xIEEe68ucgoDdXV0EH3JeUaYszhbSRLv8XyUN5ieH92H5miiWOcEwBsC8oo0RgC84447pBab7O6SHcLBOVCYRFFRrgmgJH43Srus68n9UHMb1SfAYEw4PkjR+Z71Qhb2nvHg8gn7CaBguTmZgSAA/ocl55pQXBRj+ChzDXa1S5euDljiphl6Q1GflDgUnuGHd4LiSn/c89FCdVMiQBjfHBV4IaCuaArzeooo4IZLIpGBiwSScm4GACPnkfiPI1AGDx5sc0/d7g4bf+SRR1LOG6HnFAtIABgGMERFGOlNQBZlHGstANb15syZ48AlCiUd5B5FvYSCchwK5xjRFs9IPDDcBBSbHNKSQB1ZXuRqWFXuQ3l9kEBa6ywKLtoQwDJmbfdlcxAgy3vImPB/xnTE9XBeQ7EiBKr2eNNKrag1lgC4Csibf/UhZuVnr5l2j/lUJ+VaPIB7OpYS4KWzTOJ1tcJRL1FcRYGY9wplMjEbsUA1CGUOQqoi1+MoPWxz3767OAUZJylEuWFqzy9RIAEwNMEoofBb9g4TPmgAgPHOUHZAjMLIa4sRFZY5IKPwSh/v4rNvonWHfUfTTuQQoIQ19puDDwsUD7HQlst1WHzGxWYR5aaruRKZl7lz5zmzGnbgv//97+a3v/2tc+hYvNifBNmv35527PVtv96zS0oC4Cqgbs4R3od6QwAwPrQs8v79D069sYCQC2hkxWwiFaICE/R0hSYbTVmyKbWEutEWf6PsYXwTrdM/5zGRPI62+cGjadkyb9byAQ71HBjlvCTACQCRbXkH2kOT3L79Fi4IAc0v4KMOAGRzANi+X3yLm7nr/A3o6QNQY8+GDScCixBAb8bxCeiEJdcadZkXgmbatSOMsFkF+V3PyQR78FvU+ct4imHKo653J+U0CN5hmbniiqvsz2X5AVi0cCRL98b7um4icEVkV0uKMXOObW3aPfR9Saei37D/MW/e8KesY4ACk/P68ccfM4cffoSjSIsWLXT5xfr3H+C+L1Tj5ZdfsgnGB5mnnnrSnvuzf9Y2cfHDtzhNfdORTdnYZhoNqbA/qaGhAwmbCsEIKKVwgSVNK2z1pZde6vy3P/nkE5fwjoTunPyAjKpD/dh0AB9KNljYDz/80IWaIltTT84skkyQcjqilmdplw1B6rCJoFwTudtTYz/WMJdVOuhCpi8zJc88NOk2oEFUDmEgiZ+f9NRH3dcfBrNeqic7salHvUJhhVON81vsXJ06dUqde1PSlZt0bg698hZz59knmM0tpVllta6fTpludu7W1Tw/7hPzq97bmUmzvnXXumy0zvkUP/nkP8yvf/1b9y2ff/45J/cNGDCwIABLEnQBIksGkxIbAIDOt8hSE/Y19ClmjLI5ABKoMNSTtLKwpQI43oG2YG3ZBJB/YamxU/Mcci6FzBU8w/NQVookpkNLjSIMOVpsuQJefmNrJYUTB9VBqUeOvMUcdtjhKcXVeeedZ4488ki3ORx11FEu2P+BBx5wnMD999/vNhkybLD5tGvXzm1OzNesWTPd6R1sIrDPnvVf4zbZww8/3LHSxGGjr2jZspXd0O61jjMPWnPWE9acdaHb0GIBnO+HSOqV/wy4tLJ2cUqGQxlxlGYYlrFz506RL8WiI8yORGxhERCFQKSeT7ruuTjPGsIir7E5uSc5atq6dSunZBIvKGkbUDZu3CjFtorfNfZglE/i5QTrTxgh5AdwNG3azCXII2YX4gMIoaq0xSbAWMjLLOYhNoHJ1kOqXbvNXddsHvQFsCW5g7gvQoWFffdKPuE80pRWCB+nRXgKqqkwNLJiojxNaaMMAnGUOAPAls0oi7ORyh8SyQiTGSiPGdAJ8OvY0+LW4fYVVaIy/b303niz6McfPItiSbyU0FG7jmV/Ph73ntsNL754eHm8eZmOwsuPPhqnMgUqKX7Hcc/nUydb30888URKdq7MGEvxzIMPjnXmorBAfU888SQnUsD6hgVN8MEH9zf33ntP1rzhJ510sqPa6A9gl9FAH3fc8VX+f/+hl5gVPy029RpsZF694wbr5PKOi82Gk/jVr/bLOMEiBWByJqO84gBksi8effTRZsKECeZf//qXk6XwkkGRBYBFjb7Ksh3/eu4Z86uDB5j6VtbgZe4acYMZcv4wkwA4/yXrNbvenknqWhLqicM8c4pCRo5xiWoVcJJlhPS7Tz1FbuVDXTUyer7wwgtW5h1gF+vzDuT4Eb///vspsxKs47Bhw5z2lzxgp512mpPjwswUuBSK7Jz/m5W25pgxo90AkHX//e9/O408mUYpxxxzrM2j9pD7m/kgVbE+m3rw4OOs7DnW3edwNtwq27Zt69a+bLT8Pv74E2z+MN8PBVAD/Kr8v+/vzks9//qoW8yzzz6T+h+Fo7D2XKyTsNClXWT0DgVmF69sETfBbM/nUyfb88iQhxxyaAUzSWXHXBPPaWCF/Z1yyqnmnnvujvVGO/XU0zKAGTVeEiASYHH33WNS7YTtVub/fYYMTbX3xuiR5rnnnnUbLGXQoEMyKXAC4JpYSkkfpZoBbLRhQUkl2m6osj5eB45HDuXmuajnuY6yStvQ8bvmOWm3qv/rs6LoT/+fIQMnAC7V0kr6TWagcjOQFcD6oObKNf/zeWr+YKvEs760rcaW1rHj5zPjyZsyAwmAi7QOEgAXaSKTZgqagQTABU1XfOUEwEWayKSZgmYgAXBB05UAuEjTlTRTpBlIAFykiUwocJEmMmmmoBlIAFzQdCUUuEjTlTRTpBlIAFykiUwocJEmMmmmoBlIAFzQdCUUuEjTlTRTpBmIBDBxiz179rTZCKZW2qm+SOPbYJppfHFvZwdedu2HZTdmQs443jIpG/4MdOjQMeMlEgpcpG+asNBFmsikmYJmIAFwQdOVsNBFmq6kmSLNQALgIk1kQoGLNJFJMwXNQALggqYrocBFmq6kmSLNQALgPCbSUVdbWj04P7Z2dVLgfPqPGxjPthwz3dRp1DSPN02qbGgzkAA4jy+WD4ASAOcxkUmVos9AAuA8pjQBcB6TlFQpyQwkAM5j2hMA5zFJSZWSzEAkgElETSJsskhybs7PvRQK4Pkn2+MoV6YzIOaUndUER9XNp/+qyMDC/pt1a7PK+T/3dVCO759Q4Dy+Sj4A0jJwAuA8JjWpUpQZSACcxzQmAM5jkpIqJZmBBMB5THsC4DwmKalSkhnICuDJk78xzS/LPKlh2V8+jh2oc+i3JVsd/XCjy/e0yaiX5FU/rm2uL7v8TWMaVzwxUZ5xY4qpE/UyYV8Z7VxgE2tvlulQThs6mKHRpb8wdValgwfymTMZR1Rd3X843mVXvWMzmzXJ+k3W2SCLOla+DfvQ7eaqk21ccs99iyveNuZnYHMudK1XBd26r4KDGZacahUyquSjkMlWR7e14LQuZt2yxXkpTuKoINdbjJps6jZpXmGO5BlutLjL1mlasU7UxIZ96Xaa3zje1N+84il8NSEDR401l5OGGxeHWq9PBk4b8n30exFJhRJLSlgnH+Wa+xajp5q6EZtpVRZwOT6bD1dWrHFn6ysnC50A2CbSXu+JxQdJAJxellEbXQLgYsE2fp51DwmAI+Y7ocAVqXRCgTMXSkKB7XwkLHQmddfsrV4uGaxusOEkLHTxKV4+LW4QAM7nReLqjBv3vunbN/qo0vAZDnLmmMeosiG2U8iYs81x0o4xNbk2arKvfLCVbTzyfCQLPXPmTOeJtcceu9sjE4+3Rxo+a84++2xz2GGHu+e22mpL06xZM3vc6Cvu+NEdd9wxdSYtJ8F/8MGHZujQP9ijMW+zJ5x3dyexS+GIy2HDLjBXX321O+FOTl2Xdjm2dPz4D0z37t3MlClTM97zuuuuMxdddJG56qqrbPtD3RGnlIMPPsg8/fQz7oR3jtfk2EfOZ6Xcfffd5rPPPjWXXXa5admyZUZ7l156qRk8eLCZO3eu6devX4U5fe+998z9999n7rjjTrN06RLTpImP6Pn888/N7bff5s6NPeCAA1ydiy++2HBy/CWXXGIOPPBAc845Z5uPP/4k1Sbz+J//vOuO+Rw9eoy59tprzPDhf0zdZ073228/M2rUaHd8aK9evTLGc+ihh9hTC5921/wZwv6U96OPPso89NDD7p31de599tln9lt8YI488sjIM4OHDDndHRnLafV863feeTfV580332QP7Gppz8490YwdO9aedXtc6h5zynf/4x//6NaBHEdLhTZtWru6N944wtWXcfL3Qw895OZ50KCB5rzzzndHb7722uupdhn/L3+5t3njjTfd+zMP/h2PNjNnzjDPPPOs++acrsh8jxw50t0fPXq0+86vv/66OfPMM93xqnvttZe7x3Giu+yys2uTsnjxYru2uru/lyxZ4t6Dg8iaNElr8vV352hX3lEK63fEiBvNAw+MNe3btzccXCbt8V4cR/Tyy/9K1Zc/pkyZYrp27WrfawfD8az9+/fPwAX1hg8fbtfFtW6Msra7ddvKbWL/+7//a3bYoZddI7+yR50+ZLp06eKaTg43qzDVP58Lc+bMMe3atfv5vHAtfNMMANsdcB3v+Pjjj5vDD/fUNinJDOQzA+eMfdZVu+24gflUT+pUYQbi8FknAXAVZrWWPDrs0RfN8lWrTcP69cyK1WtM/Xp1zeo1a1PAPPfB58xaWHj7vuz21x95oHvzC//+T/f7hqMOcr8bNYjWadSSaSrpayQALun0V1/ndXffv+DG17zzkpNTL7TAXWaBC/CiAFyvbh2zZu06U9fW1QDO1aFQ5IRC55qp/O8nAM5/rjaomgB44mP3mh5HnOTG3aRRQ7N0edqls6FV8lGuOeMU07ldG3PY8KvMZRcON/N/WmoaW+BWB4DjJjBhtSu/tGodgKEIukAlfk4F1cXKNWtM4wHHZGh9c83BumVLzSt/u9UCd5Wpb7XYq627ZT37e437HVBcO6VMs7DOudqu7P3OrTZ1j/Zot5n7Xcf16DXvGUU+sVxe/3+99d9eLtfGtVAQgDt16uTMM2eccYbZZ599rEp+FzePqOcPPvhg8/bb1nk9j9K3b18zbty4CjXnzZtnNtvMf6y1duFgDqmOctBBB5kXX3wxtumbb77ZmaakjBkzxpx66qnu3wEDBpjnnnsu57Awp3GqBUWbAuTB2267zZqXzoltp02bNs6kpcuee+4ZOccnnHCC2X///Z2yUUxm8tyf//xnZ87KVjCNzJ8/v8Kzcc+Q5KFFixYVbpPwAXOMNgfmnKiYCpX9/iSeYA70N8Oc2Lhx41RPV155pbn88svNKrtZsZ7DctZZZzlzmC4zZswwHTumA1c++ugj06dPn5yvN2jQIGdiwuREmT59esYzd955pzUh/dew5sLCc7Nnz87aR0EA3mKLLdwLY4t64oknrHNG31Tju+22m9NYs8iwOV5xxRUVBnXMMceYhx9+2D0XBWAmGtvdqFGj3CKIA/Cxxx5rrrnmGtO5c+fIlwNse+yxh7XBvWweeeSRCnWwsbLhPPPMM85eGFUYK+86ZMgQZx8U2+d2223nHE344dnLLrvMtGrVypx22mnORti0qbcPcxwNBTvwggULzPvvv2+++OKLVFetW7c2L730klsE2PXYuGbNmuXG9rZfSAAAAQRJREFUjY2Q/+kXkI8fP97cdNNNbk4BztNPP52x8Dp06ODmgzljwWyyySapfgDwo48+6jbEL7/80jz55JPmzTffNH/5y19SbRxxxBHOvos9lTnD1vqnP/0pdmHHAZgxnnvuuVkBzIIcMWKEG4ss6rCjgQMHuneM+v6Mnx9s2ltvvbWz9T///POpJlibTz31lPs2r732mluP06ZNcz8y/4D3sMMOc34NzC3zptfkwoUL3UYNSJlb7ML8z5jEHs097Obnn3++s2czJ4yJNaMdkVgTzCebPvoFvnFYIBa8K6a87bff3hGLtm3bOpsyWLjgggtc21ElJ4BzbjFJhWQGkhkouxn4/z/9Gv0C+cJ+AAAAAElFTkSuQmCC"
      },
      "networks": {},
      "notes": {},
      "panes": {
        "model": {
          "global": {
            "splitterSize": 2,
            "tabEnableClose": false,
            "tabSetHeaderHeight": 1,
            "tabSetTabStripHeight": 1,
            "tabSetMinWidth": 160,
            "tabSetMinHeight": 160,
            "borderMinSize": 160,
            "borderBarSize": 20,
            "borderEnableDrop": false
          },
          "borders": [
            {
              "type": "border",
              "selected": 3,
              "size": 240,
              "location": "right",
              "children": [
                {
                  "type": "tab",
                  "id": "--mr-legend-pane",
                  "name": "Legend",
                  "component": "Legend",
                  "enableClose": false,
                  "enableDrag": false
                },
                {
                  "type": "tab",
                  "id": "--mr-selection-pane",
                  "name": "Selection",
                  "component": "Selection",
                  "enableClose": false,
                  "enableDrag": false
                },
                {
                  "type": "tab",
                  "id": "--mr-history-pane",
                  "name": "History",
                  "component": "History",
                  "enableClose": false,
                  "enableDrag": false
                },
                {
                  "type": "tab",
                  "id": "--mr-views-pane",
                  "name": "Views",
                  "component": "Views",
                  "enableClose": false,
                  "enableDrag": false
                }
              ]
            }
          ],
          "layout": {
            "type": "row",
            "id": "#c38a1220-6347-4418-b432-863db7d8b4f5",
            "children": [
              {
                "type": "row",
                "id": "#c77bd7fa-02de-4421-b537-763652f1d3c9",
                "children": [
                  {
                    "type": "row",
                    "id": "#79c8e27a-9372-406a-96eb-25e2cb4b4fb9",
                    "weight": 75.09236031927024,
                    "children": [
                      {
                        "type": "tabset",
                        "id": "#fb8138c3-e59c-4edb-8f34-cabc88568681",
                        "weight": 50,
                        "children": [
                          {
                            "type": "tab",
                            "id": "tree-1",
                            "name": "Tree",
                            "component": "Tree"
                          }
                        ]
                      },
                      {
                        "type": "tabset",
                        "id": "#afb2a7dd-dd2d-4ba5-99f4-2e31ac690cbc",
                        "weight": 50,
                        "children": [
                          {
                            "type": "tab",
                            "id": "map-1",
                            "name": "Map",
                            "component": "Map"
                          }
                        ]
                      }
                    ]
                  },
                  {
                    "type": "tabset",
                    "id": "#5f0a83e2-acb7-4810-b3c0-e0d3723b57be",
                    "weight": 36.90763968072976,
                    "selected": 1,
                    "children": [
                      {
                        "type": "tab",
                        "id": "table-1",
                        "name": "Metadata",
                        "component": "Table"
                      },
                      {
                        "type": "tab",
                        "id": "timeline-1",
                        "name": "Timeline",
                        "component": "Timeline"
                      }
                    ],
                    "active": true
                  }
                ]
              }
            ]
          }
        }
      },
      "slicers": {},
      "styles": {
        "coloursField": "Mutations.S:N185D",
        "colourPalettes": [],
        "defaultColour": "transparent",
        "defaultShape": "circle",
        "colourSettings": {
          "Mutations.S:N185D": {
            "palette": "ColorBrewer Oranges-2"
          }
        },
        "labelsField": null,
        "legendDirection": "row",
        "shapesField": null,
        "shapePalettes": []
      },
      "tables": {
        "table-1": {
          "displayMode": "cosy",
          "hideUnselected": true,
          "title": "Metadata",
          "paneId": "table-1",
          "columns": [
            {
              "field": "strain",
              "fixed": false,
              "width": 271,
              "sort": "asc"
            },
            {
              "field": "institute",
              "fixed": false
            },
            {
              "field": "virus",
              "fixed": false
            },
            {
              "field": "host",
              "fixed": false
            },
            {
              "field": "Pango_lineage",
              "fixed": false
            },
            {
              "field": "Nextstrain_clade_original",
              "fixed": false
            },
            {
              "field": "date",
              "fixed": false
            },
            {
              "field": "region",
              "fixed": false
            },
            {
              "field": "country",
              "fixed": false
            },
            {
              "field": "division",
              "fixed": false
            },
            {
              "field": "sub_division",
              "fixed": false
            },
            {
              "field": "location",
              "fixed": false
            },
            {
              "field": "plz",
              "fixed": false
            },
            {
              "field": "coordinates.Lat",
              "fixed": false
            },
            {
              "field": "coordinates.Long",
              "fixed": false
            },
            {
              "field": "Nextstrain_clade",
              "fixed": false
            },
            {
              "field": "Nextclade_pango",
              "fixed": false
            },
            {
              "field": "Mutations.S:H49Y",
              "fixed": false
            },
            {
              "field": "Mutations.S:V90F",
              "fixed": false
            },
            {
              "field": "Mutations.S:S172A",
              "fixed": false
            },
            {
              "field": "Mutations.S:N185D",
              "fixed": false
            },
            {
              "field": "Mutations.S:N354K",
              "fixed": false
            },
            {
              "field": "Mutations.S:G496S",
              "fixed": false
            },
            {
              "field": "Mutations.S:N703D",
              "fixed": false
            },
            {
              "field": "Mutations.S:T716V",
              "fixed": false
            },
            {
              "field": "Mutations.S:S939F",
              "fixed": false
            },
            {
              "field": "Mutations.S:M1237I",
              "fixed": false
            },
            {
              "field": "Mutations.ORF1b:A520V",
              "fixed": false
            },
            {
              "field": "QC_overall_score",
              "fixed": false
            },
            {
              "field": "QC_overall_status",
              "fixed": false
            },
            {
              "field": "divergence",
              "fixed": false
            },
            {
              "field": "missing_data",
              "fixed": false
            },
            {
              "field": "nonACGTN",
              "fixed": false
            },
            {
              "field": "substitutions",
              "fixed": false
            },
            {
              "field": "deletions",
              "fixed": false
            },
            {
              "field": "reversion_mutations",
              "fixed": false
            },
            {
              "field": "potential_contaminants",
              "fixed": false
            },
            {
              "field": "rare_mutations",
              "fixed": false
            },
            {
              "field": "aaSubstitutions",
              "fixed": false
            },
            {
              "field": "QC_missing_data",
              "fixed": false
            },
            {
              "field": "QC_mixed_sites",
              "fixed": false
            },
            {
              "field": "QC_rare_mutations",
              "fixed": false
            },
            {
              "field": "QC_snp_clusters",
              "fixed": false
            },
            {
              "field": "QC_frame_shifts",
              "fixed": false
            },
            {
              "field": "QC_stop_codons",
              "fixed": false
            },
            {
              "field": "clock_deviation",
              "fixed": false
            },
            {
              "field": "_A",
              "fixed": false
            },
            {
              "field": "_C",
              "fixed": false
            },
            {
              "field": "_G",
              "fixed": false
            },
            {
              "field": "_T",
              "fixed": false
            },
            {
              "field": "_N",
              "fixed": false
            },
            {
              "field": "_other_IUPAC",
              "fixed": false
            },
            {
              "field": "_-",
              "fixed": false
            },
            {
              "field": "_?",
              "fixed": false
            },
            {
              "field": "_invalid_nucleotides",
              "fixed": false
            },
            {
              "field": "_length",
              "fixed": false
            }
          ],
          "file": "axiw",
          "controls": false
        }
      },
      "timelines": {
        "timeline-1": {
          "bounds": null,
          "controls": true,
          "nodeSize": 14,
          "playing": false,
          "speed": 1,
          "laneField": null,
          "style": "bar",
          "unit": null,
          "viewport": null,
          "title": "Timeline",
          "paneId": "timeline-1",
          "dataType": "formatted-value",
          "valueField": "date"
        }
      },
      "trees": {
        "tree-1": {
          "alignLabels": true,
          "blockHeaderFontSize": 13,
          "blockPadding": 0,
          "blocks": [
            "Mutations.S:N185D"
          ],
          "blockSize": 14,
          "branchLengthsDigits": 4,
          "controls": false,
          "fontSize": 16,
          "hideOrphanDataRows": true,
          "ids": null,
          "internalLabelsFilterRange": [
            0,
            100
          ],
          "internalLabelsFontSize": 13,
          "lasso": false,
          "nodeSize": 7,
          "path": null,
          "roundBranchLengths": true,
          "scaleLineAlpha": false,
          "showBlockHeaders": true,
          "showBlockLabels": false,
          "showBranchLengths": false,
          "showEdges": true,
          "showInternalLabels": false,
          "showLabels": true,
          "showLeafLabels": false,
          "showPiecharts": true,
          "showShapeBorders": true,
          "showShapes": true,
          "styleLeafLabels": false,
          "styleNodeEdges": false,
          "subtreeIds": null,
          "type": "cr",
          "title": "Tree",
          "labelField": "strain",
          "file": "9gwh",
          "highlightedId": null,
          "centre": [
            0.459173862863829,
            0.4831552613560631
          ],
          "branchZoom": 0,
          "stepZoom": 0,
          "zoom": -0.03330222601541044,
          "fixedScale": null
        }
      }
    },
    {
      "charts": {},
      "datasets": {
        "dataset-1": {
          "id": "dataset-1",
          "file": "axiw",
          "idFieldName": "strain"
        }
      },
      "filters": {
        "dataFilters": [
          {
            "field": "Mutations.S:N185D",
            "operator": "in",
            "value": [
              "true"
            ]
          }
        ],
        "chartFilters": [],
        "searchOperator": "includes",
        "searchValue": "",
        "selection": [],
        "selectionBreakdownField": null
      },
      "maps": {
        "map-1": {
          "controls": false,
          "dataType": "geographic-coordinates",
          "grouped": true,
          "groupMarkersByRegion": false,
          "lasso": false,
          "markersOpacity": 100,
          "maxNodeSize": 64,
          "minNodeSize": 4,
          "nodeSize": 10,
          "path": null,
          "regionsColourField": null,
          "regionsColourMethod": "entries",
          "regionsColourOpacity": 100,
          "regionsColourPalette": "ColorBrewer YlOrBr-2",
          "scaleMarkers": true,
          "scaleType": "logarithmic",
          "showMarkers": true,
          "showRegionOutlines": true,
          "showRegions": true,
          "style": "light",
          "tileLayerDialog": false,
          "tileLayerOpts": null,
          "tileLayerUrl": null,
          "trackViewport": false,
          "type": "mapbox",
          "title": "Map",
          "paneId": "map-1",
          "latitudeField": "coordinates.Lat",
          "longitudeField": "coordinates.Long",
          "viewport": {
            "altitude": 1.5,
            "bearing": 0,
            "latitude": 51.76333196328104,
            "longitude": 10.14211633543379,
            "pitch": 0,
            "zoom": 4.714264096341918
          }
        }
      },
      "meta": {
        "id": "ptzr",
        "name": "S:N185D cluster - Germany",
        "image": "data:image/png;base64,iVBORw0KGgoAAAANSUhEUgAAAPAAAACDCAYAAACz45b9AAAgAElEQVR4Xu2dCZgUxdnHi/tGDSCHwIKCKBoEFKMgnlET0c+Y4B013vGKjzH6eRJj1JgQJUaNZ0z80Gg0JhrjAd6AF3gElfu+DwVF5VBg+epXzTvzTm13T8/szuzsOvU8++zMdHV1VXX9673farDFFlMu9W4Gxo8fb5pvu121xzVh4iTTbrttTZdOncwb77xrGjVsaA47YH/XLkunQYMG1X5GVAN9d6xwl6bMmW9226lHlefxfFZvw4ZBH6bOXZBXX3jOpk2bzddff22aNm3q2qisrLTtNnTj0+Pk85w5c0zPnj3ddQr/p89faGiH/5WVhYPULj26mzZt2qbG2eCcq6/bsseee7kfNqxda5o2b24+/2Sl2bZjZ3P+McPympDyTYWfgQ0bNpg33njDPWifffZxi0h/f/fdd82Hn3xuVi6Yb1bMn2169htoWm6zras3qFcAjI12wTbZumAL3+PcnwAgAIMANAAWm4ZxwAq7lguYA+Busu03ciCdMmWq2WabtqZdu3amWbNmKfAy1y1btjQLFy4ybdu2sX9t3TXubdy4sWnUqKGZNi8AcL6bSNLZ6VPRzT5/m3AA+43UdwCfddZZ5v777086dyVV75VXXnGLTopQCvnepEkTB+CwIgAuqQGFdIbx7dqzIgVgoWw+oOW7BnRSIEHRoLZCZTVHwW9r1qyxoE4Dhm7quQbEc5cud70vNIAb2Y2rV3cPwN9kFvrzzz93u2ldLF999ZV5/fXXXdf33XdfR1n193feeadGWGiZm/WWCrWw3Fkxi1BgnqlBqr9Lf6ZZ9nlnS50A8axFi7N2E0o229brYwG8eXMawP6NgJs/KG1UmbFgkbtUaJGCZ1ShwN9UAN91113m7LPPjn0xWVdBCVeoKRnYH+L7H00xe/Td1bxp5eEhew8q6AyIDFwVVGnOIxeW2W9H2gf0vipIU2I2y3nLVmTcLjJyMUCrH9ytQzvTqVPn1E8NvqkA/slPfmL++te/uomoy6x0FIIKBeCCIjakcQ3ipk2bmUAebeWo4h//+Eez6667mr59+5oO229vRt16q9n7O98xvXv1MqtXrzaVtr4ufSq6Wnm1UUqOnjoX5VhP9z0MwLI5fDR7XkphVezx+8+rosSqrwBm10QREVU0+/zSSy+ZQw45pLbfTY0+v74BGJA1tyw8lPGaa641119/vWV9N5rHH3/CvP/++6ZVq1bmvIsuMuOtbmDvIfuZ22+9xZx0xpluTkU21RR3plVI0ab+Tdhg/vMcAJxUlq7RlxfTGP1t1apN/aTAohVca7XpyIBDhgxxLLKmtrDO5513njnllFPM6NGjs867tJm1YolVqA8ArujYwaxatcp07bqDWb8eytsiZbb6/PMvnEaYEgcyZEa0xNRh8WuWV+7zWXVkYgqydCFNQvksmXoJ4P79+5v//ve/KaDedttt5i9/+YtT6rAzc32vvfZyGuedd97ZzJw500CB2bkPOOAAN4+Anrr1pdQHAMMu+hpneT/8DtAEnP57E+Dq37HR9u62g2Ojr7lmRAaFpp7WctN2GcAFRgOy65133pnBKsM633HHHQ6s/P/oo4/M3Xff7Yz0AHbAgAHOEA9Vps5Pf/rTDGDrLmvKXeCh1Hjz9RXAGtCa+oaZcISywg6PGfOCOeyw7zoK/NH0Wabvzr2MaI+1tps2tcYb0JdaGfTt3esuC63lVQC6bt06c88995ipU6c6ZQa76+bNm90A99xzT/Mdq9T405/+5L5/8MEHpl+/fmbw4MEGoP/85z83J598svudIhT4lltuMZdeeqn7LczUlC9bnVRZNq3lyWbXdQ9Xa93UBwAHVLHS7N6rZ+hcTJ+3wOxi7cRScKbYtWf3FEutAfz008+4dwmYe/ToYZYtW+a4MTb4FStWmOHDh7v3v+22mWbFUpOBGWudBjADgCVm8vE28gug1b/r7w8++KA57bTT3C0A++2333af+f2MM85wwEYzDTv91ltvOcWWyMpaKaYBnhRlScE7tdFxrsld1vyfadg6f7trfQEwrDCUMsykJHKt/w60bOs7f4gM7AOzGG6QSddKtnp1CsACHP5DYSlCbbMNNO46Pq9QcMo555zjqDCUG3b78ssvdxsE36HoyMyYK6ZNm+bqf/vb3zYffvhh4seL4izpDYB4l7UPmYbNA7/cfEp9AbCMPQrAYbKuBmeULTlXylpoL6sk7/jTFcvN9tYnvf/udYCFZtF/8cUXjj3+xS9+YX7/+98nGWPiOvfee6/TRgu7zY34u8KSU84///wU6833GTNmmD59+rjNI8485XcgV/AmHkCWivUdwH7QgAZqGDjleq7A1RsI1Bs2vbZLSVFg0SDrSfnd737nqB7+vueee6679Le//c0BOqxouTfp5EKBUWzpAoChyrDTfgHwsOZsKCjBktiOawu89L2+A1gilMKobZTjRXWoqDiB5LsBJF2XSeqVFIDpsIBB5E1hX/VgADLgCSuiXZZrmpL6MnGSCfLraA6AzQJgovAgCkj3X99Xm+D9JgBYz7UPKrTI4qQhVFPAKzJ1sV0g81l3UfeUHIDpqGh20RRi6tEljFpGDQ6go6DCPASFhXIi42YrWqmVra6w08JmH3TQQc4UJXJybYO3vgIY0OHAwf82bdq42Fs/egigCpsrbLPYi5kXKHchY5izrZ2k17GBhxXGnhFOWAqulCx8WFdMN0JpNbscR30ZpGahebF4Yd13331m1KhRjlrGATgpwMMmc+jQoU6GxqNLHERKAbz1CcASNBAWGyzvJIqtjVJ8JQVRTdXTYASAUc4n+nnco0McxVe7JAE8YcIEZ9752c9+5hzU/RJFgUVDDGjwtDrhhBOcfEp7++23nznuuOMcZYSi0/bFF19sdtppJ1eHaxQ8uAChAFmz30leoGjE2WSgxIMGFTZCJ0mf6hOA9XijQBwnl2pWWVjrsDkU1jrp/Gar5zuHUF9ACAcQ5yDywcS3zV7Wn7t7506mqXUFDjJ/bHFiQWXl5syMHLVNgbGPsvgBn5QwqggAcY+EMl9yySWOulIAI66TgNMv2GthpQG3mIAEwNh5KZiNyGSBZhkNNJsF9cVPmvpJC+PABFUKBSXWwIH9S84ZvzpzowMPtEdWTSiWREaOA3mSvrMRUHzWXu6VZAA8J0qj3blDB/POW286URCOkuQMcJUQosaNG9k1mg7SqdVwQoCH84QGr7DDmhLCqkroH4BCMfXYY4+5OdH2Wb5rhwuoLJpjniGARMbef//9HeXVhXaYJHHg4BoackAtpqZssjgbD9pzzFP5emslWSRJ6gDgPfbo56qKy2CS+0q5jk/VJLWO9DkXIMOiMi87d+/q/vOd9mgjXxlZWGWIit74oxRmoVTYstjdtm/vCNWsWbPdO4S4aNNlRk6sQlHgqAV80kknOYpLh9DiAhwonuRzCltAsKkUGQSTg2YYN0ioMtRXgKtlUBwuHnjgAceWC4AnTZoUyuYiwwJY2Rh4Hs959NFHzbhx45zXVpjnl+4vABdKX9tAAMD9++/h2LZSdMrPZX5wjxRQ6eggqFicNjkK0NxDkjydX4v+5LIB+P3Xm8v8+fNNRUXaxdOnyPpe4SQmT51hdu/TO+vmgWK2Xbv2qSYKSoGjwALIAAN23iTFZ00Blv+bDhNkQwhjqf1nieLJ96x67bXX3MYA1ZeNKAkrTZ94Ll5dtS0LCwudD3VK8k5qo06YXEk/opLehQESe26DBkE2SR9IuQJYK8kkBFE2FK2A4jnyfdWq1eZb3/qW4/YWLVpkjjxymDWjvuwobZcuXWKnVcZZ9HhgAKHD9ggoiCtaq4zsi9uin3wOyo18yx8AhHWt6YJDCaw2MjdUmKAI+kbRHlz+c2GhpNBGbcjFPoDpT64LtKbns7rtIV/67K0fnRQ2TsATlhzPBz/fJTFe2FxJO2Hj0Bk9RHMeVk/3X4sAZBohYYH0Qe4N4zCKwkLHvawk1Iz7oWjsVFBDP1YXAMNOaLBUd4HE3c/zKGwYxBmHsdONbKqmJxfsafpufswAXEptgJfn1kcAh1FgUTqFAZl5wCuLaCYNBD9IXwOJa5KtQ9ZDlE1Wg0w+A9CAykbn5BYQ81yd15rc1JJrWjaXsIQCRQewKJrwuEriVEHnxUQkbK4PLk3VCwlc3TbPxBsMt05Ya7E1Q42fmj/Q2DTg5ofd3zMbG25xvtQSkpgtvU8h+l+fAKwpGiDeuHGT1cw2zsiWkclGB0nZddFRSUJlfXla6vM7CqbFc2ab7r17W0VXoFnWRZuE9GfqfPLJJy63dJx8ji3YLwAYLXO2LCBFA7AfEA/lzabJlUEJgPmus2X4WudCLP6oNuk/wCRNj9iUqfv0/D3dLUf1SIc3ik0bDoE+IwbEpSat6XFoALOYAQGlLrLRUZRX5kwAnQZgdgDr+Y4yHc2y8cabLZns3a1rSs5OoqFesmSJk2f9XN1ffvmlmTdvvtl9993cNd3WjBkzrTNQWonlbwq6v0UDsDxUbK8omrJFFWE+wkwkZiMN3qR5rGoaDLo9vYHw+YmZ3zandZ1sVjfeVOWx4oeNxhxNeDE11KEU2LoROltJCRatEPLlULTQ/gFA06ZNN7vttqvd3Ndb8apFKNXyc0kzbJ8q+qYooX7Ug7Ni85u50OaPDrHvRk3jkiVLzQ47BAop3QctJ/MZubdFiyDPl7DTuk1dX8Bea55YYQEK0lmRY6HYLDz5rgPnMT/BupZCwb6szU1sLHFmMPpcLFld5icMwKVKgSXrhmYdWdA4OgQnJwCkQHlIkcW+ZUulBUAra0LckJEWVp9xpNeLPpIljAIL2BB5mjTJPCMpjB32Nc58F3YfUxJUGGq84447usf5bLeAUsxhsklpjoB79LO5p2AUOMpsROfDFFc6UgivEwAqJhy+4xBBiZKDaxPMbC6wxOTkwtYMgKOipYoNXuYlCsDFBnFUCJ+Oz40yD/kpc+R9N2rU2EycONGZYaCSvAeccxgzotewYUckWhrIuT5lZbOgvU8//cw68ax3mTC3s4e7YSaSVLOaSusHLV++3CZd77R1kwls1MGGE6SolTb8zYPvX331deqcJX09cJ8MxJ/gPKhKm/YnrSAriB1Y/Ix9pwg8osIoFb+jbcZk4wfLx20Kid5SESqJRjzuUWxW2KeLpZUuFQAL5cGMI0VTGMm9HAXisDnFtRBsoPBh4Tdr1tR9B3z8X7x4sdMCy0mD0oZkWFm+fIUFWkf3s4AMYKxZ87m7L832Vlrz5Gwnm1J8ltxncfkufgNCXTdt2mj72SQF4DDllfQPsK5fv85yFS2rDHv27NmOCBaUAuunipaYKCPAia0WW64fRM897JrsoLg5atAXAXvVfgRyPQkA2HiymcckoKLaD03QQByAC30Ept+9KDOM1hxv2PBVCnC+Y8Z7773vHB3EBq/bj9P0CmD5H1DBhg5IQkGRQRcvXmKT3FWk2hZqyTOo99lnn1mKx6mOge5As/k+e8t3URjqZ8m9mgL7Y5QNgvbnzJlr2e4gkZ+/IfBbwVhoPbHC9uJbjMtjXIHFDHN4qG1/4gQ4ychaKX7aUS6XxBEXSxNdmxRYs81hzhfMq688EiDqEwYFMKJ3W7HiY7P99h0yXkuUokco4Mcff2Lat28X6qIYpumV36CU9EU7WAjoAuAG1Ftk3o0bN7oNyN9QdP+k41r29ZPukcBec6FhG0dRACydZVGLZ5Wf8lUvdF9OrAuss15JKD6IbOIl+pp2MSmJr3QxTGHZlFjudD6rXd24lTolMY8k2dD8OnEAFicG7J8AJpDxArnRZ7N1uz4V1MDwTUICKJRJO+ywQ0bbPoA1RaU/sNREA/kFsLIRy7Gkwhlos5FQ8hUrVpqOHbevQrmlTfor44ZgLbKnQfTs2aPKMzWQCw5gbf8FiDrayO+ZUCWf2taG80M+C5R7fEBGsdKySUm8cr7PS3JfNgocFuw+3Wp9K317TZKHeXX8BHI6DNBvjoUJi0wgiQBX6vjUWP8unwWEAlTAgK0VtpiS6fWEjBmYbnzzjm+z5busSXkGQTW4O5JXWkBLHQ1gPT7hMsLYfK0IS3MLAYehN7KwOSk4gPUgxMQSl5uKMDx9uFhdo74yXvqdLXJJ5OCoGOY88BJ6SxyAsz2jOs4efppX2pJooijPp1WrPnWaXn+xRvUzigILYH1fZC1v+u6K/kag7a1QYdwit9tuO5uVNNzRAp0OSjW9WejP69djp26Z8rH2x6TH8vXXX6X8oakXNl/8VnAAA1p2VMwqKBCiwMvOhYeSr3muDTfJbIs623XhGLLJwdrDLFub1bleWwAWahuV9lUvSpSbpOoFKBwZKiXKr1m7QIpZxgeOLHyxrfryptZA6/mF1e1gz94NWGMx/wQU/OOPV7kNRtwzw6i+7rsPPJGlW7QITlfUhWvanhympdacSMEBzAKGLSZTJCF12TSzDIaY29oOv6sOWLhXwhnjxgv1pSQJdaxufwTAUWyo3uF9wFSHAuu0N7SjKbLv44uGV5z+/Wu6TzNmzDK9e/eKtKUK5fYpsy+TUm/NmjVOrhUtMb+tXbvOBcvwG9d14Az9mD17jnPG8BVSYpcVYIex5b4SatasWS5WGF9urVWXcEStBdebkR5bwSmwXsRxrLNk1tCOGkmPIKnuAi/k/SIChIG5WKYkALz33oOsHLfRcjlT3DGdhx12qJk+fYZdjEEwexTFqy6Aw+ZWUxr9XPyYcZho06b1VsVV4LRgad9WwAanYyxahH9xJ6f9FYVX2CYk4xL7K3V8GRQWmzZoC+5v9OiHzPHHH+80zrC7yLX6HrKy4OIbplGGRUamjrLv+tRTlGz8h/1eunSpk6nfe++/LgGDLr5CTq4VHMAAEu8kOYcoDiyAmEPGJMdyKblM5gpy6Xs2ub8Ynln5stDVSbvqy79hFFHPqSh5AHDTpk0cULUMGjhnVDqHDcrcuWnllFBd/x3JM6dOnWaP4glCQP2iWVbyS3HQ2eTJk82hh3LIe0MzZcoUs8sufYJtxHZy3LjxZujQ/TKaSTtqBBFEQV3xlkpr0qP6J78HokCwSdEvNrQFCxY4O7AkHpD+okBjkyk4gHHewOMKGScq8J1FLHIjFGvkyJGptDe5HF2SK8gKWV8ye/AfHUCUf3QxqHC+AK4J6qtl1ZEjf2/OPvts5xe8bt3ajOlnYT733PM2K0VV10c8rALlUOAcQcHZg9+0XBv2Pnk+rLAoxqSOcAHyPcx0FuZdFfYMuReTkiixfHbZp6A6YOFf/3rSHHvscBuSyhG35zouhPWCTujnP7/E/PrXN5jLLrvU+WRv3pwZKFO0jBzZ5F/k5LZtM49zLCTAitU2GmY/PW7YqYma86jpvuUD4JoAL+PwAXzRRRe5pAwsVG33/PTTT23c7LdCKaTYWnVcL+0KtYqaL1habKm77LJzaBXaQJxAs0zbmhrrGzQnwO/4Rvsbgi8DUy/MwyqsIwB4zz0HmkceedSMGHGtjQN4xLLR75mbb77ZbVBXXnmlzft2qYsrhpvgCNT99x9qPcPWmK5du6aarDFfaL1oiZkdMmRIVg8sCWCo6cVbm+3BRlPk6NKovhSaCucK4Oq4V2balAOHewqc1MaNwflTUBI+f/nlWtO6daBxZjFus03brIncNCsecHQNqsicAkS4OrS9YSXM/ITNWNwW47yo4tLkyIYlCqgohZyvd4BdDsSGIDOHX1avXu1+IoeWLgVnoePcJyUgng6hjfWD/msTfDXxbHFcyXYmE5sXpVAhkkm00Hq8+VJfOfRL2gK7sK8AjYwl3bp1syzykW6cBLl07NjRUUAo8iWXBLm8ZWFHmY+oo7W0US6QgQy5MWWWDGsvzMQj4AxzuKCNl156xRx44AEZy8On0JoaRz1Xs9gBW8xGlA6TDPM+o7/YoHfdNZDJKUVhoaFE2ajQww8/bE4//fSiBLpLUoGaACltIOfKUaT5tllIZZakldWLJgog+YI37OwhPRc+IKC42267TQZodf04AAuIBShpD6vAripukB9/jDfT9qlmo+yqac+tYHPw2WktH7MZ4QCCok1MU3JdB0wARsSCgD1Pu4XSmUzWOnie3kyiYpVlc9HtFZwC0+Fs8q9+cYVcyFHg8oPycwUhziYUHQOM+QH/bqgvFBYxgnhhXrLezLjGXyHtwQB4wADyQgeLR2RJYW9lvPmCl/tJFkfSuDC3TK77JhR+07Zfv07UO5CFDujEO2qbbbapkpaG7C1ff73RsdCiCPXtqsFGsNmBVrTevsukr9zi+hdffJnafOQ6c8lnvz4ZObp06WzFhS+tuNDaiRSa0q5cuTJjk/E3MT1e/17qFgXAPCguC4d0Ou5olFxBVZ36ubLyLBYKAQyAE4UUBeVVNs6jWADmaBWhNATB85mY2ZoArzYZsQns0qObTcbAcS4DrC/yPGdLHTjQJvrbGoYnz5Qg+bh35duMhWUOFnZaK00bEjUkIJTn6QAJ/Sw5WVJ+o80wGVTqadla5HdOTOjVK8jvFgZgaVvu9YEepYjzqbDvoRVwGUUEcBIqrI89qQ4Aa/peZFkmWuzT2dqX9D+SFihb/UJzHcJC049ly5Y7F0EWgFDi7e3xHVLk+M2k1Lhp5SYbMdPTzLba3k2WknHKAa6ILGhYZBY13k18F8ojwOJ40LZt0xE+YVTad5gIWNyA0mnWFarYvHmzDP9hn5pRByeR9FgDm6uUBW3PNNvOG2nabGV7USwJ1dMacPok9mCf4oaZowL7bkChhb2nvWwhsj7rjd0XbkJzEkWRgWWCfCqM3BsHilKOQopiu8WOLckI4jYuPya4UEENGsC8C5/KhMlo2QAsrDL2WLS33Wy2RjgRvJQ0SIQFJEFDsICNBXZgLly3boOtX1VLrNlGWTuy+GFFeQaODCNG/NJce+01GV5RgAJbbJgMLSGBcs2nfgD4n/02mksm/J97rKb+vl1XPLL8TULui/td7MXz5y9wkVJh86/ngLHTV8C/evWnLkpJ7ikaC+0vZK2ZjbIB4wDhHzyWjZrV1nXdV8m46bNoum9wGySr5+hTig/8mhyHHG4WRh3CFhr18MKKKlFyblyftXaZLBPE4wJ+AbPcG2be0e2KIgdqiqPDc88956g7QMaTKgBHY3P11deYM/+wyPTe8LCLyf7Zzy50AOCZYloKYnjTrHc2TbVsfsyP+ET7YxbWN2wu0rbrhjbB3VJrw93BUfiFNha7oiJ9BrAPaMmIKW0KO01qnYEDgzTGrm/2QogFKr+lJOF0yHhxbpQ6NxYxlnXN8wp/bcqJJ56YEQYpsxZHgTmmBeALiPOb6ex3+RQ47A5ZeFHHiMAaU1555TV79nGmGSV7D4IaAk7yVEFB/Ywauk7UUtTabCgxzhpSJrz4iqkY/rD7us6y9i0bNnafOy67w6zofKH7PK5ymfnxF884B4/uNkk77c2dO88qWoNskRSyXkpsr+TWgoNgcwBMaLbHjBnr2O+DDz4oJYqk76+arleouRZdNCdEVk3cJUkETzSWRCvhtIHGvk+fwBlFzwsbSbUpMGwf1DTbIgzzSPJffLHC65IuuKT1RJbRgRjZDkKT4A3s5Ell66T98etlAzALKex82jBKO27cBOsFlOkLnEu/JGYWSkgCuqhTE2Sxrlz5sctiAXDwU4Zy+5yEgHrUT68wwx/9xKyv3Gi+MjZjY8P02bmT2n5pOn9mTNeGrU23z+7fCtQAaAFYGzvRAqDBgmOb/fTTNS4zKlpuNuJAi7zZXYeFBsgAWyKafABrmZ5rcA1EN/mbkzZHCRewwB5zivY60Lan/cL1XFM3sQxcnXSuOktFXEpZFjW7qiRyp7OFkgtzWXTZ6upjTKWuTlwf58ih82DrcWd7Zi7XxZHDp644XsxYsDiyKZ0dMi0DVjpXQjyDoFyHH35oLl1xdceOfdFRlC5ddnCynNhntdslC3fhwoWWSnZPJVWP0vIKgIXVnDt3rvnPD64wHy9YYs5t2Nd0/fS+jMAIvQEI5/HyM8+bnU58PAVu+olMj6YcF082Gp0TS4MQuZRxAHT/PCOZHO29JdRYrjGX4mFFO5oP1hyH1Jdn1wgFzuXt+VQYGZCC2QUnDlwK61IsMJFGFMxH7Kw4dFAI4OAExmyad304eS7zmGtdANxc5Q9Oer9kkAyTDX1WTtq89tpfOh9eKNOoUaPMvvvua0MXDzN//vOfzamn/jj1aBbx88+PMd/97iGOwogJiHYlKRyVtflEbg6jwFxDqw3rKQEF+n4+6/vgBKC8iGz+2Ur8DoWlX8jXQeradNI6vx/0l+soXZHv0coHIZHpzJewxogMYTK+Pg7GHxueV/hy87vvlkk/qs1CJ1kMcpqfnCCYLTbWp7oshlIOdOCFwwojRojpiMQELGAUdIzbp8Li+12MseULYGGhw6iAvHfkM06Qh7X1gT5q1G0pF0nq+4uXLJGwn5h/WKA6VY2mMjrKR683v1+BkmqDU2axIczd9gxj9dFmh9X3uvZ5D6Jj0Rpo/Sw01SRw55lwg1IYG/Zk6nIvwI6ykghbLeYeyVctc+D3WzgH+V2DOEiDG6RbDtNQFRTAAlTOA+JkBeyjdAjfVz8nNBMix3XWlXzQnLAIaFkUokXmJdH/KOorQC4G6yyLr5AAFlASnBCmgAyjGhowb775lvVE2zvDLi0LX1hNbKjE2cp9mlrLYgdcsM49e/ZwFFN0EAIO8ToDmGiAO3Ro74gCbX7wwYeuPoo1sn3QJvK5X2B15SQEAC12bH+MYk6jnXfffc8F6uM/TbCGLtwnSQD4XZuq6C9OIn369N7qaklQSJDYQAr3FxTA/gRgO+VEgqhjR6ivTyzUDg4SX5uE4herTljGEMYYlQta96vQzhv6WdUBsK+IiZpbQMamjP9v586dQlk+X3nDdxQ7OHNoRY48w2fTwwAsdTU1FFADAjymaH/hwkXOVhglWFEAACAASURBVE2R6wAZxZQ4k+jE6QIUqN7YsS+Yo446aqstttJpsHkeWmw06sjpPrBefPEla5U42D2PgA3kYygz65t+STgi7p441vj3aycPrX+ALcd+zFig7B06pH29a9SMpF+0sMQiA0cdq8I9IhcD8mIu8nxAH5Zwj4knOVu2wtiyeeJkayPp9eoAOOkztMMGVAG2j/Lhhx9Z3cDu7rMGJCIHx4aQOkZTZL9eWFZJkQe5jz9x3shm59Zj4T6cQjhTqW/fvlX6ECS2a59SSgXeVLhaQgXTsvknn6xyyeIpOkpKxoG9GBOVeHRB7YkmgtrTb8m04cvnchSMtivLqRKizJs1a04qBa/bmOygaswOHKW1ZufC9hl2rIpMMCDm6BXqlSI7zcQzmcI6k2UCOTCuEDr5pz/9KVVl6NChbozFOJ0hHwDvaHNOIZsmLWkAf+EidVigCxYsdMogSUnjFtlWWRQ2l6yQUGtZ7EKFpZ7Im4G7Y2BOkecADHyQBcSyqKMieXzwyjPFHizPhMWmLcDNMSoCCQA8fvzrNp3OkFRQCPdgagrimDNT6Ej7ImtzbAuOG7QNlyJUWN6/jCsqDa7PptMf5rdv391SQ6tRAIe9+KTspQYyB4CVEvvMBsSfVqpp7fqDDz4Y6bgCiC+99NJU3HN1THNJgUW9XACs8zbDdvawR3omKXqBIQOSNJ0sky+99LLTNEuRBQw4hH32wSXUCPCwUEnyRjAETg1koHjqqafM0UcfbYFU6TTZBx10YAalpL2w0//kOT6dmjTpHcfiAkROFNRKJh1wEQUu2HQUXr67pR5XOEu8xTmEcO8BBwx11eO4Mh/EyOQVFT0KD2BhoeXwL1iWJAVNLhE9o0ePdjY5neIzyf01XQfgMhZ9qqBOPB9nNhIvs9rw73aOHBYAUaWlpZZSOBEvU/YMMkSEmZLC2tP+w1xHiUMaVgIbnnzyKbdAAQlOGXjoQfHmtjrVUaalY85x7CxZOgTEmoUUoAh1k//0V7JZaPY6jqXWINX2XX8z0aCV9mCvkX8x/+Dwceuto1yurw4dOrjzibUrpDwHMxJ9ZOOSdmROJTZaAIrSi7xhSUpRlFgsejTM2EuJe81mH8XFEBOMFJGFiyUzRk1cFPgYD5p2/xwkaYfTJi688EIX94uzRrFPm9AAZiGxiN6zscpo0X99/fVVhisJ53QWyCiw+sAO5LQg8ZwusLziUYTogZ20ffsOjopOa/lj02RLA+dwoSOGfBDrtoW9FlEmCN6vehSJD0j9XVh20uvuuusuVfrMJsNm428EBG/ABQB8ODE0yT/60Y+2KqrWuMwj4tAhThqBDB2kF6Lvkr1SQDt9+nSnOxF53jed+aYnmffEnlhJdgO/jngoaU8lbMI4bYgpSWudud+3lwJe0fay8Pv165dhrqgNiibjlAAGsf3KwWVch5XGKUW4DeR6qHChvK3i3o9Pga++6ipz4003mTTlzVR9bNiw3sma/DVuXBWMYaYheT4USRwp/Hqihf3ggw+cNYJFTvI20YmIGUrnppJ2WbDYjZGpxZ1SFrvUwYyEXBzVP60s04DA9iuacH8e2cTg/sj3jNaaoAOeC8CQ86OovMi+8hyhyuJKGogHwdyKiUsOSKMOn9GQa3FCP0vG0rZtkNWEUmMycBhwwxZYksOw5T6ALCF8/vGjhaRoUel32DigqCiv0KpTdOpY2YhEJob6ED4JqIsl+8rchbHQTVxMsDXbNUnHw0r9sPRAVSltEN+qS+BLnJlxIiwOlnumTJnqODHsrTNnzszQ3PsuiwGLHCx2ngnrmmab031gPIBYByZwj1C/MFOV9J/3GHb6YNTG6FNEv55cB/zNmjW3ir0gsIIiGwx1cEulQMnZ/IJEfC3cJghX0bp1m1T0FGYjnXAePQMmLCnVBrD4PIf5BkcBmN/jNNJynwYJwIHN9t0uc82kEfVy+F2Ai7skMrhfGCMlim3W9UUEKMZRomFjAsAyf1wHoGg/SWnDog3C6wBCQIm5LoCNUgb5C9jPguEvVr6HsYEsZthmLfdKXf1f56mKe2+SkMCvo58dBj5xnyQSSNhb2tDyrG4zW0pb3XdpRzY8YaUBI4kBOCUjqlAHQANm0sqyecEhocHv2bOH/S2djKHaAI6b2LBrgARzCgvsoIMOsqFqr2Rtwj87KUouzudQNGT1Cy64wC1uvRkBUgEhwEWxlmTTgQrTFnGraNILlXUy26QFAN53K0jd0nI6BjbBzBKAWChwkMeplVU4rbCyYMdQZwu5PyqBmwZuFICp8+abb5rddtvNyYlQI1FeaVZT+wxzD66SnRffblpsTU3Lb1Ful2FzpFlq6SeBCThZiFkqbm7hNgIf57Qzha4v4Oc/Dhv+aRPI3pjY9Bj5LGOgD88886xj74lYE5MT1ylQ6YKw0NkWlH9dInc4goUAfj8RutRHGYSXE6c88B+qgtyEcozMl3E246goKORWCYXUnEPUZ/oCuINkaOmcUv6YfJfJXOekJutnAhgqm6a2UQBmkUD1WHR6IaIJhs1DbmQBSx7lqIXL75qKaxBHUTdYQwAMy0gR+dQ34zy33XBz2Cd/d/3U7DxulZqKJplLATMbM0opHSIYgDkzX7MGvxzc7T9Hjw8KKod7y71CXWVcbJwiV8t46A/UFmcRNlOh3jyLOkXRQsdNoC9j8p1FEwUO2GcSxUERqYsN7Q9/+IPztUaWknxUSV5aWCyu9hpDc87z2FSkn/yPs/Xq54oCDplXm56S9K0m66QBHLTKIrjuuuvskR1VNdBch0UTmVDkNRZjkP400KTK7yw6WDyRL8NSt2o5WBZe3PhY4AJ02mUtoF+AW5OizUs6PC/NpqbzXUlb/n9/AxFg8YwXXnjRiWiS+lb3m3rYb5Hf2ahJACAJ6qkXZnKjjziNdOu2g938vnD15Qyk+fPnWyre0R2mJmPXZw2j1BNvLjZPQC6/1SqAfQ2yADIqx7JQNQYOheQgcH0PYEOrLZpelF3ikomiCxZdgOQfnKYVS5paYx4644wzHAscR3H9BVlMV8lsYPcBTP1opU0Dd26RZE/UgGzUiED3jVWSr8upAlELN1v//Ou+vAolxitMAwygascJnz33o43ibMK6HQ0c0TazQWkA0/b77//XatLT6WyYz1dffc06mBzl6sKhCEhhn2l3woTX3Rr63vcOz9AuU3+ezd4JZ4fSSzz9+F00+mjgce2U7zIX22wTHIbu+md/rDFXylxfmq4PgDC7xAU9iLulgIr8U6+//rrLvaxZaTTX5GTG/qy11xqwoqjSm0G254eNT0xieFxR8LoqhRIG4LB+CSsHBaYIu4bsxXk9ONL86Ec/3Cr/B37BUs8HlFaC6cXP5yQaXNk4AK+w8kL9/Sweeiy0TeZNAgjwwdbsP/WiTEx689FaYiKCcNDQlDjMzEXbtAH7T2HDIVqJcFI2f5ICaE4EkxpmImH/Gds999zrYuJvvPFGezrioU43xFqCnV++fJnTDcgGA8gptarECltEEyZMcF4tDDpJVI+0IdQZOZngcRkgbfDbI488YjV+4xybTdFKKp7HRJ988skpKkt7+CoPGDAg62YifQD0yOeUUvLh9gEs27RnBUolXxcAkzUyiNVtmDqJgLBBzeIyVj+iRiKY4uyxURRRQCoyLEolHE/k9yTKpaVLl1mXy8CTKRtgw3yM+W3ixMDngLOFAd7EiROdHNqrVy8nMoT5sPssuWwKX38d+M6TOID+szlJXmmeJfoUqKskM5AD3RiDKLWYA7hTktnhX4D1oKCOHGEAjftNWOokSeB1O9r5Q2RjfR3qDBAZvMilsNN8FseSKGqflBKjUKP/AJfNA1m6lCiwaMSFegFC+st3ZDmdF0oAzBwCIHyaNVXidwFgnLeW71bJfXHUVzYG6smh21JfWPo4VjgAbOAJFmfzzUaVuQ7ARLbXa0mYVOFWtOw/bdoM541VUVHhQIkyLEgM0CKV0QMQU3CfhKIGmuxVjj32i85MwjUoP2loZf6hxiVHgekcJiBcDwVwIpNmOyQsePFVFWAoukSu9gGepE2ZWJ9tl99pA88i5GvS6dB3Sin4b9MPXwud7legjdaCE1RZAzgARaXLf9XDnh4vG0CglQ3Y6OnTMw/cCqN6vnQW5lXkL2BR2PhKrSorXf3gbxD0c86ceY4NhoIC8PXrv3Kc0uDB+7g7/f4iz6Y131WlSp4BCywOFwIoRCgoN/NEnDCsL3PN4eLcg6MGdfw+fvTR1FTElti7pU0ZGuNA+SWxy0VxpYyb6LhrUAMoJvZT5Fa0wfzpY0rEfqxBBMDOOeccN0m4a0ZRVQ3obH3E/VHcIcVVUm8CfIZjwH5MQdaubZ9tf0w+C408u3DhAnPFFVemAMwGhxYUE9OGDesip4XFx4JnYSLDUfSCjNLsxlFEaUMWLZSFd4hSiEwWvvLKr687K8nSpY5k75AFD3XG/1qDVvqMU8WQIYOrmM50+x9+OMX5TePxBaXV+bfkmcQ5b9z4VarfckA5z5Gx+JyEr0nnfSxZssSlmEX+hmWXGGGdBLBWtdBx4MHRHhZUZEphgbMBLuw6VBl/W0oucnVYW/jxosyBK2BCp02bllEtFzNWPmPJ5x7tifXDH/7Q/POfTzigBmWLNZfs7ezp1GNh+QDWpiTuCGONpV++BjnMl9cHpP4u8biSSE7fLwAPA7Q8PyzkT4O1efMWjsPwNx1hacM2h7SWOjhJUOZAv4vMPgUiRsDZkHd6vpWdd0w90z/iRdrhdzYvIrgI9sCq4nMuXJccYtxXUjKwDESnqhH7K0ottMwA2ae+3AcbC8X2PaS06SkXM5B+OcKWoxHcf//9UwEVUX7S+YCskPdoAAen4XXIALD/bEIKBThQnEDBd1KGswSLWpuPAAn2TCJxeAewobCtwq77LDMJ7FBUkY+ZAAGfQvOdNoTKSx+zUXLxCAubzzjgU5+4YExD0kYYm798+XJ3rrHuh98uFBLFF8om0ufi0QYFRSstyex9NjowO6WDF/RGoscSBFEEiRaY85KlwP4LELYUyoxvMosyilXWcrCYduKcQ9BSC+stGwD2Xwouh7DHyGOwx1CqYmSSrElAZ/pCh1sKoRbBgk27UgJSThl89tlnXU4oNi8RGa699lrnCMJCRVMbBxgd4BDIgnhKBQesSREts2R8lAXugyPb3BP0D8B0iWrLryOumtOmTbdiUe/UwWc+FdTgw1yFj7IubEyAS5xNxox5IZU/mywaFDYtXcIAzPyTAJ8i7LNvay9JCuwvBvFrhgpDBfG6gvrxGVCdeuqp7gR4qDMLADYXe3CcHVk/Q+Rc8bASag57LLZj/hMC6bPMdeH8pmwATi/IgK0WFhpw4rAwYEB/d+IgidbJiEFCNSJsuI80QWeeeXqVlLGaeqE97dmzx1ZFThq8QsXkXYjpBDZVgCp2Txf4b+VOskLilINsDFCQN6XQHz/EkGs+Wy/1kbFZM7CryJxQSPQjyJxiEZFkfTwLDTMxwnLOr5iSaB/bM9QVoEFxceeEUr7yyqtuszr00O+mHE9glSEEKLX+8Y9/uvXLxgi3wrjxr+Yzv2/aFLiT6qJFgjpDgRkA1BfvK4pQZACEkolAAZw2ABmO37wAwAw40QzrfFR6MqC0bAzcA4tOQnYWCMHVpZyLuspbjflBK7Fuv/12c9FFF7na4iSBaUNrzEVjH6c59imPzxLq7mgK6CtvfAobuBt2dWw4CfFQOGF7hdVmkePeyMLH9kyIHuaeZSSWs+ACPCIfPvHEP10qHzTBYjvmWeSmmjVrln3f33EigBx0BqXjXsC3nT1eVGyzjz32uMHRh1DQY445xtV/4IG/WO+8052JCM5ONg3RmgvHgbvl4YcflqLEzInYyMMASf9E6cb1MM82/746A2Ad8+ubZwTYAmpRMCETyy6pfazFn1qfRxxn8hH/aGzGaKLhAOpSqRqN5OhSpE02CsDcpe2//pm5+rrMTxJgS12oD5QJMNEHSXgXthno3wAd9/GuyTMNOKdOnebYYJRhgXviZpd8HzdGf2Nys2HBQztyXjCUmM0BEEkqJ9GOU1eOFxWugXnhN/6jZyDpAK6T5OuSol02/fkRTXiTJk0z3FWjgCxUuM4AOAowYbmZeWG8LKHW3MsGgKeVyMKAF9mWHb0m7LW1mRkk22bixwMHcb8c1REE5WuPLN8PPUrxwz2yiHxNsQayUBWhPj4Y9fdVq1Y7EPoJ0DXVloPHdFQOQfE4mwAwHE+wz+I8QV3GKM4oUFXAJfmmqE9MdPv27bd6SgWHlglgJWxPh/GJtxS/0S+t9Q6cYYKDyPwkBQLEMA2+T2lFfhYVQRwlrhMysH7Jmo2OW7h+pBEAxmUShwtcJClCsfOJHc4GmlK6DoD32OPbKW5Ey1A+hYQKyQLWC0f8eOU3QCMihi/LCoAF/D7brKmPrhtk0whSxeLF5B9tIpuAhPZJ35HPJVG6dpQQNp8+I3cCPvoi4YLi6STnJEnQgvSJ64T86WQCtCG2X30Cg4yRTJ4kvGNjYFORPguF9TdEfiffdHA+UxCe6tuo49ZSnQNwUmD4qWih1AA2LCdVXVBEJR13WD0AjGP/G2+86WR8NjA4EMASBM+nbcKIHToaS7N9GtCwpH6WDH9xhrHPYewrfcYExaFgwpr649D9oA15NiCbMmWK836Sscg1eT5acmRm7XTBWkDe3nnn4CgV2sEWjKIKORQgdu3azV3j2WiJ4QyEZdaUWm9QEjUkyj9/HHpTkzHhYTVy5EjnGMI8XH/9r5w76K9//Wtzk81dBseEviI4rTE4XUJKvQVw2EKuC0eVVgeoUfcKgLW8FNTd4hY2i4rFzYLSANaA1cqXKL9ovTijZF+t0KIHAILcy2h+p8+3icp3rKii0ZZ6yLnyDAEQ1BPxBa4BqsfCp99vvz0xZbqB4vIM7iUwgnuh1MT8ks5G2qQt5G/xXRbAS+ZLgEod/kN9acNPdUwfEE+CZO+ZOcP0/MhYGRsAhoNo3LiJueGGG6yH3BXu3dx99z3OJj1ixAg7xvXWuvKR9UEITrn4RgK4vrPKcQCGhUYresQR38+oFhWtQyVhVcPa9d1FNWDjFFdu21D2X6k7wx5oLeAdOfL3Tk7FHRbwAVAW8vPPP+8ylBILDpgPPvhgJ3Ny4oFQZRRh1GdcsLD0k+9onPEjFrmWfgBQAItmGVkW/2UcUeSYUqkDaLVcTBtr1gTBCNrRBK6EugBeAvx9EE+bt8D5wO3SsyJSy1wjLDQDoiMoegI2oqGbuP/93/81v/3tbwtBKGqszfrOEuuJGnrZjWb8yKtj5w4KTNog8omdcMIJbpGxACdOfNsCelhKLsQOjkPLU0896eJRwwrxrkQvsR5QCAnLiDODaHCTvEgBMWwri12zt5iM8AbD1kyi9FatWjvgNWvWxLGyHB/K8S0BYAJHBwpmIBY/4yOFDeYg2qWfUF5kalLDAniKUG9RLCGHitytgQ6l5ZkU5FTqszGIgo79iM+ff77GHTbGxpc+UjRNhYUg++GcUd9lE42bT+mXq2s7kXKNkcHBErCD8R35AN9kjrUo5VJqwQSFmqujf/UHc9eFp5lOlv3aiAPLvIVmz149zbOTJpuD+/c1s5Ysd7/1aLrFJTV49tlnzLBhR7p3yWcAd+SRR6UA/MILL9jvR0YCmOXBYWA6lamMbeXKILF6tqKpL3ImEUI4UoQp1tJa4EYOwIF9NQjHwxbMZ8lCyaYCaGBtOUCMDQCXWwCs3WuhpNpNk/pBe5XO5kwhiB8F2N57D3KAJrUredcwH+Leeeutt5rjjz/eyt0Vjo0ePvxY9522sHRgZyasdMGCBTb90l9d6lg2lMmTJ1vTWGerFV/tOAsoPv7+yL0ovoJ+bDbHHnuc/TvW/P3vf3eRbXfeeYflJtpZ/c1fzEMPPWR92f9lCenlzlc6EsDZXkT5et2ZASjwwIH9nRODUJ+AmkS5VQY2Yhb+PJvqpUuXHRzLmsthZzI7YmYRkxVA4egQvI1YxCxYNpe3bcB8P6toE1YVkKFMEhZ47dp1Tl4nYkoovZhxoOBQY0D80kuvOOAFwRC4eW62wArss2wW4tmFHEwd2GXkVfqnvbgwE82cOcuF+SFX46IJFYegwd5LAvtgk2mQ4iBoH/B36dLZydoET/hstBaNferLvOnwTqHCgatr5ppjPjQL38DuYCWRUqfuQKPc0/IM1O4MIEpIaWDPe9kybNgw9x2VtWSXIAseB1Thlshughz8k8uvNvvuF2QJXDFvjlk6a7rZaOWRPQ8/ynzw8hi3mw0a9gNz1rDDzG9+gyrcmCuvvKp2R1tHns5O68eZJu26PvE96p4kdeKeB6t9wAEHJu1SSdR76KHRzqbrFyjtT35yuhMp4Az8gkfV979/hHXRfSA2qeHpp5/hOAP0B7DLcCynnHJqtb8fe/VvUvbhJ35zjfU0eyPVj/0s/kIBDK+OAoA/QCxn2hxxxBHOowmfYw3gz1YsM5ssKzF/8ntmwGHDTCPLmrz97yfMd/7nRw7AN9/8GzcvQQB5uWSbAQGwJBDAuQInAxYIft8Ea0SdKww40d6isJJjOHke9t/nnnvOysDDXHQR7RG0Qa4nSW8K+3fZZZc5dhK3URxfkHn9nNpjx461wQQHZRtGSV2///77XH9Yyy+//LIL9ZOIs5NOOtn60j/srjMfBKxwcqKUH//4FCt7BqdzjBkzxrLVu7iIJxR5EiXE/1NPPc3a2IPnUAA1wK/O9+OuCbBDefzGq6wt//XU98GDh2SINWUWukSW3MsvvxTqr5uke0lcOpPUiXsWXNjBB6fP/E3Sr9quo4Hl9+XMM8+yAQp/jpzzs846OwOYYWPBJXePPfrbhIr3p9rx283n+/Crbkw9Dgo8YcL41PcqFLgsA9f2Mis/v5AzQHJDv5AOSZRMUGWd9AHOhEgoKWH3c42jVeBWpaCF5j5pt7rf/fOL9fcMFroM4EIun3Lb5Rmo+RmIBXDUyeU1341yi7U1A7NbnJx6dK/1gRxYLnVnBsoArjvvqiA9LQO4INNatEbLAC7aVJfmg8oALs33krRXZQAnnal6Wq8M4Lr9YssArtvvr9q9LwO42lNYqw2UAVyr01/7Dy8DuPbfQXV6UAZwdWavHtxbBnDdfollANft91ft3pcBXO0prNUGQgGML/Tuu+9u4xnnp3w9a7WX5YdXewaIG9XB79Lght6kbwlK81k3V/s55QaKMwPk66KUKXBx5rtkn1KmwCX7ahJ1rAzgRNNUfyuVAVy3320ZwHX7/VW792UAV3sKa7WBMoBrdfpr/+FlANf+O6hOD8oArs7sldC9+QIx3/sKPfQ5Hc40W74MMmjstOZB08AeZFYuVWegDOB6siryBWK+9xV62soATjbDZQAnm6eSr5UvEPO9r9ATUgZwshkuAzjZPJV8rXyBmO99hZ6QMoCTzXAogDnGghy4cmBxsqbKtWpzBvIFYtR9+nc9rlyD/vNtp9AAzne+KtduMHPbn+mmpPng3mbDG7Pc54qZt5km3doXfQmUKXDRp7wwD8x3QZYBbEwum1IZwIVZv9/4VssAzm0J5DtfZQDnNs/l2glnIN8FWabA9ZgCz507x1TuNiJ0CeXq+J5ymq9oZ5q/eFnCZRldraac8JO0I3UaDutnmv7hpNi+b9jFnj5hz//xS67zFfWQqP7q31P3dtrGNB8fJNPPNZghtD3kvhwDHvJtZ0N/u+7Wfh0MpZE9qsKeYh9Xaqpf+hm6zdQ4mtujTDZwHpI9q2jP7mbLuwuDW1rZ0wvXBiclNvvgetOgRVP3eUMfO/9bz6BK0sck75d2EgczLN4uENj9kovcwL2y0zfeqZPp8dEtsS8jycV8KY7fdpJ2pE7r4fuYTqMviu3e7DanGLOpKoBzna+oh+RCMRt3/ZbpMev2+P5GZKXMV/kUN7/6Wrb50EosYw85C9sUc2kvab+i2pT5aNDSHjK+LgCqVmI1aN3COp6sd7/vuOoB09DWc+u+1Y9TAM42Zo0TPuv6Ue89qxKrDOD05lMGcG7spr8gcwFcGcBlACch5CnOwN/x9M1lCpyejSRUJGzu/JeRrZ0ygMsALgO4zEJHroEoEaFesdCJEFCNSpMmTTSDBu1dpQWOJg07fS/q92p0Ie9bc+173g8qwI2lNI96eHV5Tmur76Ey8OLFi50n1uDB+9ojE081//nPf8yFF15ohg8/NnQ5jRs3zl6/wNx4403mqKOOyrrkHn74YXPMMce4U9q7d+/unvPGG29G3nf00UebG264wfzgB0e7VD+PPvp3dzxmVNlxx55mzpy57ljTV1991R4JOTa2T5x7zDmwHAXJ0Ztjx74QWf/aa681b731prn77ntcf9q2bWtef/2NmL7/j3n88X+YE088wTzxxD/N00//287R/0TWP/vss0zLli3Nbbf90R2DefDBB8f2ndPoX331NXdPRUV3mwZpq1Y05C6OyuFIzLfeesvsv//+5osvvjBt2rSpUpMjODl5/u677zZXX3115PN79+5lDj/8cDNy5O/d+2Dep02b7s7GjSpXXXWV+eUvf+nOmj7ooAPtifdrIuv277+H6+duu+1u7rjj9qxz/bvf/dbOQQ9z/PHHZ12DJ554olm8eJF9H/9xczBw4AAzefIHkffhlbjXXnuaTp06mRdeeNH069fPHfMaVe677z6zYsUKs27dOnPTTTe5utwTVTj69aKLLjTjxo03Xbp0scebnmoefPD/so6jfLhZ1ikqVyjPQDADc+fOdQfdl1LJAPAWW+jc448/bo49NpzallLny30pnRm4aPR/XGduP+XI0ulUPe1JFD4blAFcT994DsO67NHnrZ/CJtOscSPz1abNprG1wW6yjikCzIsfesb6JWwx1rXCsNv/7vjDXeuX/32M+z/yhO+5/82blAPwc5j2nKqWAZzTbdxigwAAA79JREFUdNWdyg33PTTnzm5+Y6w7iPpyC9z1FrgALwzAjRo2sL4UW0xDW1cDONsDBfhlCp1tppJfLwM4+VzVqZoAeMZjfzF9jjvd9btl82Zm3YbAa4jSrIl1A7TlpvPONBWdtzfDr7zejLj8SrPqy3WmhQVuIQAcNYFlVjv/pVXvAAxF0AUq8U0qqC6+3rzZtBh2kqOmScuW9evMS3f/0QJ3o2lstdObKiut12JDS2n571Fc2yzTLKxz0mfkWq+i3bbulj6dg9jaBu6JPNvzhZZhys9bvzfaOn75uT6uhZwAjJmnid25zzvvPHPggQdaVfpebkIxNXz/+9+3JpTXE72jQYMGmUmTJlWpiympffvgZVXahYOZoxDle9/7nnn++ecjmx41apS55JJLUtfvv/9+c9ZZZ7nvw4YNM88880zWbu2xxx7WFDHZ1Qsz0dx+++3WVBDtS7399tublStXZjxnyJAhoXN82mmnmUMPPdQpG32zDSa3a665Jra/rVu3NqtWrYo1+egGSPKw3XbbVWmzefPmZu3ataZRo0ZZ5ydbhXzfPyYe5kC/s/Xr12eYGn/1q1858xXmMdazXy644AJz5513Zvy8aNEi061bcAIC5f333zcDBgzINgxnSsUUhGmIsnBhpmnvrrvuMjNnzjSsOb9w39KlS2OfkROAsY8yYIz///rXv6zjxaBU4/vss4/TWLPIPvzwQ3PddddV6dRJJ51k/va3v7n7wgDMRJ9//vnm3nvvdYsgCsAnn3yys6dVVFSEDg6wDR482NroXjCPPPJIlTqHHHKI23Cefvpp89prr4W2QV8Z67nnnmvtyHPMKafYwARb+vbt6xxL+OPeESNGmHbt2pmzzz7bAIRWrVq5etioKdhGV69ebSZOnGimTJmSelaHDh2sjXmsWwT/+Mc/3Ma1ZMkS1++ePXu67zwXkL/zzjvm1ltvdXMKcP79739nLLyuXbu6+WDOWDDYo6UA4EcffdRtiNhbn3zySTN+/HhrF7851cZxxx1nRo8eba644go3Z9hFw2y+srCjAEwfL7744lgAsyBvueUW1xdZ1P4LOPLII90Yw94//efv3XffNTvvvLNhzWCvl8LafOqpp9y7we7PelywYIH7k/kHvMOHD3d+Dcwt86bX5Jo1a9xGDUiZW+zqfKdPYu/l2osvvmguvfRSM3ToUMOc0CfWjHY8Yk0wn2z6cES8Y79ALBjrsmXLrJ17N0csOnbsaHr37u2w8Itf/MK1HVayAjjrFlOuUJ6B8gyU3Az8P2uzoBs55Yu+AAAAAElFTkSuQmCC"
      },
      "networks": {},
      "notes": {},
      "panes": {
        "model": {
          "global": {
            "splitterSize": 2,
            "tabEnableClose": false,
            "tabSetHeaderHeight": 1,
            "tabSetTabStripHeight": 1,
            "tabSetMinWidth": 160,
            "tabSetMinHeight": 160,
            "borderMinSize": 160,
            "borderBarSize": 20,
            "borderEnableDrop": false
          },
          "borders": [
            {
              "type": "border",
              "selected": 3,
              "size": 240,
              "location": "right",
              "children": [
                {
                  "type": "tab",
                  "id": "--mr-legend-pane",
                  "name": "Legend",
                  "component": "Legend",
                  "enableClose": false,
                  "enableDrag": false
                },
                {
                  "type": "tab",
                  "id": "--mr-selection-pane",
                  "name": "Selection",
                  "component": "Selection",
                  "enableClose": false,
                  "enableDrag": false
                },
                {
                  "type": "tab",
                  "id": "--mr-history-pane",
                  "name": "History",
                  "component": "History",
                  "enableClose": false,
                  "enableDrag": false
                },
                {
                  "type": "tab",
                  "id": "--mr-views-pane",
                  "name": "Views",
                  "component": "Views",
                  "enableClose": false,
                  "enableDrag": false
                }
              ]
            }
          ],
          "layout": {
            "type": "row",
            "id": "#c38a1220-6347-4418-b432-863db7d8b4f5",
            "children": [
              {
                "type": "row",
                "id": "#c77bd7fa-02de-4421-b537-763652f1d3c9",
                "children": [
                  {
                    "type": "row",
                    "id": "#79c8e27a-9372-406a-96eb-25e2cb4b4fb9",
                    "weight": 75.09236031927024,
                    "children": [
                      {
                        "type": "tabset",
                        "id": "#fb8138c3-e59c-4edb-8f34-cabc88568681",
                        "weight": 50,
                        "children": [
                          {
                            "type": "tab",
                            "id": "tree-1",
                            "name": "Tree",
                            "component": "Tree"
                          }
                        ]
                      },
                      {
                        "type": "tabset",
                        "id": "#afb2a7dd-dd2d-4ba5-99f4-2e31ac690cbc",
                        "weight": 50,
                        "children": [
                          {
                            "type": "tab",
                            "id": "map-1",
                            "name": "Map",
                            "component": "Map"
                          }
                        ]
                      }
                    ]
                  },
                  {
                    "type": "tabset",
                    "id": "#5f0a83e2-acb7-4810-b3c0-e0d3723b57be",
                    "weight": 36.90763968072976,
                    "selected": 1,
                    "children": [
                      {
                        "type": "tab",
                        "id": "table-1",
                        "name": "Metadata",
                        "component": "Table"
                      },
                      {
                        "type": "tab",
                        "id": "timeline-1",
                        "name": "Timeline",
                        "component": "Timeline"
                      }
                    ],
                    "active": true
                  }
                ]
              }
            ]
          }
        }
      },
      "slicers": {},
      "styles": {
        "coloursField": "Mutations.S:N185D",
        "colourPalettes": [],
        "defaultColour": "transparent",
        "defaultShape": "circle",
        "colourSettings": {
          "Mutations.S:N185D": {
            "palette": "Ice And Fire 2"
          }
        },
        "labelsField": null,
        "legendDirection": "row",
        "shapesField": null,
        "shapePalettes": []
      },
      "tables": {
        "table-1": {
          "displayMode": "cosy",
          "hideUnselected": true,
          "title": "Metadata",
          "paneId": "table-1",
          "columns": [
            {
              "field": "strain",
              "fixed": false,
              "width": 271,
              "sort": "asc"
            },
            {
              "field": "institute",
              "fixed": false
            },
            {
              "field": "virus",
              "fixed": false
            },
            {
              "field": "host",
              "fixed": false
            },
            {
              "field": "Pango_lineage",
              "fixed": false
            },
            {
              "field": "Nextstrain_clade_original",
              "fixed": false
            },
            {
              "field": "date",
              "fixed": false
            },
            {
              "field": "region",
              "fixed": false
            },
            {
              "field": "country",
              "fixed": false
            },
            {
              "field": "division",
              "fixed": false
            },
            {
              "field": "sub_division",
              "fixed": false
            },
            {
              "field": "location",
              "fixed": false
            },
            {
              "field": "plz",
              "fixed": false
            },
            {
              "field": "coordinates.Lat",
              "fixed": false
            },
            {
              "field": "coordinates.Long",
              "fixed": false
            },
            {
              "field": "Nextstrain_clade",
              "fixed": false
            },
            {
              "field": "Nextclade_pango",
              "fixed": false
            },
            {
              "field": "Mutations.S:H49Y",
              "fixed": false
            },
            {
              "field": "Mutations.S:V90F",
              "fixed": false
            },
            {
              "field": "Mutations.S:S172A",
              "fixed": false
            },
            {
              "field": "Mutations.S:N185D",
              "fixed": false
            },
            {
              "field": "Mutations.S:N354K",
              "fixed": false
            },
            {
              "field": "Mutations.S:G496S",
              "fixed": false
            },
            {
              "field": "Mutations.S:N703D",
              "fixed": false
            },
            {
              "field": "Mutations.S:T716V",
              "fixed": false
            },
            {
              "field": "Mutations.S:S939F",
              "fixed": false
            },
            {
              "field": "Mutations.S:M1237I",
              "fixed": false
            },
            {
              "field": "Mutations.ORF1b:A520V",
              "fixed": false
            },
            {
              "field": "QC_overall_score",
              "fixed": false
            },
            {
              "field": "QC_overall_status",
              "fixed": false
            },
            {
              "field": "divergence",
              "fixed": false
            },
            {
              "field": "missing_data",
              "fixed": false
            },
            {
              "field": "nonACGTN",
              "fixed": false
            },
            {
              "field": "substitutions",
              "fixed": false
            },
            {
              "field": "deletions",
              "fixed": false
            },
            {
              "field": "reversion_mutations",
              "fixed": false
            },
            {
              "field": "potential_contaminants",
              "fixed": false
            },
            {
              "field": "rare_mutations",
              "fixed": false
            },
            {
              "field": "aaSubstitutions",
              "fixed": false
            },
            {
              "field": "QC_missing_data",
              "fixed": false
            },
            {
              "field": "QC_mixed_sites",
              "fixed": false
            },
            {
              "field": "QC_rare_mutations",
              "fixed": false
            },
            {
              "field": "QC_snp_clusters",
              "fixed": false
            },
            {
              "field": "QC_frame_shifts",
              "fixed": false
            },
            {
              "field": "QC_stop_codons",
              "fixed": false
            },
            {
              "field": "clock_deviation",
              "fixed": false
            },
            {
              "field": "_A",
              "fixed": false
            },
            {
              "field": "_C",
              "fixed": false
            },
            {
              "field": "_G",
              "fixed": false
            },
            {
              "field": "_T",
              "fixed": false
            },
            {
              "field": "_N",
              "fixed": false
            },
            {
              "field": "_other_IUPAC",
              "fixed": false
            },
            {
              "field": "_-",
              "fixed": false
            },
            {
              "field": "_?",
              "fixed": false
            },
            {
              "field": "_invalid_nucleotides",
              "fixed": false
            },
            {
              "field": "_length",
              "fixed": false
            }
          ],
          "file": "axiw",
          "controls": false
        }
      },
      "timelines": {
        "timeline-1": {
          "bounds": null,
          "controls": true,
          "nodeSize": 14,
          "playing": false,
          "speed": 1,
          "laneField": null,
          "style": "bar",
          "unit": null,
          "viewport": null,
          "title": "Timeline",
          "paneId": "timeline-1",
          "dataType": "formatted-value",
          "valueField": "date"
        }
      },
      "trees": {
        "tree-1": {
          "alignLabels": true,
          "blockHeaderFontSize": 13,
          "blockPadding": 0,
          "blocks": [
            "Mutations.S:N185D"
          ],
          "blockSize": 14,
          "branchLengthsDigits": 4,
          "controls": false,
          "fontSize": 16,
          "hideOrphanDataRows": true,
          "ids": [
            "IMS-10013-CVDP-D74B9697-0208-44D0-8D63-FFE1252BEF90",
            "603537198a2e9463ae5b6f25",
            "6166ba5c81e18c1c41ced6df",
            "6166ba5c81e18c1c41ced7b8",
            "6166ba5c81e18c1c41cedb0b",
            "6166ba5c81e18c1c41ced80f",
            "6166ba5c81e18c1c41cedf0d",
            "6166b85c81e18c1c41cec5f4",
            "6166b85c81e18c1c41cec7bd",
            "IMS-10013-CVDP-381548F8-AC86-4F30-A1AA-8E72B4B9237C",
            "IMS-10020-CVDP-6B1DD223-BC42-4DC4-9E8A-E0E800363701",
            "6166ba5b81e18c1c41ceccaf",
            "6166ba5b81e18c1c41cecd3b",
            "6166ba5b81e18c1c41ced053",
            "6166ba5b81e18c1c41cec9e7",
            "6166ba5b81e18c1c41ced2c2",
            "IMS-10150-CVDP-630104F8-D075-4667-8B3A-B1280BBF433D",
            "6166ba5b81e18c1c41ced5a1",
            "6166ba5b81e18c1c41ced4e0",
            "6166ba5c81e18c1c41cedd5e",
            "IMS-10023-CVDP-AD7203EC-6272-4F26-9279-833076EA09DC",
            "6166ba5c81e18c1c41cede11",
            "60a37c9d292136361c620478",
            "6166ba5b81e18c1c41ceccae",
            "6166ba5b81e18c1c41cecd5b",
            "IMS-10225-CVDP-7894B6E3-257A-4482-9778-6B11B526A593",
            "6166ba5b81e18c1c41ced10d",
            "6166ba5b81e18c1c41ced2f4",
            "6166ba5b81e18c1c41ced5fe",
            "6166ba5b81e18c1c41ced594",
            "6166ba5b81e18c1c41ced090",
            "6166ba5b81e18c1c41ced33e",
            "6166ba5b81e18c1c41cecbfe",
            "6166ba5c81e18c1c41ceddc2",
            "6166ba5b81e18c1c41cecc04",
            "6166ba5b81e18c1c41cecbf5",
            "6166ba5b81e18c1c41ceccc0",
            "6166ba5b81e18c1c41cecd5a",
            "6166ba5b81e18c1c41cecf27",
            "6166ba5b81e18c1c41ceceaa",
            "6166ba5b81e18c1c41cecfec",
            "60a37c9c292136361c620411",
            "6166ba5b81e18c1c41ced04e",
            "6166ba5b81e18c1c41ced0ad",
            "6166ba5b81e18c1c41ced55c",
            "6166ba5b81e18c1c41ced55d"
          ],
          "internalLabelsFilterRange": [
            0,
            100
          ],
          "internalLabelsFontSize": 13,
          "lasso": false,
          "nodeSize": 7,
          "path": null,
          "roundBranchLengths": true,
          "scaleLineAlpha": false,
          "showBlockHeaders": true,
          "showBlockLabels": false,
          "showBranchLengths": false,
          "showEdges": true,
          "showInternalLabels": false,
          "showLabels": true,
          "showLeafLabels": false,
          "showPiecharts": true,
          "showShapeBorders": true,
          "showShapes": true,
          "styleLeafLabels": false,
          "styleNodeEdges": false,
          "subtreeIds": null,
          "type": "cr",
          "title": "Tree",
          "labelField": "strain",
          "file": "9gwh",
          "highlightedId": null,
          "centre": [
            0.450303762502144,
            0.5001546514392406
          ],
          "branchZoom": 0,
          "stepZoom": 0,
          "zoom": 0.24971717654448936,
          "fixedScale": null
        }
      }
    },
    {
      "charts": {},
      "datasets": {
        "dataset-1": {
          "id": "dataset-1",
          "file": "axiw",
          "idFieldName": "strain"
        }
      },
      "filters": {
        "dataFilters": [
          {
            "field": "division",
            "operator": "in",
            "value": [
              "Thuringia"
            ]
          },
          {
            "field": "Mutations.S:N185D",
            "operator": "in",
            "value": [
              "true"
            ]
          }
        ],
        "chartFilters": [],
        "searchOperator": "includes",
        "searchValue": "",
        "selection": [],
        "selectionBreakdownField": null
      },
      "maps": {
        "map-1": {
          "controls": false,
          "dataType": "geographic-coordinates",
          "grouped": true,
          "groupMarkersByRegion": false,
          "lasso": false,
          "markersOpacity": 100,
          "maxNodeSize": 64,
          "minNodeSize": 4,
          "nodeSize": 10,
          "path": null,
          "regionsColourField": null,
          "regionsColourMethod": "entries",
          "regionsColourOpacity": 100,
          "regionsColourPalette": "ColorBrewer YlOrBr-2",
          "scaleMarkers": true,
          "scaleType": "logarithmic",
          "showMarkers": true,
          "showRegionOutlines": true,
          "showRegions": true,
          "style": "light",
          "tileLayerDialog": false,
          "tileLayerOpts": null,
          "tileLayerUrl": null,
          "trackViewport": false,
          "type": "mapbox",
          "title": "Map",
          "paneId": "map-1",
          "latitudeField": "coordinates.Lat",
          "longitudeField": "coordinates.Long",
          "viewport": {
            "altitude": 1.5,
            "bearing": 0,
            "latitude": 51.02572014182613,
            "longitude": 10.840545878981608,
            "pitch": 0,
            "zoom": 6.937313579986391
          }
        }
      },
      "meta": {
        "id": "k3kj",
        "name": "S:N185D cluster - Thuringia",
        "image": "data:image/png;base64,iVBORw0KGgoAAAANSUhEUgAAAPAAAACDCAYAAACz45b9AAAgAElEQVR4Xu29B7xmVXX+v6fe6YUplBlgQHoRkA6RRNRoglgBlSoCEgRjRCAaiVHjz6gI/DUxoGIsiA0VURFEbEHA0Iu0oQ0MDGV67zP/9V37PO+73jPnvW3unbkX382Hz9z3lH322Wc9e/W1B6y3llrtZTcDN998c3rVq/ZteK8BAwYkPvfK1WvS0MGDEr9pHFu9Zk0aPGiw/x44MB+/66570r777uN/Dxo0MK1btz4NHz4iLVq8KA2x+1MakAYPHpxWr17t51esWOl9trUNrT137dp13j/HuYa/RXFD29rSiuXL08pVq9PwYW1+To1rhwwZmlauXFm7X+MaMqQtLV+x3MY7cIPvtmrVqvTCCy+l7babamMbktasWe3XMHbdX75J89DWNszeYXkxB4PsnrV2z6D09NPPpG23nZLWrl2b1q5bl4YOGVLrgnkbNmy4HRuaFiycnwbZ9QsXLkxjx45NvA33jB83Pi1duqQ2t4xl/fp1Nh+D0tChw9Ly5ctq32KNXT/YjjNWrlNbavM0cvhw/zl69Jja8QFv+sD563febbd8YvHctGbw0LR8+Oh0yfvf68c+97nPpX/+53/eYKJaBzbvDCy3D/qrX/3KB/G6173OiSH+vueee9I1DzyWRi2am5aONGIywhqyanla3TYi/fspxzYQNIQCliHk+DfEt2zZijRy5Ah/DgAbMWKkgSoTuQgM4A4b3ubEC2HSli4zghuRCQ4QxzbYALDGQM/zINRVxeJRrBt+Pec0pjVrANLABgAOtMVm3do1Df0OGzYizZs31xaZYX6/wBDHwMJAi+COnSxbviKNsvddZ0DV+62ysa6xZ40akechtrgwaLHi/IMPPpT23HMPv3To0La0atVKfwfNI+NgvAsXLfRjQ2wh5DmjRo6y+V3hix39sWDYTKTldmzMqJE+pqYAjgMTgDcY8cvgwGWXXZbOOuusfv0m1157bQPHEnfVS02YMMEBXNU+d8aJTlC1FR7ObIQiLss94gCLFy82ghntv5cZNxxqhAaHECgEFDgyDBRuDGflmrVG9CJw/gUUNO6BqFevXuW/4erLli1NA51oDawDBppEsDq1Dc2cfMnS5UbYeTGgQfgrVixzghc3XG7AE6cHwDS4I8Bor6kvroHLDbexC2gci1yQBYWxwqUzF82SRZwvSRFr7Nk0JBQdo1/dE+9lXvLimf+lOe8VA7ZDzIveZcyYsbVXGvCXKEJ/8YtfTB/84Afb/bB9/eSSJUvSTTfd5MM88sgjneji7/vuu8/EyO3S6DGjTDwdnl56abYR/rA0alSdixj52X/r0yATNVcZOOFYZYIXgEcY91m6dKk/b8RI48IFEQvo3MsiAGEOM3FYwIV7ZgKvc1CBQiLtahPpOS/uuJBFwziROPCSZctq3I/+EZPbDGhZHM//I4Goxf7pe7AtLuu4puCAum6g3bPOxg3YBhhHH5SxU1sgBOC4UAiscEeNNy5SAiv/ArqHHno47b33XiYmm0Ri8xbVBN6fRS/eQ//MZR5rHpBUD73XuHHj/vIAvGjRojRmTNYdIEQm8+Xc0IGffPLJdOihhya49eTJkx3QBx10gL82qz2ggWMOCTodRALQ4dB5rpY5WKK+zN+Zs9RFY/RYwD/IgADnpSFuL1gw3/uXuBznHFANtL4kYrueTL+me5ZBDpE/8MCDDt4DDnhVTcyGxumDFrlae9+2DEi/lj46MAeVx6RnlPVrSRuaM8DLfAFozSV/o9+PHj2qNvb4eN5luOm8S4xWo8TD+44b+zIGMKspk0W744470oEHHuh/M1lM3umnn56uuOKKDc6/3MAMgPfeZ+80EC5rxLnERNTRtmiJqOC6awsDj96dlR/xFVpGLx0xfGT60223pf33f5WLuxDYUBNrxfXgyouXLE7D2oYbca42fQ2enkVkGhxGenXmktkQFsG2zDj5CJMQ8vVZhI4cx7m0jYlvt9SeVV5sMhfLfeq58VtyqhhO00+shSRewFy0uZi/ukH3bs8YpvvLOj/HXTWw9wPMLEKAc4TZCFggF5nEsfVWW24wPs3V2mJB8zk0aWLcmJchgNFrzzjjjHT88cenH/7whz4Z++67b7r33ntdRPrDH/6QXvva16YoPnPtd7/73Zcbdv19APDuZkQZbhbhxbaKA5KsJ2frp1okfv7O4ls+D5eeN2++SS6j06JFi9PEiRM2sI5iDALcgG6JGa6GGcAjkCQmQrTixBHA6J0jjONLfGcMfo9f1MhV0T2X2TMYR2xYcpcuW1IY0Rr10mjI6sqHjmJ7vG8D8T/o2VFf1jvq3hUrDbSmWjQuLnnhQc144IEH0k47vSKNG1fXbxuea5eylm1gxOqvOvBJJ52UvvzlL/s7QpCscHDc973vfelb3/qWr9hf+tKXTNw6IGGRhaCfeOKJ9IpXvCK9//3vTx/+8IfTcccdl84///wal44T1t/FbLmRIJxhBmJZdsU94QZwJuZOxqUI6pUAzsFphiIDJZwDrlFuy1esqBmb6HCtETR9ZivygLTaxOkhhXsq6n8ZqAPNMLYiDTdOh7UVvQ/gjDWxUgYoAMj43FhlnHi+ieRjzY0SXUISnTFILV++tGEB4T2yMQxRfU3NDeSivnG2jsTmMngZJyJ7VAk0V1GELy+MvAPzEucg0q7ccNDxI488mnbffTdXZfSeLFKrVq3wuRg9up8asSQGA0LAuMsuuzhQl9lHf81rXpNuueUWBzLc+Jvf/Kb//X//93/p4IMP9n/vv//+9MpXvtJ/w3nhzCeffHL62te+lu68887013/91w30qefFg+95z3u8777eAPB+++1TJ2Yjfgw2IjIIEdFxiBHVKuOg+DFpq0yshovWxbd1abXptxim4KIQEHOONTb6L7MveJAZyUanJSbqqokbS7UR4WtBYVGgH0Rd+mexUIN4ATLgXWvnMTLhntlvv/3c1UJfw7AK2/2x4c/lPA3L+Qgbb7NWqQ938HGZG3F2FgF0f45lX3pevGRR5m93k/mCmVWLKKHoe0S/L3/jmsuGv4FuhItt5MjR9fntbxwYznvrrbc6V+VDfv/730/vete7NpjyM888M33lK1/x4/obnQ2w77///g74//7v//bf5513ngNZhi3pyYjdZVB3F7hdcV09NOi4tMfarAZ0t4kDR5Evuj7EiQHx0CFmOLL/EOUQnyEgAWxFEUgBF4PwANBee+3ZAHrGKKMYf7Nw+uJQuFCi7sv5SKwAlmALnicxm2sQLuHISw2ccPAcHGL+UOP4AJqFAldSR8CsAqh0VFmRuzrHmkfui35xnwcbOKAeNWKUB7wQxLFw4QIHYllHb89ulr9PckPkLrvslGbPnpvGjx/nffQbNxKWY7jlww8/7LorqzighEDKTWI04LzrrrtqoI3X6ZryvV/96lddP95777391H/913+5Pk2bPn16zRgWLdld+ejRmNbRfQ+POCGtX5mjhzYGxFWRWIigiLhqAnEWd3Hj5EAOANZmOjOuItpqB3b2Yc6ZM9eNLwBPrhSMhmWQyroNMY8wLonISjQSQB9lfmWo0xcM41gEhvDcCGBxOP1LIANSAv3C5QB0FtGNA5Z0+izmZhWhyrDVzJrc0bfRebcyF+4rxodv3PvET2zzhgWfuVoO9zcxuNwY1wgDOA2aiguJQC1Re6WpQNl6zUJn0ojN+9i+boWWoQlRmRa5aWcnudl15b70G5H8N7/5jS8QcGf0ZwiKhuh96qmn+kLypz/9qUsuqK6AV2PuSQ4cia6sf+kcIvEK42wKYIj6ZZtZmBFxOcd80AeAhRMiVgOUKC66IcwILYZTimNxPFqRxR25J4LXxftikY7XLzRiJ6gEQVTETFQSIjuiONIU98rtAhgkgneVbpZaYMjIIiCkfK8WOXFJQEzLkkz23q4wtQNgaxHZUBIiaCP7xjnngRp2Py1y+Gx4NPG8cPdx/ahRIZSyr4nQ6J1w3f/93/9NRxxxRCKQoCcbKxicFi7N33BbDF+0MocWN8fohQ5Nk4W7J8fUG31VcmB70Cq4nnQxdCyP8sn6cDTOSMeNCwB/axF4+OFHTJTew7momgxXVTHHcBKBUQarFaZ7t5mhbKjprKuMw0afNM/JLqXCIl4sDHo+Y5VVOy5MAiyRXIQlLrBQxYlbTKjFONcWySefTrvvsF0lh+aaJWa0G2WLggBZ9Y2i1RnrPkY0cV9ADZAFSgFTcxMjwGI/o0aN8qg0gThKNosXL3G/cUMoZV8BMC4fwAr3Q6zArC6g9SSBw03RnWkSxXnm7373Oz8m0OqZ0fAFiAEzUVzyNffk2Hqyr2YAhqNCIHnByn7ZTGw59jjG68pyKuBKHAVo6K0E8cMJo1sqc5Ic7B+BHImU48NNhFxurh+J4VEH5jn0sdQ4quvRdGbHVpgLiXBL/2n/R4OX5m6YgY6oMnG2pmJ04ZYpz7mMSlh9Ee3rRrjsn9bvaHGW/9yljyJYQ6qKFgBxUq4BpEtMnUBSiLYDjcU5sv0/yI145od29WaQMZ273SffJwAsHy2Dhgh23XXXLtMv4pQ4dBl4UVSO5/joEo31wFe/+tUJ45g4cXsDYSKxWsu4FS3VPWn06vJklG4QgFnpFy3OAfMYf7LLqDF+Fy6KpbPsBtFvEZ9bVAu1QhbSjK26mIc4ribOKB0PkZmMJ7J8EB/VtJAwlxhoENkxng0nIswImPGNMGA+/8ILabzpf+tt+CRDjLLAlAyYrBtD6Lh0uK9Z5lFn53U57rehOYIsNrm3Vtrz2koRbMytFhDZFwjXfHTGjLSLRcHRJCFIwtE4y3p5WeTm3meffc7doHHh2iyx0OiFuHPQdS+44AIfVHeaLNHciyEK364AzW8BUtbnrj7jQx/6ULr00ks3uI0F4corr0x77LGHT+Y//uM/ukUbqaGvtGYcGN2uzXQtSRBZ/1rnej2gxGIK94t+TN5JvwHK7Nmz05QpU3wxwHoN965qkfgFYgI3MEYhAmuB4ByunzmWSTRxi4kmgS3MPlPrFCCz8NAXGUFLTYycMmWq672R8/N8FgjFcucIKlISh1SC2fXKwkVVNXZx1aqFgLFybzkbylURdPAisUNz9tzsOWnyFuPd2FZbJDEcFg/Gkl1lUZeOLRvDHXfcmfbdb980wVQCtc0CYB6OW+ULX/iCfwQsvZ///Odrbp/OgACA/tVf/ZWDiAaYiXVG7GYlx68rUbmK68ZnRLB35tlcQ5+AAJEagxe6NJbsvtKaAZgcW8Uqw0UgKq32CuggugouSRMBE+vs4h6irBmwEANFoGX/reagnMCwwrgjHDT7fesRU0OwaBunHWx5vvLpopMjhgJAJLQ1ytSx4xi4YlBJFGvj/ANimhIfYvBFZ74ThmWlOFZdH+O+JQqXUxizXcDoxUC/3FSC2GLWE3aBnGPd2KKN4aWXXkpbbrll33AjYfE955xz3Lorf62GXgZc/A234x7+JRILTs55QiYlvhHgAaA5h3WZBpeXPovozfVIAtGHzGLy0EMPuTjfGVADXjgv4vq5557bp/TiKgAPtlxvonkgHADZZiJitHhq/stiY/Tbcs399z9gc7u3gwvLsEdeBbpTJJYIFDAq+R7g+jPtv5xymA1VWkRYHEhocLAF8TXGK8+c+WyaOnWKg5jr4dTi6AyjDGh0xsXmk42tHBzRDNAUP0BiadZkkY7n66pCTg9EjGYxigEmcZHT34SkRhWE4xHA9957nydybPZAjt13391DHAnIaNb+53/+x8GESCyAK6JKoKyKlKK/iy++2BcHniGxVtFbMdlBz0Z3RcyGm8cspa6I9iwiuJmajanpi/bSiQYAo2+alRQRb4VZe0fau4rwlEVUFpmbDYvrMDKONmmH9EH3xaIPEp1l/eI7zoapDE5xvajTKUiEBUDSgJ5XlgZ0PHK2Rx+dnnbbbdeaBJA5+JqaCB0NRuX3iNFQki6iNFD13vVwzPY/Vq2Igc3JWtPbNY6RJq0stfRPzbGi1Zg3gjXQ4b3qh1UReX7W85Y1tq0D9/HHn/D4aCz4rGXMMckMIwsfsi9Wm9oKDYEDTsTncpPhCR0T8NEAr4xVREzB8QAhYGnmY2WBQKwDlGUAl59J1NW73/1udyuhj6sB3maBH80+oxYWns/4NmcDwHuamwedMFqWIapoEWaMiryCwKJYx28ZmDy8D1eQ9UeCwxDj3ixaaHKPPfaYRQvt7LofagXEV7NY27caa2AntFGcSQaeunGrnniPbgmxEhEWfcOMU0Dj+8+dO8915a233tqPI9LzTLgtVS7kEiOSi+CKmCWl76LFBclkzZrs82/W2gPxABsrC5FUj6GmCtAf4Hz4KTNgbb9dLVd6nS2k600CYfHCb028syz3vAfzx3G+A8BWBFYsBtArVuiYptcR4aLvktJXFVEV7xVX4xiAAuARZPHaGCUFgP7hH/7BY6M78tuSkXTaaad5V9JhWRgwXuE2wkINGDpq0sHh5jy7LwCYmlgCq4hf/0axGI6AiOlukCLah/eV2Mq1Ah+uDEIpB1CzyizKDnIDLvHSJM8T3CFOEwNDcMuQTYRbhCSJOA6epfOaZ19UinIy6JfyEZONxDkWVxnbACIVOR599FGze+zboF/7exS5z1EaoG98twAbd1hZEqj63h1x6njPKpuLx2c+54d23GYrfwZuqWxoG5Lmz5/v+qyS96O/N6ocfD/CV8eOHZO22WYbB3avAFiDrxJRMVgBCEBe1nd1X1nvhQuXwQeIEasvv/xyN1JhCY4JDnzAzvhniaaCwze7FkNYtCh3RpRGJ2fBYExlPaYj8PfGeRYdFaSDaEgCR3xGZ4SLRj1RxOOW2SL7iDHF1ENZRCUWRz2ZezI4BlpBuRec0Mp6NGV28M8KBHLHAGga7qU4jueem+XqE5xdfXMvAKaqCNyNbz+AYP9CXKdKCYbMKCbHua0ydgnUnSm/0yzFUM+ozZEZAFeZtJLncH163sJPx1mdrUmTJvoxDFoU89MiKvVAkolzW7sOPzCNhZEF5yEDMt+0VwHMA6Noq+ydjkBQ9uMq5S9+APoAKCqHI722pwEgDvztb3/bLdkAHoMYTXp41TNxO6F794UmAK+wuNy2ItOotsiSUWSGGY/pLepU6Vy2mhZZMyTkl15m4cJFLvZxQlUsITzSDYkUIncY7lhexKK/MxuyLHnBuD35yllcVMhmFvEJFEEk5doFCxZ4BNLcuXPNzbXYdUQfgzWGio6ohUGLclQbJBHk6+vuK3UgoFQFVVR9S8TpNbjeSqGWjHfmzGcsp3e8qxEUA4xWfFQ6L99j8IxqDP1RJgfR2SUL6yenFy6vvZfbL2zxxXDX6wDWSwtgiKkKRWyPuKPOib5bVXgO8ZvWTJTuSfAouUHqAf/CZdGXq9rPZuyfpi36hqsHuJakE/fkmDrbFwDeZ59XbpBk0GaEv7ool0OiP9wLv6yIPItvcmfkelmUuKFBYBAQIIhVJ3Qv4EbUU/D9H/94azr88MMMgAvTrFmznDjJs+Zf/lfVxgGlhQJCVemZaOVVdUcdi/8yPvpmbAJ31OerFir8r0SlSRdXiGdn5zheN9jmcM6cObkSJ5FkRVWYhnDQohqJOK8WnVhfK6skVNzMrjKlRfIspATSDLfacqvao3vViCU3TYyYam9ypPM2S6bvSkpedz5Ce/cwJjKUyCPW+KJU8XMD7xpbWd827W7vZnOCl+eX0wn1blWRP3CwNZRtMa5BEbZDDj0kg7awXnMvBiW43xYWkOAALhLwBQyS0LEM0+SiIdqKQAwAumzJMhchMT4hck+cONH1ThnKJMLed9/9JjbvajpxPQqqHEwRUwS5L1YQ8VRGfKpF8IfGKfWAhUH9lcvX5jlC5lA5yPapCD86fYwoKm0sQgIpalyV0xij/uxGLxt3WTJQQEeMg46+Zi2ikybVy+/0KIDLAMMfS8hkM45Vnh4FdVRN2+a27KJvoTcj2iMZoBoAkrcunJxOm79tOnHqfWnh4JyqF8M4NxeQJUJHzqOINImR4lDTpz+Wpk3bPgdNGAAgLkRROAAgI3HhFa/Y0UVaWlwE1D8iNN+PRThaTJ1zEO4YfKlll5KilwgVxLATbRPR2BaBTDYU0sIwXCtFtUn6RUceglheiMoZkgitOe9ZXFtGOb1PHBPwnfXSnDRlctZZ1aI0EF1VUjmob6Ua2g9ZssQeO25fuzcCGHVBtbWr+uZYlC74BnBl3unWW/+UXv/619f67VEAq9eomzbTfaXzxjzeZgagKsNY+2tj75xlQSJqjIYof9RH70wEE7614LrxqejqNERp1AHapqxFDYAJtlBTsEN2I9XrM6N/zbaSs9tuOzVzBM4DYrJrDIxYneGIIkwHRMizVTHz7NM0kBQAjplFscpl5C4iVIxV3Ic1G71anIk+sGq317DuLrDwT4BMW2B9jTWXEskASBFDrFzPMi8KkNWC7HuuZzlFAMWUvmbPHDCAcEjLAS4yqHTdiy++6IuPGgDeedtt/HnkU8coK+naVYEdcTx5frKvHTGfRWclIvRWW9ee0ysApnf0RTJ8VOqmnECgqChFPEWfbbtfbDOfJEgEFxF6LoBuz7KuoTbT53vzVSKAG/XaTBSAY/z48W4ogXDBLi2H9Fm+r3FUkvfZooRziKpEFJGKCCeM+psAh+V4WzMwKcCjtngEf7KuhatAmIsXL3XDl8Iuo9srzo/A7FzWrOmk+tGQCuoJFujma9OjTz+bDjAfuLKuquYZMRaAk3RPnyxKFP5bidEvlPVp9o08AMY4ugqu33HHXb6VTTk+u+p+qQuRK0ejlo43WKWLOZxtcdXTpu3QuwBG973ooos6FJ1lacZ3CiDgwP2lyX3Fv8RBo1tVJT7wPptDjJYRC5CobA1E4qVgixzrSGwcIwot7/2T3UxVYOJ43p2gvp8P1zEPEPP48VsYx1vqkUhwHwxl803vZb8gJAIWjzx3OZY8trpOmrOeuGbQINIKLT/WJYJcnxrCLlu16YdjnJ8x4xmvXEnlj7vuzMDiOM9lLhaarjrOFo3YyiGRVS6jCLiywQtQzrUAF6zJLtbbYkduMD725UX6Js8TeOX3ju8RjVtcq8VOIjpc+O677/XYBLWN5sDogrRyoTcqPkIsVUEQ6Ig0QIve3JeSALq6gEAUSqiouhdVgcqXxFxvSiAz73vZjgCUsyEqqAxGAh+effbZtMMO07wK4o477uDfq+5DrRdslDgcCRjj1AhtYWJ+Ss6NsQ29sCDj48RwdY8RG5ZwVKAtLIOGfYtY6CgJQzYRTD9uUCYQ4fesqk5RJmglK7DXUnR36R3gprhkJIIKFCwiT1mEFBlVcndJLaCUEAkVZT+2vm02uuU83jLoperJgEUfC803PXniJO+TjdKUJJK5a2POtJ4R9V/NeR3ovVCVErASdIG7CHASbAFRf+Mb36gE8GGHHeZZQ1xHHm4ZwCQ69HVQy2CnsM3OAL89I11n7u/KNeLAEABpeBAyBh64Gsdimp30UlCAwSdyF1mJRVTikoxFRI9Kjd+W+GhiftGbKYvq4LCLyN0FtKokyX0S2cuW2DJH4jnRXy0/dbQko8drMWF84sRY12mxvE80IMGppfsL5Kpz3QzAsSB+WQRGhZgyhWip+nKSq3RY8IxJD6oxhvjNHCCx4E9GZEfq6Wzr8WSGaNxRDDEBD+0lKzBYOFJ/rr+sFRcuTG5zsyiz+GE2FRcWgHk2Ytsi89FSjA7gxjpTGhvWZ7i1/I6Iyey6QMaSQATRIfp5yRdDIIXK4UQELTxh1RN33mmnWjim5ia7czJg4c4YtKKOlxeCrFcLqGUr9oZcqC5CeyUPwjPN+KUw0PrCQmWL6jQ9nsvOi4iliPIaA8c7U2q2vCUNz1m6JOvzGLo4T1QYc/8b28OKeTjQtrWp+9jrta/kh4ZDEy2HW6y9ipk9DuBIoICZlQUu2x6ANxUhd3ZV25jrsEgrsKSZ1V36/qbKVgLAiO9wRggSw1LVHkcOcALxjWikX2ouIhci42dNsb0KOcWIgvhsiVDDdoHLac8993T9GrF5lXEZQMlxGWPkK1ZxuzKXi5yrHKQhgDfzCcfC9f5ORRE4XyCK2l85/5nkjjqH1N5PKpcTuWqkiQefmOGg2m2aJSbYahSL53EdO1cAXjgqIagscGOtADvX4jJ66qmnTV3ZvihQkGtfS/qIYNUiJkmD6whDZe7VehXAPAQjFnWWZR2MEVYAV+GVZVFZxzcGTJv6XkRoLNFUA6Fh0KIgX5Xve1NaowEwUhDJ8xDpcOO+ihkmYADuOtoMLHwbOGok3Gj9hGPmAu65BA7+V/ldvSqlAYINuAiJVIQWC7gqYjgBBqsu1m24kbievpdEdX5TrH1ZsROiMqU4XuZKMYJJgKgSfVVdA18q4ry4sq6dNesFcwFNbuDC2gmhGT2Vgf7CCy/WrMPl6hrKZMLlpa1JtZk476SSRjyrps4UAJd1nkUYPzDz1msAhvuUY5qrJgA9mVW7L5Wg2Vjgw1kJWim7y+iXrV5OOeWU2iOqEjU29vnl++VGgtsxJnS7Bx980MMXVWpGoIgVEgkJXEmSvFt663Wroq4K0S0ycXGcGa0oXs7G1zKSwe2oPCF/K+ChRhVgYRy4oiBEceHsksqurbypWX4TrM6I9HEf4+h/VhZPM11V81H2+TJO3wo1o8UlFLe+F5uKN0oBeQdHtZiTXAbwWts6YsCAPGeUDRpZuLnwB+9m1S8JAxUXlXTRjNsLyPwb31nj6HEAK2SSXRJOOOGEmqNck1dOG2TVv+qqqxr2JOpKOmJPE/vG9iexmJRGlfGp6pN3pjFHva1C1PzAXgAuV46U20juFOl90fCTi+AtquXTRrFafwM0/Kdshm1078UCaBCkRNcoAvK8rGuaz7aoW4VBLQaHlIm5LCrTf9y6RM8rA7hZ0M/q1bi1yNvNu97T5lCrakChIoAAACAASURBVPKkvH9wUdBe4CmHWwJM1IboU8egRRomY9hi/IT0xz/+0RjYfmm++baft74Rt5eY9DLO3FlY1qOur/7L443gr6IhjHDR/bbRbqT4EFXMi1yoiiMj2iFWRddTfzZmleeg2YIAaFnsIGjqefVmkxFLm1jHulXKnVb6HsCI5XWqQEsSBBykppu6GyQXtFO0UOYYJBNkUVGNND+yiTg33LYsXbRogQOJnFhEdER63EYCsRZ+iBxuA0jK+rEMTWWgR9FX7+5gZ2zFgHgHnk/66dSpU9NIS08koQNujyFppNWTRgzmnmyMskqZpmbExYLnUDBrVek9KSygeGp2X5i3YF6aYSI6YFaLLqRm7qQq7iz3Wo9zYAYGeHEwk8x+ySWXtBvEIVD3NhfqTYCU+1asNm4xOF2zIgC4zjZFvrB0YKWkKWeXhZOMFm1NEokbonn06Zm2p3BKuxQEJ0IClLhDaOi9q00cJh3Q9bIiTFFitrgvRewovarF2XVk42Lo0HA033nQgMSCBtGPMpBrAzaeo6SIKmKGmyP+VrXyQqBrVOGyVqvLg0pWOUgz8LIUUTYqRQNa1lHN4mxi8pjiHu5jEcu5ynnj+GjJrjJ66VlZZcg+YVp8djnUUu/VawDuDGCk/8XEh1gjujN99MVroiWa8TWzRm+qRQsA44uVy0h1qxjbc88950n3atQyBmQ0F/Psfwga45V0w7ybIXnE9WoaVSmFGXi51tW///un07/+64UN1m3FRUOwMpZxjwoJ8HyFeg4P+bbt6YtlepCvlzGPMg7OvcRDY3zeMC55fa1gOv2UkycALEUH8NVGMbuq2B3BITvsMK0hi4s+H37qGd8FQq0cqMGCgq5bDgzRb3aJQF2R8bBHAYwMT3UMcd2qOlLofuh9sWmLT47BtfpTGGXVAqIiBgSoUPOrasdE7uNcT+142N5CFmOhvcZyscRT2ZCqDpFbikMISNqJMJZ58d0LqdBYBIJkoBVsg/BGL1FTLxXLeTgISfhIHKSUUjvruuuu86oduBmJk8eSTVQY4vSf/nRbevOb31zTpSOA47u2B+bOVNagr9iHW+nJvHLpIO/OSINjEwBDUTrEeKz2UTUoG8hmWUG6rbbayu8HF9qhMYeeLg87YFhygm+IhrU+SzEAOIa2am6jitCrHJgXlg+4GWGVuQ8uF+KHO1sKpz2C7WvnmnFgAExJW1UV6a1xRwDz4bGCkkUz0+o0bbXVli7CSl91TlvUn4oEIzHVLchEU5kuqDS4Ovdkm5QRXhCesj2UmdUeueQW4ycmmX97K+xGQQCS/vE+MAcs3BMmTHCQIxFQV2zXXXepcWB8zzwnZvLMGP3edHuanY5b/PONmrq4b/ASs6izyFB44JlnnrEowt0cTLx/WcdG62+zuZQ6ES3TcP6FC7NeX+a2/I6ldPgdXUa+2bjNMxuiad7xKTeEmuIZsGt6lAPHWSRTh6qR7bVNJUJu1NfdiJs7W32kt+cBAAMGjDLuazSRlq1Hov8VDiGxTFzJ3Udw7CKNTamHuFpUWRIuFS2qgF9F2OlHxp7I5dxCTaH2EPWE6wV/Ofv94GfGiISOHiUC78/+w4Jc5pwsSiQ61KpfFEUGOvP5OlM+x6PM2D40bKFC33HrVR9TkXGs8bFIIT1Q/nao7SS48/bbOndXP2VRmfsUosk5dzm1UyWzRwCMyEikFcXVESVU5LyjydNevB1d1x/PK6gD7tJeFBq5wmeffXanCvB1dx68rGzh863ylWIgkguD7zdw4GBPpRP3lNEL+Aw2C7HqRjGeIVY2VSGXURRH5IRDCITZmJUBLQJFZIyiIkS+zz771AqvqxLHylUqL5slBe35yx7GkbthXW8vZxiDW3kLlPJCUPWbY8Qsk3IojqqAC/ZNInCFps3d4hxrXsVhOZcjvizmuQhNjd9V7jEmy20BpQWDa6Nq0CMALhNWe4n7Sm6HO1OSZlOFE3aX+DfmPs1DRwEt2ABozEdvNABMLC7B+vIbKvwv+2LhaPUCdtGgJDdSLDEbRcl6OZ2sAwvEGK5yoEbeDFxNNZ5q14JqkiyKrVOwio8YMayhCgXPw3dLn7lIQB24isCKIqist4R5ssMB/uw58+fW8oYj6Kt8zFjUEV/jdXm89awjFh5ccGRtRV8s4wDkSANIC2R57bbb7g37HWWdNu/vxCLJGLSo8T6kPsa0Q54dObUqiMi1pnH2mB+4o6qTeiCiY3d3uu8OoSPS9jRIsKB3plZ0e4X8ejsai/HtscfuDiSFMmJNxd+ZiSMHM9CcQxZbjSrIA6s096nOc8BjLTkhbiZGP7IkrzIAUVkDPbucN+sWYXO30ADBaIsfJqBicJuFVxrwKTKw2PzGBPWja7oVvQgU6cz3B8Bs3Un0l0rg6j5cRlIhcEFpXqoKuxMyyvOrjEgqgFDfOqa+qTjPYkGSVBDVCOqBjbXotbhnFIY+wkurIq4arNUO/2wl7xUOTDYOBNuZ6pObU4zuCUATs42YTOA+nFT/w1HQ6WSJp5xOucWyuJ0hyO5eA4B3sm05tFUMhA3RIoqNtMAJROCyNVcunLLIHX/jSoLD0sRl1Y9+i7ALRutEF11OzBtWaRpJDwRxyHc8c9zp6aYdV6XT7s3FHXChjDAir+Ka5bkhuAJwZTGVEM11tsfV1ywu/8SGS58ekwv5b7/o6xvsVyTrb4MEUexJzDkBDYMcumosXk+fiNk8t5zxlSWcnJHF4il/cRxYebGrWfntopW2KOJKovUKgOm4MwYccR4AD4FvKoJuBoSYCtlZsFBBhFxn0gexXmJNhXPxLlhY0cuqwEsMONbnTRXIoZpYiHxIPeIKccMspe7x7hKdZXXGOERFiaXG0SBAIpRimZoI4Hi/5jFXWcy1jQV4nrfIOOyXT/xw+uhPv1Kbcq7hWY8MeVf6wf5r04d+/fWaga0MXgFw8qwvpeFF4IQ6+uY3v51OPPFENyJhGHvwwT+n3SzhhN0PtWk29/+hbU46efa1fhvx37iJ4Lg0uC8cXI3nwylz3eZ6bDQcnd98+8cee9ws6hN9rlSdU/fXbQ1Z6sluJkI7G0X2WPKX6wRgwlZjDepeAzAPFTDbA0NvW2A7C8Sq6zratYF7+GB8FLgbrjDKzbJbBNIHPvGOtoyJPvCNGWt790qEJpFeoINwypuZ1Ym0zlUFZLdIF8H82hJFQBRg4SZEXFEAr4pzR/DOmPG0c59f/Oia9I7PPpLW3/UvaTurdkkjZY4kCmXusMgpJJc+InAE4F+dvVM64zMfaXguxrh168wHKx+1D9R0ct9UPOvRLhGgt9oz0JcFFvy109uOTzuvuMoXHs8AsmtRBxifVxop+miMmKpXmSzHNpNZxeLAYhglHvZY3nqbKb5bRWwsYsuWLamNKc9z3bLP714HMFymDGSCOQ455JDeotde7ReOWxV8AXiJIlNcM5y4mfWZRUtzAidGBEcaURpiT79AzEZC71MklkrLymgFQCFUggpGm8sDV47Auci4ySTjKhSClwgoAJfBmovLWQ1otzwP8PhmT/wPujb33n333S5KHnzwgTWxWgsG57nvobZ3p9unrk7vfPBKd2d96cR/Sm+/LkeKbWdi75NPPJW+d+EX0oXf+3KK4jDnZa0l1HGCJRjAEaNbi+T/oUV53Jz9lEXbvJPCyPSJ3Y9K59z8LRdxG+9jm9ENNz7Pixf+4jpnLn9LJSisMss6vniex26Eu+66c23B0j3R2kzc+EKLGy+7n3ocwIihcBWJkeXUOfTCuFFZ+QX7Yx5wfAeV0W3PkKcFTMEuvc2FBWC24aD+lECZuWqOoiqDMOp9nIv+SKy69BNFbs2BG8rgZkbMKl+budq6YncBLQCZo/P8JVboXSK9CukpmX3WhFwzbcq8r/r1F59ybjru2ry/L3qr2ncvuTwd/ok7/OeEZ7+YRo2pxzPr3aIrR4tP3C8YELNokHAhTs9ix33aPE3PW2YSAmmCMc7ZreWmd480sCm4g2Lscsn5vJvf/DmzTG+99VZFQUBtwZpBr1K1eo581IwHiWmYuZ9iZFaPA5gHdxSFxTUE8sOxNvfOfeUFpDu/yxugKR2yI2v8plIf5Aem4BuoIpAAl8y4seM9mgp/bK4llStmCOAxcD+mGWZA5rhg7YkEt4BDArLlVGA0cZG2hmNFKCXcm/N+LUC38WCNZYcHGno1XJLnMoyc2JDrN9es2l6hMu96KGBqM7wZY09Li9ZbLvaSnKpZbtHVFFUDVeCogyZnV5WDTQAt1TCVcVVe9BC7EXmjb5uKlqgUeavVNV66Z/ToOkfXmKrK5iy1540w/ZtgGRY23xrV5nLO3Nlp0sTJ/qxuA1ibfjVzy0TibVZShw3A0Bk3hSGnO8Ds6B7cK9J3q7YuZQ4Il3zve9/btKtNkZGknRlU+UGDqXOmXDAcv6QC9bkmu1kMcF4+p+7LjYQbjwv4iIlYSbF2a8sUnePf2vagdt2jVgUTtYOC7IqikmTAIyXeuzHNwBvBXK8ISfBJY3RWM0t15F5yzWgxiLqyF6c3fZOyO+XGWGRMiveMMLGbipNVbaGV2SEIhv2AR9lGZ17ayF5w7JhxPkfSv7kXTjvDkiGk7uy1117u5SBufCerNca1er8OAYyuRutqvC7VKVVKphzIELcPrarOuCl9wx2BtKvnVY2T+4hMA9jNOHFvB3Bo7MoHllElWpghBHYwGG2io7gAxMkuhhE8UTfVXsERlAo1XGoGn3GmP2fDUxaXdZ2IDqKnKPmWW06qiYMCUa7ekTk0CwEF1mXA4py4X+TAOcG+XjGjcVFR6VeNIxfV0/2SMnQPc0RzkZk/XC+uL14NVTnYi6lIn2R+yrs5kJhxzz33WrGKAxqszHHs+kZLzV9MKCs6tIPYAI4tARffxC0mOrdFCsrhnBjB8p09ujth2Q3TUTy0RMj+WIFDaY96Z4xbfEy4CURAMH6zLCR9tE0pQqsmM2ZMcbq4OJWtm4AMkVY6s66t0pW5bsGC+U70y43gyNrRMyirQ15vNmhl8MDdcLtMtA3OKLnTOI56lFXMgRWIFfUUC9XVOagFUYQIqghSnhG5pUCZN9te4WNysb6o2SUmE7ee0UKkfvkXAM2bP88XP965nDk0Z848Kyy/Re0VOc8coT83SAPW1wgKHCxe6KoFfWMUo0987ejSqy0mWn53ddijAC5zq8h58ItW+UN7Owqpqxy0q9fjapJFHbWCRiG7I444ol0AV+153NVnd/Z66cB5b55czmWMER6WYQiYDKSyDhaJHSJGB6MulYOUChVGiBAYerMS7yNnlxEo9iNu54XubBy4biIYxMX4V5ZyBcIIcByXaFkOkMhbcGa9OXI5JAaWBS0+EfyqbBElBdXYqlIP9I5kXQEmqnWUFwauYVF75pmnvTqlybtuta5qWQemBljOeCLAZimbshmXBcjYJlgQ8+KR3yEGmFAhpLa42oDrskJnqaPiOgE3ukvKl6kmlIh/c24X2t1XjcYrFbRXcff24p+lF29qDlzmom4BNmLxBPEifDJuoCWuFY02gMHjogsukfXVbEEVt4rWaY5BjGULcNz3lz7ok9BCAiSUxA9AVdxOC4LXfjaippUB7KAn6CKIvSwW4sr0Qd8ULaD6h6p4uH5t9/JvrCjSqOuzdR366Sq3C8RginIRPOnW7JFECCux0bwH1nv0V9x09J3B2ci1WSjbLIpMGUiU4sF3XJUtRh+9yoFFMM10wMiVq4i5PyU6YNAi35UWdfzy4oDfd1NsSB6fGwu755U8BDEUFRjFtcrjzTWgcaVkAhYnU1RW1EnVt/ov18MSgDzG2hYNwCI9OyZLaAyRiwrAxBZrv1/6iSBWQgT3485xkNszov4e3w/AI0VQDkfj0PlYwtWLALqeXdeHy6oE93lUFdlcRQJHXNAk4fhiZdcAXBUBiBxcRfRzYn/+TlVqi74XwTlqPZbMQIedicIqE/vmIO4ywXbmN7o9k18FxI5cR4jOiNcHHnhgZx7VI9fICh1BKs4ZjTfydVYRjMAHNxOwpN9GwIkbR2EOnU/lZjn+zDMzPalfG3DLxcK/3C9g+jPh8CVCBgzaypRnr+W6IpspApC/JT5rzMrC4jdg8ZhwA3IZ2MRnR8twBBk7Ig4vNleL9zFM+dQFXnZ1pDDAQbYTAy3vI5X9xzRcU5PMSKXiCHlXjBx2GpvUD46ppjV/97gIDXCjxTpaoztDjXDiGO3U10Rr9FzinllsIgg7E8AR35/37E7sdWfmsHxNGcACV7nWs4BbJ/bMTRwkxoHjViC6BtcTfsoaqAuwRavwEtO14XJexrXYj5cKHdTp4jdVMIh2kqgrThorXJYXiQzA4S5yS6dt1G1zhhGLDON2izjEX4xV/WHxXmN9cXyopVWim8dop/Jc6j2jj5wgF8RhRHvqh1GJZKzZGFavztuV+oJEhJbNpQxYbgMw+wNx2XFxiDWu4xzL346KQJgpDn3mc9y47EOn9SgHji/eEVfCnUIVyy984QuVUVpwvN4KM+wOIOI9LDbo8QA7Rp2V+0Xvxeet2OhNVQ+LcSgSqyyS4fKZaCGG8yn94mV2qn29MaSvfI2L1gAgVKPMhpZ6iiI1tCBeGakgdEVmQbBsgkbqoETu8l5DvIOeG895P3YOHT4XrM9holGsztbvumVb10WDluu+SBbWl7h9fGa8H66N0U8AZgFjHyQ4tp7FojLr+ed9UZi2wzRPhshpggNMZM8uulwZpb5A6v0kaisSzeeSkdlCEANENI5e1YGpzkjraKMvWRrhSs04bl/UhwEtOy9K921vMWCR6s145/aeDYAPOfQQTzD3ldqIoq5fZs1WoMuiWxETjAGoAKb6F6Gpj1pCv4GYmk3ysQoAIuoy8PntZXAs8ko6bazYHPXf+GxZeHFvIX6SeC//cBXwub6cVBD7ZnFi0A7Swoj1iO1UyG/qN5d3fZi/aGGaYPv+CmDETUtiwFiXq4zkUrnye5NUgQSQy/ESjUa97BGe9E90FWGX9IdlG7ea68mFj1nzN8D6HDrYdsooUj9zVZIBvtNjj3NgidGAUfmecNeOGlFJWHanT5/uKW9Yqs8666zabX2t4HssgRvDR7UgRUs0O1XQNqXuq4kDwETDEUI5z0IX4XYsPjfeeKOVev3XGqEBPuhYe/ZUfa+yYSkaiASCWpSBdaCMmiofbK18jF0XjVhlkVgGJvKBx1i0kxYHLQpEQC1csMCPl7lvBH+0jnOvUiJlvQZcElWjOlEDiE2OwLfQgIz7DDEdwN533wNed4zgjUcffcSkslxlxf2+ttBsYZudw7lpUZ/lNzotdcQ8GAYRXgX8CgOiCxCeRZW3S9XigTg9zFIbexzAABdRRbowvwXgZhZaiJ78WThaNGaVgzw2hzhdJRWodCzqgRaeZqmDqAeAaHMZ6QRgcTiMb5/73Ofyd8fw4vvoKpg+A1hGomYWUK+wQUJ/4OoClsRAL9ZeiNIAI3JhER3g4X8W+i22gMhXFNtyZinBh1hIDNEKzvFycEfVglM+Vg4AATBwN0ImOUcZICzOzQBMbDfAZc7+/Oc/F0X4BqSXXprtSRAwIKSK6ZZhtIsZ6uo6a14cJaHonWTNR4dG92ZO1/seNUU0GEa8QofPG5rlIA/93yscuDxp4sQCdHkX+3KQh0RpuBqbe2/OSC0Zp8rvxIci3xfRGOJr1rT3E2GV6EZVMdOdIbyNuSYD+FAnHqpo+KrvscMZEhCDwhEhMsbpADGC1qZikdMKVBzDp0purJoMTyI6GYT8WsRGLwhACCBRXku8pA7F5XfYYZrreFyHBMa3j43jHuKJYSqAWqL/s9bHdttuW/Mhx2J69BMXD1USUdhkViFy7Le4YVmyQFT2hH2SKWwMM2c+6wYrJWKof+nR083Svq2Fig4PHBKJg3K8zDsS5hPPPudVLF8xZeuafgsToOAd6YOUA6pr79nPru/EOzF/U6ZMrU1Tt41YnbEUa7sRdNkygJsRJ0AGvCQMxBA5Xb859GK9K+P63e9+5xU4yautUhHgvOz5xCJw//33O+DJJW626dbGgLS9ewXg+jWQRQavc9Ii1FG6L6JeFbesccJCZ2zUpRsTDwRyldApc3IZkxzwNgYWAXJwPerLxoOVeu+996qlLG4gqheg1PFnx5+Rtpx9WUOYKO+gLCb+ji4kxsd30LsTu/3II4/4t5IYHt/vYdvTd3fb0zeGdzLWXAkzi7E5i8qMTcQwmxSTdfN6DHZebHIwiUs89pu0S7nmNCaFcyp5Q3M3f/4Cv4/F5sYbf50OOOAA5/hqXQZwZ4BbJiwMWxi1moVWxuvJVoLDQfhRJC/3uamArPdl0hgXAG6vAWDGTcZWd+aqpwAdObCAxe4Z5557boMxSzpw3FpFopqCD3S/ro1jjJZniA43zzyLkSYhodzg0KwhhKK+0jYBRzwkJziXb63XkSJiC4CUF4vyc0XksZZUXIRUdF39MFbK2FIrDKAhSWBAygDRvk25YiSgA8AYtZYZMPU+XHfbbX9Kh5qBMGY/KfWSSh/i8hS6J+xSqomKHESRXu8gqULvKN2dcrTs4sieVbtafWlaj/uBOyI6WaYBgNLsqsIOI8DLG6CJm5eftTHFACQqK5aWFZnnUC1D6Y78PvXUUzu0qjOuaFmPxfOajb2jeduY8wD40EMPra/Urovh3Ml7H2WxjMilzEHYUtSD6EsF6HK+a66GEV1H6jjqrPg7cU3p2hxhtMiK6OVEe6zI+EsnbDHBRHWrJ0UmjgFYGTf0xS6JcetRFcOL+mnZV5zBl2OLvUSN/S4nb/g1tQSLuptJVTgFGK5T+RypGQB4pL0LvykZu/XWWzsHFYA5jphNnHc5cksLXFnt0PzxPABPMXjUiIMPPsgXE0Ce6WmdF+mL779JARyJV1ZbDECIo+0VP+cFseLiRwVQ4mYdGbRU1obFgAUDfy2lb0iq4APG8M3y2JhAmoItdL6zEWY8E4JQtNbmAK4Io8yBefdPfvIT6VOf+veCGKQLkxc80EG62MToscVm15HABEj+LYvF4iYseEQxCXCkBQ4moD8kL8BZATU6MSJj3CVClm6B4oEH2Ix8d19gqhrcjMUhBmkotpu+0OmRBmhRfUGHpF62ChOwWLCQqXpnfD8BmKwggj9o1LJiT2G5zymYQOF44pdJ/4tJB1EaKFecpC8kNeiFeZDEsXhxLg7AOCitu4V5D9Rkp9hqq61rx7osQlfOZicOynIrztZRoAcvAcgxguWsjcEOREB50UUX+e+u1HsGhHzIjoJDmFACLjBSAUR+4zqKex43e10WJsRDtljd3FVHyhwYYkJMJnkgcwX8oLkmFK4m9NEYUJCJl2irenBGLCUT54CSpwQqqIkjYfh56aWXbC6XWB7wZBdZEZXB5HAzbsXEgvKcPvHEk7Z375SayyYDUSmKdVBL3Oed2ISM91C6IN+M81G/VUJFDOAA1ICURQW7xatetZ8v9uQvY1xywBeW87Fjx/j+UlOmbNNQz6qs92tc8b2YB4KAYBC8G2MmxXLChC0aF0YD70svvuQLhZ4bXWVUv6wtsPagHslG6gSGa5fwAui6nfETA1iqPaoYG75NDFysmHFlJXyTBrBVn0ucsMqqLL81ui0LBRwa7iy/M/fgAuooIEUvhcjPDot9pdJIlQgdgzcaOWkGd9Q5YzaS3rFqG5FyIIXI6ZmZM91CDIj0LFXWEKjgohjPOI+Rhn9zZY9hNT398ccfTzvvvJNzvCq7R95ZkLrRVq7WFl3EcnFTuKNzrQBiFpTJkyfX+td4ARe0g75ZfvdYkROD1jyLYhtCGGaRR8z80I+yh2rW6QAtbTvjInpxn0Aew1s90oxFtSgyoG+CpZwAG+awVyOxykAuu4PkS+W6jrgwoNA2FhiPBGLuhSsDVECj4Ar0To4Bcq4XgMvF3BHHOY97R/o5fSreGQ663377NbxKe2DWuU2VKtiZxVIAzn5IeVOd1BwMcctRjgFg6bsx+CECXbmrEnf5F64MpxUR8y+gzily9f2DdO8iKzNDvqw8DGQ+IYLqObHsLcfgbE+ZMWnOnDkWELN/TUTFpeNc3XRopfKx9y/6PZIQ1lvoi0Vn6tSpdk0uNUtm05a2OyOhnHHMmlNFU0VRmHN1Y1P++7bb/s/Us4MaotC4TlKKjFK83/x5893aTZWOyC+jXqt5419FeSnhgnsAvdxkm1QHbkZs6LIA75xzzmkQT8VxdR+7OLzvfe+rdaNiANJTMWLBoRF56O+KK65wSysrr0RsAZgVHIPU1772NTfHo1sDPm2T0tF+RuV3Qee95ZZbvK9NnS7YEYg9lNL0/7LOCneR7slqD8Hym/xTAUZuD57RrFwqxAUnKGfQiEDvuONOz8BaZNFLNC8VU2yeFuN7eaZEd2XrINrDSWM5HvpQAgTPYC9eqjyySVtsvhl2YUgT8ODMoy1xAoAjwkfOqXujMU66r28dY6GSbPNJ0kPmnsNq77xw4ULfGpUtUnMO8pCczG/Nuav9N2f2XKtcssClCAd4kEg0Pl8Ii3xnxgaAx1sUlzaQKxvtNjuAJb7Kr9oRMTY7D8eLXFwJEojDTAjn4fhYvon4+s1vfpP+6Z/+qRa0UO43cvjOjCnW9qJvAlD6SlMkVg5goIzrUpdgsqhar2EswsXdIbATULB8+dKazilCy7sYZpdL5ML6W/ejZ3Jd1Nuw0q6mRKpxTPlAxWkE4BVss1LEYedyr2T5LKhtus2izDvI0kuyAKDRjn/RKizp1fN1DRAqgIfRqr2Nw/Wu8V/uJ3qK+GUCU5irGkhNmrn11ts8aOaaa36a3vrWtzSQwLXX/iy95S1v7pAspJ7EeOq4HQ0diCNvdh1Yb4P4ir+XQnjtiahlrgynpHFf+ZxcOZxXdBeAhmhkxdPzyyGe1LQqi85VMy8OgtU6Wpo3lW+6Q2qwCyIHBmBYQQkIdAAAGBJJREFU9MlR/chHPlK7XcCTCB3FYXy26GH1a3LRdTbyLtdLVocAGOMTBh5ZgAEQCQjjrZxtLh+bDWdRd47WYwEn+lhl6yDQg2oXqobBtSwq06c/5jHJvrDYMRIsYu0pFq/nnptlYvV8l9IG2JjkZuKd4fYYqtyYVcQoRwALrHUJxYI5bG4GF1Ux0Z8ZL+MgRZIqkrwnxe3222/fivmuf0GBMkoFMW5aC2ycr83OgTV8iB+jj0LoEEXRQzFwXXrppe3S6Wte85paUEWzWGsVU6/StSPQ9aDyIsJvUsaisQ39mn2REMM5Hg1fnQHWprpGOjAukmOPPS795Cc/Lh6duedBBx3kc891cGUZsTQ+cdtIQF6loqioEUEbjTZYirNemq3XEP1iA+4oA38GHP7aetwxxxSyGMX9sj8aYBKPLN1ZFlzcX4CvdpyNxQyEbW257lcVGBSdJZdWGawbqB1Y5Jkka+WkBPy3vI8MZw888OfavswEfORw1g2resRKIgrWyOIzhfayCB598DHZo09wYBmzpMsiTqNPwlHhlNrlD67YmdQ9EVRVVlBXQANgFeeswBKJ6lWF6fsS143vKQ7MMfS0SZMm1WJqI+fNAR0YdxoLtUGoqyxNToTLqi89OYITMRaDEfogexFnMT0HSkSDDVZYcmQ5DvHKEs3q4a6lAuwRIPE53EffN9/8R9czd9xxx5o4r21OBTwWpiVsj2r6a3lnA547zPpZWcRy8/24r1lGU5l2ABl9i4MDMqSSX/ziuvT2t7/NL0dsPuKvj7Ai+mM3mIuaVdlAL1BOn/54wtp+9NFHu6WdZ+T4aNuPKWwOJ0mkz3DgWN0xThS+svYKozcDpIxQVdy16ljsR8DVdSwcLCYYvTBQKZCkv9SvBsCMH3GxXJY0AliuJXRetVwihg3HhpkOail0JJaj04byrQIc85FL0eRqGGUrqwiW81l0zXWeY+G6MgcshyjqfOzbwxWLRSLuaF/Tg83ZjAqgxUTvxiLgmVfEKxuYXRowUZgaYGqRA2eJo77Jt6SIaPTKi9JqA+7P09ve9tb0059ea/aQI50rK2IrplZGuqPAAtun0h9ZTNrsLO4EiT0nzm2fADARU7iAyk0cWYEf0UoMQZ522mkNVulopZYo3RFYeWaVxTmK0BAlVurYmmUpdYXDb6prxYFlRfa0R7JvihQ/iFLGLAAFUUP8A+18JGZxxCgG6h3o+0ULOJg4cULNWi391kvbBC5c5shxe81yIbx6/1lsVVG7CDAK2BHpFcGdwUqurZXSLay6Osa/KyxoIoJdsdIZ9CR4ZMBHPZhsIsI7Bdz4/QAWXJJtZbB8I05jtWau0X+POOLVfnlckADyQ0/OSHvsOK22ARzX+LyFyp8co/KHysvG525SP3BnCLYqnlmuH4wOgBpwyYIcty6JunBnnhWvieBHXIboMHjhB44hkbHmV18rMNDsnWWFhjCIYPvABz7gIFNGUI6+Ys+e0U5wc61QOWVqBDSIjr/J1cUNUt9ZPleeEHCIONttt91qFmwBuCqgBaYHVuS3lRgtkVp9iqAj+AQg53ZG2CxEWNipOCLjEgsB6hf9AsKlhFPaO+V9ipdtAODiJZwTq9geujaShvrMC1eeZS1i0bWmMrGch/PCgaUmyDqubxTL7JKNheoQpYqqb0lfGARRVbQYdLi1SleB0FPXV6XcwfWwoGLcIvhCFmieiZ931113rT2+I84LQLEy4zemsSjgM5ZPmGMKCiFCCymhr/l3OzvXEcBO0B4Yn41A0i2jQYrkAgq3o/+Tq0vAPkQDEQJyES/3ksi+3XbbFrstZJ2t3CSGCoSAgHI62npF55WhE0XSSNS4b3AleT8FWMtGJp6NLkqVR4mqMbGifH2s96V9iX0/KNsFAY4Xx1IHX71yRnzXaMBDDz766DfVFjMWmsjxy4kOUaphUWhWLDAuaPzd5zhw+eM3249XBiOADhDhxOhgCvSA0AAgxFsFZq7nXkr2YE1mUcB4hijf7JlVgOkPenA9EgvXCvpe/U2YG4AoDoaBiTJqiKoELYyw0ETafffdbwbEvRsKwHOc7wDBEQ01b948WwCzW49WLxKQOaPqOImzQ7SRg/nWnktt29LCN13mSJIE6BuxmxYBKTGzlm/rY8g7HQogenZkEOKw9CdgxVhwvU9Zp99wocrjwbrOvFx//Q2+O4c2PadKJY2dF0aOsIqUReWNKroiHhtdOurtVc/v8wDWy5W38Izia9RH8SfDjaWzKiMJgwWTmpPFH3J9Jd5XLodbntT+ANQqQuAYAN5//1dZuOjVaauttvIKoKgHqAosZCeefFJ6wADK/Oy1155eaQKOK/9tVb+KCBJRIbL67vNhC5EI0Jy82GiRjjomQBvEboa+c0F2tQhsMYlewCoTv67PYma9cuRS286TPXXV14b6t+mWxZgZg1fCsFRHgXqpqQ2I3rTIJWWoKy8ieeGyXRdWkgKY7QIkIqAPq8l9Frlw5PTRz8uixDawGBbjvOg5fVaEbkaMVcej+wago+dR+YKmCC8ADLfBZ4uojb+wvCh05Znx2p7qp7vP7+g+AMwYf/WrX6W//du/Td/+9rdd6thtt109OwjiYX6YEzJwSHK/++57XFzm77LYie6sNLf4bHRplY8VgQOm6P6oInhKrbIPrkCo2tFci/tKOzhUcUqNLQJeiQQSW6usvnlxUTXO6hyeHLllIZfoxUXWFmI1VuH5ZieQcS7OAdeusXlQYAcZRvfdd59Jg/s405AhUHshx0VBcxMXG/UtXT9Hz+UiA/TVLwDcXhJEmXgJY4QQVf2Re9FzKX2jCpfNXFYdAaG/ngfA7DGbaxfnwmp5Bc/bckrF4BzBBzvuuEPNaEUKnUASCZ5Ki+h0EvFqALJ+sVxTKA4iVkRX2bocY5vhsBIv4xzLhRVDIUW4VTpkvjeXC4L7sWXncNPJFeFU3kspPgv9GgmiaoHhWJn7YsjD340bR5IGm775ghVqhHEO4x/iMPYEApbU5DdmQWQB1TepojM9n4g/4q3R0/GB94lAjp4GRrRk47MFwNSmUuurARc9PQ/qT4Xdb7jhBovFfatxRNsCdMigBktszC6SOPe0VVacbEkC7KqASA2HVXqfCIq822UWzKBG4jm1jiMQ5KKJ7weApRsaL3HQ5eDH3KJ1OgJYC4WuEbgi16LvKPpG9xclaBlvlfGrBlJbA6SHa6GJVTojt4/PZdFYbCmNSBN6f0klGuesWbOcwaCmcK84cax/FcemZz355FNpm2229gohCqhRooPmrCGhX8XFzj777EIfGOgBDJ/61KfSxz/+8d6itY3qt1ndqY7024166Ga++dXn/79080Ufa3cUAJh9i3/wgx+kd77zne4+IjPotttuS29609H+fSkyfr0B/O1vfVv62c+uTa973etq1SF9n2ALgRxU1IfiYXBN5e9GAxHnYmJCLOomIMoVAnGPGc2OhFZ9sQhPFDCrQF8Gq/+2/9w/W2xILuCI8GXZjhOUx1EUcw8n9B4xiYDxD7G+VfhAiRB6Tt0iqMICeRHKC5ASRbQw5WvqEkFdL0ZyyKqD7qn3l7Otti4MgXaN95uj21RQz8djB2pLoEp84PeDY/EbseEnP/mJ+xH7YmtmPe6KVbkvvlezMb3lk/9fuuycU9JW48f5bnz3P/VM2n+nHdIv77gvHbnvHumx517wY9OGrk+HH354+vWvbzQd+A3+LVE1KHtz9NFvLsTlZemmm25KRx31Jgcw2VRPPfVU2nY7q21s7qMosgpIlHmVgScSJmDU1qA1/RPRnSiuIkFAYqd0uviO4r5Ef60yji5AlIvm6R7pxlHXxXVEARGs6JFrRx2S+5W2yKKCfov7yRePYq9e/MCDBg0xL8XlFhNwlvvBYQgnnXSiccRtXA8+5phjfWHEsHrCCcenJ598Ml199Y/8X2Ll2fyc8jtY8gEiYjAiMyI1VWFmzJjhVTkQi3Gtvf3t70jEPlx99dWeYksBQu77xjf+x9yoP/DjF1xwvsWwH9wcwP2JkFtjbX8G4MB77rVHWmIGK0q2yAoqV4y4iVwu6o3AjD333KPWuSy/UYSMT4azaIfBshgYwZYBSfRXzv8dMoQaWtnFUm6yKMe85LLYWuby9EmuLskNVaJyZ+lFtbLwWTdKCKRS1utqiwvD/kgYySmSvsz5o/g7CxhZP8/XUZLW6lybSKwINs5nPV33bSglxD7osYEDm8Vsk5fU6exktq5rzUBrBjacgRjhNcAMPetPPPFEt64hLitwWuVldDsi9YXftL1+6ktLPoWpvSb3p/TZ009Kn/3sf1je6Udbc9/JGcjcLW8S3p3Wkf+WPjtzTXvPvuaaa9Lf//1RG8XduvNuG3PPd75zpRvvyg1u+Z73nJp++cvrrLLHrA3OT5kyJf3d3/29i6/Nts7hplNPfa9b86+99qcuLsNZTzrp5I3+feTZF6R1JFcYUfz+K5ek3/72N7X34BtUAhj2rv2NEB2wmBFnTB1c/IecF4CHms4wZK2JThZ65lE+iAl2z6IxE1sA7gbF5SiiXOxMKYwkl6OjQSDsaoGvtmqnCoGTrClCTq+99lqzOueqEPjFr7/+etNxjzJi/aX3Ryjq7bffXsvrZcE+//zz/fvi7qCM70wrSFfOocYOgq68MeJpN6Zmo2654oqv+f0E5Pz2t7/1lL3zzjvPjx1//AkW/HOV/818oDrErWJPPPGkxAJAw5dOvPeWW27pRiottPx78smnWBmn/ByBGuBvzO/XnpXHSPvt5RenG264vvb7jW/8O8+3VhvQEqE3ikZ65GY4MKt4d5ukpvbu78w17d0PcN/85rf0SwBXvddpp51uEWlfb5pMcPrpZzQAs6oP4g722Wff9PWvX1Hrp9xvd36/5sxza4/7/VcvdUlBbQMO3AJwd2HTuq8/zMCjjz66wTDJbpMkAVeOYjISDyVx1Kru5xyladmyVe2xxx7z+9Tvxv6WSqv+4+8GEboF4P5Ahq0xtmagPgPtAlgbS7Um7C9jBp6YdFpavyQbenZ44Wtp0Ngc3tdqfXcGWgDuu99mk4+sBeBNPuUb/cAWgDd6Cl8+HbQA3P++ZQvA/e+b9dqIWwDutanttY5bAO61qe1/HbcA3P++WQvA/e+b9dqIWwDutanttY5bAO61qe1/HbcA3P++WQvA/e+b9dqIWwDutanttY4rAUwNH0qwPP30jG4H1ffaiFsdd2sGVMa1vZtX7PtvVjIxp/W13f2JNGB0rizRan1vBqZO3dYH1eLAfe/bbLYRtTjwZpv6bj+4BeBuT93L78YWgPvfN20BuP99s14bcQvAvTa1vdZxC8C9NrX9r+MWgPvfN2sBuP99s14bcV8H8OPDT6i9+07LcwL+X3prAfgvnQLC+7cA3P+IoQXg/vfNem3ELQD32tT2WsctAPfa1Pa/jlsA7n/frBLA8+fPT+PGjfOC7rHubP97vb+8ET9/zMVp6XV3+4tP+u/T09hTX9PpSWgG4Ce3OTOtm7/E+xk4aWxaN3uh/z3lVx9Lw4+o143u6EELL7sxzT73W35Z2/47ppV3Pel/D/+r3dKUX/9rR7en3taBN6b/eG98kd7W1VscuEOy6V8XtADc/e/VAnD35651Zw/NQAvA3Z/IFoC7P3etO3toBloA7v5EvuwA/OSTT6R1e1bvRDjssc92aaZW7PyR2vVdvbfZg3qqz57qJ45zxe62Y6BtDu363p8/nQa0xZ3oujR1lRevPPLzaf3MeX5uyA/PSoP2297/XnXmt9K63z7sfw/+f29Pg487yP/emGSGFQd8KqWFy/I4thiV0rysDw/5zhlp0MGv6PTLrLny1rTmUz/z6wfsvW1a/8DM/PeB01Lbd/+hw37id+rwYrugq3TWrP9m/WzMeLpKc+XrO53M8Oz40yrnqqvK+casbs0+Vk/12VP9xHE+PuZk20cyA/gVC75pAGbTqp5rT+/xobT6qZe8w6l/+EQadtDO/vdfCgfuzExuDI3G/pv108xw1WxssZ+u0lyz6zs0YrUA3BlS2fCaFoA3nJOetEJ35qu0AGybQbUA3BlSaQG4M7PUAnA9/LPFgY1iujoJvS2Kt0To9mHcAvAmBnBnVtX+es2aNWsqd/jr7eN33HF7OvDAbFiKrS8f76mx9Vda6cvjrtSB2UaUSKzDDjvUtkw8Of3iF79I55xzTjrmmGObvsu//Mu/pAsvvNC3rXzHO96R2IKyvcYmUi+++GKaNGmSbV36N+lb3/r2BttYxvsZx8SJE3zDKPZrfe1rX9vu7niTJ0+y/VlPSl/4wsX2/0W2beYF7Y7n9NNPSzNmzEg/+tGP/d25/6WXZje9Z+edd0rXXfdL38Tqueee802xpk2b1vT6uXPnWv9PpVe+cp9iF/b2ySK+78UXX5LOPPN96Stf+WrTm6666qp07LHHphdeeCFtt912/u1uvfW2ptcTZbdgwQLflIutMa+66jvphBNO3OB6+mPOmZ+f//wX7Q6aCL4LL/xY+sQnPun92X7T6d5772v3np/85Mfp7W9/h23xebzTwhe/+MV2r2dnxTlz5qRtttkm/fjHP3Za66h99KMfTf/xH//h34n9fpu1pUuX+taq559/Xrr88q/4NqRHHnlku91z/S233JJe/epX2xauR6Q//OF/273+2GOP8a1Z3/Oe96Qrr7zSabRZe8Mb/jaxtekxxxzjuNpxxx1s69NHfO9htdbmZh19/db51gz04RloALDtTcsO3enqq6/21bzVWjPQ2Rn4wJWZO//nSW/q7C2t67o5A83wOaAF4G7O6MvotvO/f0NasXpNahs8KK20QJTBgwZaPMq6GjA/+J3r0jpb5wfYO7Paf/6db/C3v+AHv/J/L3rXG/3fYUN6NnDlZTTFG/0qLQBv9BT2zQ4GHvr6Lg9s7a03uo57gQF3uQEX4FUBeNDAAWntuvVpoF0bAdzRA8WRWxy6o5nq/PkWgDs/V/3qSgD86A+/kXY97lQf94hhbWnZilznmdY2JEeDfeas09L2W09Ox3z0U+njF3w0zV2yLA034PYGgJtNYEvU7j5pvewADEeIDS7xl9QwXawyK/jwo45v1zJfnpP1y5el31z+JQPu6jR4oInKZlEdZP+u9X9LHNemlGmW6Nxb87v9hHHe9a5bT/R/B/gTeXbjNy4OZzk+X+htUPHtdfjlSAtdAjAuiSG2cp911lnpb/7mb9IBBxzgE7Vo0SJz5/ydm9A70w488MB0xx13bHApLoGJE/PHwiQ/0AioN9ob3/jGdMMNNzTt+tJLL00f+tCHauevuOIKc52c7r+POuoocxld1+Gw9tlnn8SuFrTFixen0aNHN9zzn//5n+kDH/hA034mT55srqsc36x2+OGHV87xKaeckl7/+te7sTG6Fbjv05/+tLv02mujRo1KuLbK9za7BxcRLqdyo+AD7pdBgwZ1OD8dXdDd749LjPeI32z58uXuelH75Cc/mf7t3/4trbbFCnout7PPPjt9+ctfbjg8c+bMtO22eQcE2j333JP222+/jl4jHX300e7muv766/3aZ555puGeyy67LE2fPj1Bc+XGfbNmzWr3GV0CMH4zXpgAh2uuucaCEA6sdX7IIYe4xRoie+CBB8z/94kNBoV/77vf/a7fVwVgJvr9739/+upXv+pE0AzAJ5xwQvrMZz6Ttt8+Z92UG2A77LDD0q9//ev0ve99b4Pz+I1ZcH7+85+br+4PlX0wVt71zDPPTE888UTNR7fHHnt40Af/c+/HP/7xNGHChHTGGWckgDBy5Ejvj+1oaG94wxvSvHnz0u23354efPDB2rPwc954441OBD/60Y984cI3ybh32GEH/81zAfmdd96ZLrnkEp9TgPOzn/2sgfCmTp3q88GcQTBjxoypPQcAf//73/cF8aGHHko//elP080335w++9nP1vo47rjj3A/5kY98xOfs3e9+d/rYxyyDqtRE2M0AzBg/+MEPtgtgCPLiiy/2sYioy89505ve5O9Y9f0ZP//fddddaZdddknQzC9/+ctaF9Dmtdde69/m97//vdPj008/7f9r/gEv/lT868wt8xZpcuHChb5QA1LmdsSIEf6bMd1///3+LM7ddNNN6cMf/rD7fZkTxgTNQBtq0ATzyaKPfYFvXG4wC971+eefT3vuuacziy233DLtvPPOjoXzzjvP+65qHQK4Xfi3TrZmoDUDfXIG/n+7MKMLBg11BAAAAABJRU5ErkJggg=="
      },
      "networks": {},
      "notes": {},
      "panes": {
        "model": {
          "global": {
            "splitterSize": 2,
            "tabEnableClose": false,
            "tabSetHeaderHeight": 1,
            "tabSetTabStripHeight": 1,
            "tabSetMinWidth": 160,
            "tabSetMinHeight": 160,
            "borderMinSize": 160,
            "borderBarSize": 20,
            "borderEnableDrop": false
          },
          "borders": [
            {
              "type": "border",
              "selected": 3,
              "size": 240,
              "location": "right",
              "children": [
                {
                  "type": "tab",
                  "id": "--mr-legend-pane",
                  "name": "Legend",
                  "component": "Legend",
                  "enableClose": false,
                  "enableDrag": false
                },
                {
                  "type": "tab",
                  "id": "--mr-selection-pane",
                  "name": "Selection",
                  "component": "Selection",
                  "enableClose": false,
                  "enableDrag": false
                },
                {
                  "type": "tab",
                  "id": "--mr-history-pane",
                  "name": "History",
                  "component": "History",
                  "enableClose": false,
                  "enableDrag": false
                },
                {
                  "type": "tab",
                  "id": "--mr-views-pane",
                  "name": "Views",
                  "component": "Views",
                  "enableClose": false,
                  "enableDrag": false
                }
              ]
            }
          ],
          "layout": {
            "type": "row",
            "id": "#c38a1220-6347-4418-b432-863db7d8b4f5",
            "children": [
              {
                "type": "row",
                "id": "#c77bd7fa-02de-4421-b537-763652f1d3c9",
                "children": [
                  {
                    "type": "row",
                    "id": "#79c8e27a-9372-406a-96eb-25e2cb4b4fb9",
                    "weight": 75.09236031927024,
                    "children": [
                      {
                        "type": "tabset",
                        "id": "#fb8138c3-e59c-4edb-8f34-cabc88568681",
                        "weight": 50,
                        "children": [
                          {
                            "type": "tab",
                            "id": "tree-1",
                            "name": "Tree",
                            "component": "Tree"
                          }
                        ]
                      },
                      {
                        "type": "tabset",
                        "id": "#afb2a7dd-dd2d-4ba5-99f4-2e31ac690cbc",
                        "weight": 50,
                        "children": [
                          {
                            "type": "tab",
                            "id": "map-1",
                            "name": "Map",
                            "component": "Map"
                          }
                        ]
                      }
                    ]
                  },
                  {
                    "type": "tabset",
                    "id": "#5f0a83e2-acb7-4810-b3c0-e0d3723b57be",
                    "weight": 36.90763968072976,
                    "selected": 1,
                    "children": [
                      {
                        "type": "tab",
                        "id": "table-1",
                        "name": "Metadata",
                        "component": "Table"
                      },
                      {
                        "type": "tab",
                        "id": "timeline-1",
                        "name": "Timeline",
                        "component": "Timeline"
                      }
                    ],
                    "active": true
                  }
                ]
              }
            ]
          }
        }
      },
      "slicers": {},
      "styles": {
        "coloursField": "Mutations.S:N185D",
        "colourPalettes": [],
        "defaultColour": "transparent",
        "defaultShape": "circle",
        "colourSettings": {
          "Mutations.S:N185D": {
            "palette": "Ice And Fire 2"
          }
        },
        "labelsField": null,
        "legendDirection": "row",
        "shapesField": null,
        "shapePalettes": []
      },
      "tables": {
        "table-1": {
          "displayMode": "cosy",
          "hideUnselected": true,
          "title": "Metadata",
          "paneId": "table-1",
          "columns": [
            {
              "field": "strain",
              "fixed": false,
              "width": 271,
              "sort": "asc"
            },
            {
              "field": "institute",
              "fixed": false
            },
            {
              "field": "virus",
              "fixed": false
            },
            {
              "field": "host",
              "fixed": false
            },
            {
              "field": "Pango_lineage",
              "fixed": false
            },
            {
              "field": "Nextstrain_clade_original",
              "fixed": false
            },
            {
              "field": "date",
              "fixed": false
            },
            {
              "field": "region",
              "fixed": false
            },
            {
              "field": "country",
              "fixed": false
            },
            {
              "field": "division",
              "fixed": false
            },
            {
              "field": "sub_division",
              "fixed": false
            },
            {
              "field": "location",
              "fixed": false
            },
            {
              "field": "plz",
              "fixed": false
            },
            {
              "field": "coordinates.Lat",
              "fixed": false
            },
            {
              "field": "coordinates.Long",
              "fixed": false
            },
            {
              "field": "Nextstrain_clade",
              "fixed": false
            },
            {
              "field": "Nextclade_pango",
              "fixed": false
            },
            {
              "field": "Mutations.S:H49Y",
              "fixed": false
            },
            {
              "field": "Mutations.S:V90F",
              "fixed": false
            },
            {
              "field": "Mutations.S:S172A",
              "fixed": false
            },
            {
              "field": "Mutations.S:N185D",
              "fixed": false
            },
            {
              "field": "Mutations.S:N354K",
              "fixed": false
            },
            {
              "field": "Mutations.S:G496S",
              "fixed": false
            },
            {
              "field": "Mutations.S:N703D",
              "fixed": false
            },
            {
              "field": "Mutations.S:T716V",
              "fixed": false
            },
            {
              "field": "Mutations.S:S939F",
              "fixed": false
            },
            {
              "field": "Mutations.S:M1237I",
              "fixed": false
            },
            {
              "field": "Mutations.ORF1b:A520V",
              "fixed": false
            },
            {
              "field": "QC_overall_score",
              "fixed": false
            },
            {
              "field": "QC_overall_status",
              "fixed": false
            },
            {
              "field": "divergence",
              "fixed": false
            },
            {
              "field": "missing_data",
              "fixed": false
            },
            {
              "field": "nonACGTN",
              "fixed": false
            },
            {
              "field": "substitutions",
              "fixed": false
            },
            {
              "field": "deletions",
              "fixed": false
            },
            {
              "field": "reversion_mutations",
              "fixed": false
            },
            {
              "field": "potential_contaminants",
              "fixed": false
            },
            {
              "field": "rare_mutations",
              "fixed": false
            },
            {
              "field": "aaSubstitutions",
              "fixed": false
            },
            {
              "field": "QC_missing_data",
              "fixed": false
            },
            {
              "field": "QC_mixed_sites",
              "fixed": false
            },
            {
              "field": "QC_rare_mutations",
              "fixed": false
            },
            {
              "field": "QC_snp_clusters",
              "fixed": false
            },
            {
              "field": "QC_frame_shifts",
              "fixed": false
            },
            {
              "field": "QC_stop_codons",
              "fixed": false
            },
            {
              "field": "clock_deviation",
              "fixed": false
            },
            {
              "field": "_A",
              "fixed": false
            },
            {
              "field": "_C",
              "fixed": false
            },
            {
              "field": "_G",
              "fixed": false
            },
            {
              "field": "_T",
              "fixed": false
            },
            {
              "field": "_N",
              "fixed": false
            },
            {
              "field": "_other_IUPAC",
              "fixed": false
            },
            {
              "field": "_-",
              "fixed": false
            },
            {
              "field": "_?",
              "fixed": false
            },
            {
              "field": "_invalid_nucleotides",
              "fixed": false
            },
            {
              "field": "_length",
              "fixed": false
            }
          ],
          "file": "axiw",
          "controls": false
        }
      },
      "timelines": {
        "timeline-1": {
          "bounds": null,
          "controls": true,
          "nodeSize": 14,
          "playing": false,
          "speed": 1,
          "laneField": null,
          "style": "bar",
          "unit": null,
          "viewport": null,
          "title": "Timeline",
          "paneId": "timeline-1",
          "dataType": "formatted-value",
          "valueField": "date"
        }
      },
      "trees": {
        "tree-1": {
          "alignLabels": true,
          "blockHeaderFontSize": 13,
          "blockPadding": 0,
          "blocks": [
            "Mutations.S:N185D"
          ],
          "blockSize": 14,
          "branchLengthsDigits": 4,
          "controls": false,
          "fontSize": 16,
          "hideOrphanDataRows": true,
          "ids": [
            "IMS-10013-CVDP-D74B9697-0208-44D0-8D63-FFE1252BEF90",
            "603537198a2e9463ae5b6f25",
            "6166ba5c81e18c1c41ced6df",
            "6166ba5c81e18c1c41ced7b8",
            "6166ba5c81e18c1c41cedb0b",
            "6166ba5c81e18c1c41ced80f",
            "6166ba5c81e18c1c41cedf0d",
            "6166b85c81e18c1c41cec5f4",
            "6166b85c81e18c1c41cec7bd",
            "IMS-10013-CVDP-381548F8-AC86-4F30-A1AA-8E72B4B9237C",
            "IMS-10020-CVDP-6B1DD223-BC42-4DC4-9E8A-E0E800363701",
            "6166ba5b81e18c1c41ceccaf",
            "6166ba5b81e18c1c41cecd3b",
            "6166ba5b81e18c1c41ced053",
            "6166ba5b81e18c1c41cec9e7",
            "6166ba5b81e18c1c41ced2c2",
            "IMS-10150-CVDP-630104F8-D075-4667-8B3A-B1280BBF433D",
            "6166ba5b81e18c1c41ced5a1",
            "6166ba5b81e18c1c41ced4e0",
            "6166ba5c81e18c1c41cedd5e",
            "IMS-10023-CVDP-AD7203EC-6272-4F26-9279-833076EA09DC",
            "6166ba5c81e18c1c41cede11",
            "60a37c9d292136361c620478",
            "6166ba5b81e18c1c41ceccae",
            "6166ba5b81e18c1c41cecd5b",
            "IMS-10225-CVDP-7894B6E3-257A-4482-9778-6B11B526A593",
            "6166ba5b81e18c1c41ced10d",
            "6166ba5b81e18c1c41ced2f4",
            "6166ba5b81e18c1c41ced5fe",
            "6166ba5b81e18c1c41ced594",
            "6166ba5b81e18c1c41ced090",
            "6166ba5b81e18c1c41ced33e",
            "6166ba5b81e18c1c41cecbfe",
            "6166ba5c81e18c1c41ceddc2",
            "6166ba5b81e18c1c41cecc04",
            "6166ba5b81e18c1c41cecbf5",
            "6166ba5b81e18c1c41ceccc0",
            "6166ba5b81e18c1c41cecd5a",
            "6166ba5b81e18c1c41cecf27",
            "6166ba5b81e18c1c41ceceaa",
            "6166ba5b81e18c1c41cecfec",
            "60a37c9c292136361c620411",
            "6166ba5b81e18c1c41ced04e",
            "6166ba5b81e18c1c41ced0ad",
            "6166ba5b81e18c1c41ced55c",
            "6166ba5b81e18c1c41ced55d"
          ],
          "internalLabelsFilterRange": [
            0,
            100
          ],
          "internalLabelsFontSize": 13,
          "lasso": false,
          "nodeSize": 7,
          "path": null,
          "roundBranchLengths": true,
          "scaleLineAlpha": false,
          "showBlockHeaders": true,
          "showBlockLabels": false,
          "showBranchLengths": false,
          "showEdges": true,
          "showInternalLabels": false,
          "showLabels": true,
          "showLeafLabels": false,
          "showPiecharts": true,
          "showShapeBorders": true,
          "showShapes": true,
          "styleLeafLabels": false,
          "styleNodeEdges": false,
          "subtreeIds": null,
          "type": "cr",
          "title": "Tree",
          "labelField": "strain",
          "file": "9gwh",
          "highlightedId": null,
          "centre": [
            0.43753626646749566,
            0.5003763705804714
          ],
          "branchZoom": 0,
          "stepZoom": 0,
          "zoom": 0.31816769439992865,
          "fixedScale": null
        }
      }
    },
    {
      "charts": {},
      "datasets": {
        "dataset-1": {
          "id": "dataset-1",
          "file": "axiw",
          "idFieldName": "strain"
        }
      },
      "filters": {
        "dataFilters": [
          {
            "field": "Mutations.S:S939F",
            "operator": "in",
            "value": [
              "true"
            ]
          }
        ],
        "chartFilters": [],
        "searchOperator": "includes",
        "searchValue": "",
        "selection": [],
        "selectionBreakdownField": null
      },
      "maps": {
        "map-1": {
          "controls": false,
          "dataType": "geographic-coordinates",
          "grouped": true,
          "groupMarkersByRegion": false,
          "lasso": false,
          "markersOpacity": 100,
          "maxNodeSize": 64,
          "minNodeSize": 4,
          "nodeSize": 10,
          "path": null,
          "regionsColourField": null,
          "regionsColourMethod": "entries",
          "regionsColourOpacity": 100,
          "regionsColourPalette": "ColorBrewer YlOrBr-2",
          "scaleMarkers": true,
          "scaleType": "logarithmic",
          "showMarkers": true,
          "showRegionOutlines": true,
          "showRegions": true,
          "style": "light",
          "tileLayerDialog": false,
          "tileLayerOpts": null,
          "tileLayerUrl": null,
          "trackViewport": false,
          "type": "mapbox",
          "title": "Map",
          "paneId": "map-1",
          "latitudeField": "coordinates.Lat",
          "longitudeField": "coordinates.Long",
          "viewport": {
            "altitude": 1.5,
            "bearing": 0,
            "latitude": 51.392068620837904,
            "longitude": 9.743338086251399,
            "pitch": 0,
            "zoom": 4.624017322632556
          }
        }
      },
      "meta": {
        "id": "fsj9",
        "name": "S:S939F - all isolates",
        "image": "data:image/png;base64,iVBORw0KGgoAAAANSUhEUgAAAPAAAACDCAYAAACz45b9AAAgAElEQVR4Xu1dB3hUxfY/CQmE3ntJ6J0oAk9BFPX5FFDRv5QnSHtWsGADu7znU1GxIzbABjZQn6KCCBYExAIqIEoRSEB6DT0h5T+/mZzds5N7t6Tuhp3vy5fdvXPnzsyd35x+JiZHFYqWUjcDixYtooRq1UvNuFonNqacnGyKi4vzGVN2drb+HhsbS79vTHUdb7tmifoalvu2bdupYcMG+jvfw9e5gaws0+7a1C1hMYexMURtmiZSdnYOVa5cxdOnmOvu/XdOcpcu+ofjR45Q2YQEOrhnF1WrW59GXdo3LDof7UTeGUhPT6dvv/1WX+jRoweVKVPG5/vy5cvpt70HaVdqCu3Y9Cc1S+5MFapW0wu9S3OzmE9kZFB82bIRMb1tmzahmBi1ilXBIuYSi5UtgGgPxgYmrjPNiouLVwBOoaysLOJ63Dbaxed1m7f4PK8kJ6tNUhP9eFcA250rLQBeN6KqHlqr19OIP/P3knwhBXn2l19+qRaWoRJY2PiT38uVK6cB7FQYwAV5fknc6wRG7gcoKV9fk7LZB+jyvm+/XayvYSPLzMzUn0HVjx07RhUrVqQTJ05Qz55nqutmY0DxR9mLcx4wjjwU+GRgoUsjgCUFPvNMLLhYDwXG92XLltEppyTrhRguC7AwFrsTiCV4+RkAMVNTXvjx8fHqco6iwDG0dddu2n/QbHDVqlShxnXrqE/ZmhqjrP5zE7Vv0TRs5s6VhT4ZAFwYCyfS2oAMnJzcSbHW/mXDSBuXG4AhI2OssrjJt+FGWUN5BxhnlSqGo0SJiQI4lOmLnLoAcGmkwK0TG2l5Xxamtja4GcD+wB3KG0X7JcnNNK1flxYtWkyXXXZZFMChvLhIrCsBvCYFihgjL0dyYTbSHgODCsqp9s2TPJfx/Y9NRh7mwiDPDxBZicQydnHPJTYi6Dp8lFhRClzcr6F4ngcAd+58iudh+VmwxdPT0J4SSJHFrQG8rLW2nwD1VNtcs1IkzQsAjBJloUNbMxFZmykwLC9YyJG0UP1NeFK92lpht3XrNqpfvz5VqFBeK57Wpv7luQ3XWzZuqG24kuJK8IfzfDClt+eBzV9RAEckJEPrtA1g3B3OizaY0UEMwGYk2WR5nxwf7MZgn51k5uKeBxuQgVhw1AdYExLKU3r6cR+RIGIoMEw/sNtGS/5mQMrA3EJxL9z89TzwXWwWYu4imPGxAgpsqJt3lb9rgXvlW4P7KFl6/uz2/LpVq1AZZb//ct48uvTSfrR7926qUwfmLVOgvAO3EfYyMNttq/W5heoM/E+oc+e3/rPPPktjxowp1DbtxsJh82EAV6hQkY4fP6q7yHbRQBSgSCengI2DPW6TZGRBjCeQw0UomuNQ6joNAxwCqCf6KIvtrQwuwukdAMBwJFm5cqVWOnbr1k3Ju1UUJS6nbPyL9G9nnHF6ZMjARQWCESNG0Ouvv+6Z31NOOYV+/fXXAi4r7+3h4ukFAB89epT+/ve/awAzeHkxhYuPb34m3qZuaEMCefWGFI8Cy58yy4DNqx8oqJaZ74eHl/TZdurD3oOHaPe+/b7DV2xzYr06GsRLlizRLrJwPimr3F2l6SzsKXB+Xmqge+C5BPdCABY+xNjZUOCSeN555wW6PaTrRbX5hNIJpsC8uKX/MLcTiZQY1Avyre0PbVNjOUansYOadVCeVtL3GffkV8yQci4AaAddSD/u9evXU4cO7TQ7vGbNOkrPzKKO7dq4vl72y0YwR3p6BtWu7WWrw8aRA4u+sFlmyS7jc/fu3enll1+mp556im677TaaOnWq9oedMmUKjRo1KhR8hH1dG8BOLGdBFmxJToATBbapMAPaCZBsT7XHAKDcf3l3umLiOwGHhw2gXbMkXQ+yuORwAFamuvzZ1IuhmTNnUYMGDZS/dU/NEi9evJg6duxA1apVc32mLetXrFjZUzcsAFxUbCdT3YEDBxKic1BYEYDP7777Lv3zn//0TAYmFez1Tz/9RF27dvX83rFjR1q1alXAl+pUYe+nT1HW0bRCl+UDdQYAhgw1btw4qlSpEt1///1qxz+R57b8UpxAzy/q6zaImUr5k4n5Hq7jFNW09YZGVH/SFkcfctZoO1F0Kec6gZcBLOeF+7Fhw0Zq3ryZviQ5AoQ0og4CfmWfw4qFXn9dA8pJP6I7X1ha5xdffJGee+45ylDhcsGU6667TlNmKA8QkXJEhVUiGODss8/Wty9cuNDz2ak9PM+NgstAimD6Ulh1AODPP/9c7/rt2rWjfv36YXmUWgDzwHihA4iHbvqK2rRppS8BDJgLCXQnADOIuB7EDJaVnYCL+hK8eEZKSgolJpqQTacCn22b5d+//wBVrer1cebny/tBiQHmsAJwYS3Yxx9/XIMwmDKx0wEau9LLsoAqX3311ZrKfvfdd54mAOzTTjuNTj/9dA3sUMGL+qDAe983mvTC2qCCGaOTGcntvkiiwtIZAywoNL4AAy9uCeCGk73OHQxM/LdBLKkbf/5jU6oGS5yKXsqkGA1iBqtkkXlOmerif2rqZmrSpLHum62Bxnf8bnMBGzduUlTYyORuHmT8rIgHsNQct23blp5//nm69tprg1nXus6cM/dQn8W1gq4P2Xn69Ol56vujvLJyUYkI/gYAAJ96anLAxYA2whnA0rTjJLtu2LCBWrZsoYFy+PBhRZ0q06IFX1CPc/9OO3bsUvJmPc80uVFQBrUEOQNy27ZtdDAjUzmEGNOVG7ikpnnXrl1K0VTbpz5surVq1aI//lhD5cuXVx5kFaiuDmEEd5ClRTvZhpPmulR5YkF7DIrLsm0gNIKSPlRhHt2+oioNSzxKd63ysiuB7n3llVcIMbZDhw5VSoiZ1KpVK7r11ltDUnwVNyvtpMRyGme4gJc9p6RyiPvL1Cp1VEOKUzIhZFR5LS0tjQ7f017/hGvbbzJgyxz3HTVujAAAw3rKwmBgQErZGUDn65s2pVDTpkmeWyWAnUAmg0ZAaSHG7du3j+rVq5eH1T6oTEnx8WUUoCs4LkGbenOlsHCl3DVzfIEUO2uV1rrPosBU9I477qAnnniCfvnlF0WRTvVRYgHUwW4AmDyujzZD1Vr/OVqZPpQyq7jY6GABzIuiOIHMrK/TqnXSMK9R7CxQ2Lh2LSXKeBf7ZpXuxrCqMfTyMxMp5sheGnTjvYoKVyKpGPK3QYNVBnssgbxLBfuj1KxZU9nSkamjgn4G5GiWX3HdppgAJJ7NGVICUVTeNFg+R5uStcb9sg20+9dff1Hbtu28G0pJRCNtfXogHVkxT3ciPwsazhhYoBJU+AyDNyuuADZQSxRmdSEngxXGd3bm+PrrrzWozzrrLDUxbT2A/uGHH1zf+9q1a/PY+fwtkpK4xlpomCnA0l1yyUV+u1GcAEZHWKa0tcdwwoCvsz92lwcCWXPLli0aaO3atRWphYxMvGnTJkdlEgIh6tWrq987A5PbzMg4ofwFyvoAKTs7S7VnvKtsAMtJBdhgloTzBcB2/Phx5UWV4JG5JUDtl3Hs2HHF8u9U/TWyttf2m6PT/ezcucvDCYSFDFwQZweYdeBlZBemjM2bNyd8HjZsmJYv2GkDsjOACYcOFOkxg3tQIFOhfdSVCi1ce7hDGt37W1W9UYwcOVKbaMK1BGsHlv0vKhDDAYEBEIwN11CevDMLj7nk5GSap3yFL7zwQp8Kbh5XKSmplJSUqCkZNnfj1WTAmKkcKLABNGyoIpfWrlMa69ZawSS11ajH99mKJycFFerjfjyDr9tjsdl1BuyhQ4f18yEj8/o0Ci9f18ywAHCwC1+CDBQUxU3b/Pvvv2twgpJKgEHJBSA7+UB///33WsvMBc+44YYb6M0336Snn37akyPJ7i801JECYNsRwG3uiwrA0iTiFirHi5qBaHtIoc/4LTPzBO2+tRnVfTbVZ2HbMi3qc1tbtvyl08jaQOA6cj6khhl9AmXEmpJzyCYgsL7wugLFhVjAiigGsdRM28ovOSc8dlB/24NL9i1ilVjsWMFU0l6AzDpL1hZ1b7755nwHLsD2+69//ct1n5nTU2mylQzOtuNgN6TiqheKDCwTwBV1/5wAbJt1nDYcJ1dJm82WILbtqNACHz58RFNjWxHFgLMBDUcgFLDBdgFw4RLZpo1xgWS5V24cx48fy73X65nlpDzjcWzdulVzA7LYVB/XIooCo8OgqNgFDx065BnbrDP20IClRokFygu2d926dfo76v/xxx8FXotoB5sAFFYsd7esdIIqx+codtqbsrXZ1L1hJxOHYgfWcyjSssqJKyhV5nxUdt4qJxkXi3Xx4iXa5RXFZjXld1yXbXjZVWNHxR8ccmCuQT2Z8A4yJdZTXJzJrcVaZ+n2iN/B0lapYtwW0T4UY9gAUD8+3iSYt5VMNvjYRCQ3ILvfeC603WwHttvg73xfxAEYLDA8qzjlJwbELpEXtqpCk+f+QmB9wdLy/wKj12oA7pgjsxdQ80om7SiXj9rdS6+99lpIG0ZxmJRCsQMHmquCgNgpC4YtB0uKu09F6LBfsA1Yu59OAOY6TvZaW8MrNc/SdCTvhW0ZTjz4jbXnUsGENcmsOd8n78cmAs20m0aaxwCdTqVKXmchJy+xiAWwE+v86quv0jXXXKNBjV0WsjKAXtiRRVgQ0FoPGTKEdtxs7ItceisWOj+yMJuUWryyk2LL5mXPAgEqmOt2Tqxg7vFXJ78gtkP28Az7FAT8tnTp9ypCp73emPE+uTiB2F7ckoLyfQAMtO9169b1GZYEHy5IsH17ZX1aWrE73T3lQx/XS4A4NjZOx+WiSOUVPkvZWrbPyrB16/5UirB0PT67sAkJ7dhpcd008WFPgSHzokycOFGbgph9tT2oOPgAdeFk4eQtVdCFy/cjmqmysgeeufgOAnDtAu11OBUAuEuXziFno2S3RJuC5RfATG1hb9V+2bnJ5OzFCTfWTp065lI6o4I24DDsMAoAuXv3Xmrfvq0Sl9ZTixYt8ky5lH1tqicB+9dfW6lRo4YeNh1hentua0bZ6pkNJm32aM1xD9o8dAjsuNEOc0G/OGCG6+G/3FAk1QcFh7a7nor5hemLi70B2ToBe5BhD2B0GCCG40Xr1q1dcVESoHFTpJVEX/xtGJICr1ixStsSu3c/g77++hs699xzac6cOco2fLEK2liuXS75mBEnACO3lJtXUKBNyympnBPF5IW+d+8+ql4dh7IZEB84kJbLUnvtSgACWG24JuI+BC4cuPYTatvxlDw+xjAVQda1zUwbN26kZs1MBBCUVO+++x6lfP85jZnworbfAqw8Znh2fZBwHt3w+Gs+4MX1nTt3airP1NaeD5Z9bSUcOMcTJzK1WWvXrp1qLCZZXzClRADMzhv5ifl1Ao3UMMtdMJgJKEgd9AVglX2aqzTS/X5oEJIcXJA+BHNvYbLQBaG+6Ktt12VgSKcIpmAIcK9bt3YuiI2f8I6bE7WLJD5L5RHbV/2x2WyGZDmbNw/2qsJzASK0Bfb9xIl09T9OU2Cwvejr3r17tZNF+/btfOJ8ca80c9oaYzcZPjMzW3sGdu16Gh1Ux7uwnwJvXkif06vXWT6hhegTNN8oJQLgvx7tS0fXLKaW0/ZSjOpMsMWN4sE/uSjk3WD6BXbddvLAfeFEhUsawHbGC55XgOW992bS9u3bafToUR6PI3AIoHw1a9bweQUA0EeDm1G3J5bQ7DdeoEu2vq6vl//vKo+yy/Z1lsBhoG5WftRlFLVGhBJAzFkznExK3AG+hj4sWPClSk/km7nFZqF5E8J/N/kV144cOarde9HuLbfcogIfatFdd91Njz32mNacP/zwwzR+/ANKU55A4BSaNGmkuxRxSiyYcdxietnmWxQpcfyBGLIwNOKywG0ThV03g9kEOMwwPxxJMO2HakZya7Og1JcXnm2X5efx76BE0MKyI8OYHvVp3CllNOC4gFVG+Wl/PF0yY6PrNHCGDONV5a228Jtv6OxevfQPADZ8nvF8jhzyJyZAkYXECLKw2YmdOOwxuXUQ8jY4CYgBkIfj48vprDDQ9aC/b7zxJg0aNFCblpo0aaK14BgLOJBZs2ZpD0MuYZGRw2mg0Pxil0KZ0DGNVqfF0YzNRs0ODTQSfvnzWglmkRekDmR0mc0DIB47dqxPJo9A7RelOckNwE4OEUUF3vj4stp5AjKmr5Y1RyvXli37WWeiwIHbNWrU0IuZ+wewQqHU+IWtPt2TlM0pKIJzR+N5bOe1x+dEHeFjgFBEuzCo7Swtsh64BwQywL8axZ/5i59ty+QS/PiMeiwa2uavsIhGCrS4YXeFM4bt8wygIPAAbo4lybLarP3zp+6nW3+tRmv+dKcMgcZcmNedWGgnhYoToGVWx/z0iRVXAPBjjz2unWH279+vErit0W6rZcvGKS7meaVEu0QDeMWKlVokueoqr+dbMCAwC91k2pDsLsABzs24QJosHE4gZhDhujTnoK6thQe1rF7dmwRCPo8pMCikeZ43YJ/BKPvAz2UwS/lc9tNwJ96kBbiGeyMCwOgssmQgWsguDNxgA+rzswj93fPkk0/qVLS2HCwjoAr7maG25yYDB0uB88s6O50E6LSI8dv8+V/S+ed75UrZNzs1K4/fpp5//vmn1ib/dWNjapJLrbHIf/nlV22W4nSsto0V7QG0eA4ABD9k2J8ZXLYJChpjsL3SVxptQJZG9JLXIQPhh+V1PZiMsNGzdjmQecgWM9hJxN5MSkSJFeoCxMQ6mZDgOAHXSYQDFnZO51D66KZcQxslyRnwGJw8sXiRMTXAwnrvvVlK3hrgsRfnF7i2xxW+QykF7S4UVyjSpsvaYPkb2Oal20/QGfVxEDdRg+e3+FBC7j975EGGBduqzTljEinr9oVUp0Ej/Ty0CxOSBA/axDNqPL6GElTCe+Nd5Rv2JIGL/h84cECfjgC3ShR2rVy//k8twjVtmpSHWpsNiymn4RBQJBCddAK2kwn0AsiTFZEsNAaMSCF4QDkVgKSgAAYlvf3224PCrRs3IG8OB+BKAON0QnuBYjG89tobKlpruGdxy8WG+/MDYuRY/k2das+lQY1quaxkrGKd1+qFbuy7Jg0rL2a202LDafz2FfT2H+k0vH05+rD6ZXTDg0ZZKJVL6CvS3CDTBhcAGov9+AOd6LONGdS3WVlP1g7UP3YMboom0J7L5tEN6aiyyrSZslWDesquRLplyhxNhQF6ABfgkQnVoXxCgAJkZdmWk9sm9xvXWL7mcbjVt0EN2ZpDCyWII4IC80QXp+MEUuVwQISNamgI//a3v3kUa06oHz16dNAbQlC7RgEquUUjAdDQcoLt3LFjh6YiSUlJ2lwxYMDleRKmBwIzKC2ULT/9tFz7/NatW0/F2G5WyrwuuvfsGIL/2JATE5OUB1QD/fvPP/9Mtaf1U2lyzEAPZaijSaZs8/TBSSuM+F5sBtOnz1Ded1d6KC1AMfWqnnTNq4t1W1LmxLOkDRnX3728EW2ocgrd+9qnGsAoKw/EU6dqJyjj1q9p9rRn6aaHJ+V5AwAja6OlfO20UfL4maozG+6mkZegh90Z5iUpU0ecGQkDkmab4s6EIY9hgX0OQQtYrFCiSQ00+glFDeKIR6pA/6J06QwW0/5kYDcNKLctZTU3AMszdoPtE8u4oGSgLgifqzL5fIrNpYxpx7OoakIZqvboH1S+ogkAsAuSwsFDb/z48SqZXUut6HzooYd09o1GjQDEHBXQMlEn7gf1Sr2ujjZF4ZmT77uRbpv4imdj4XFOGn8rjfnvM/TWiNOoV8Wd+nqWAn0jYcLiDUGmv7E3CruvLCZgeOA0kDq2fPlySpYu60kqwW3Y2nWm0sjEUa2a4QQQd4wSERTYnwyMwHzOqhHs4ilIPQAZlAonOaCAUsvIKPwWTgos9IcB7M+hwG1OsFidgAt2tFOr5lq2Zbk2mHllKswyJzyc9uzZq+VXaQr8dkh9al7NhPjVe25znqahMOLnwhkEDjWwz5YtG69lbbC+WOTwDcCZUBNGDaSeBxZQo8plaNa6dKqk1v8/EsvS0UwF81sXUE3lvlinjtevHf18++Wn6ZzfVDL+XAD/9NMynZTuggv+odn01atN6KqMHHIDMtqzTV28aUCGRjbNjSqdLCgts/iYFwCW58XexJBBpH37Dp65CQs7MExGTk4Qbo4ceIkc7ytd0YJZTPmtAwqMnR8stpNsDgBj15fZPfL7rMK4j1loaSpBu4EAzUEHsg9SQWXaMAqa/JZVq1YrELRXCdpMQAHKDyMTqVEFE6rJWSexSRoXx1it7QUVkjIp6soFLjkL3APW+NW1RCNa5dAH6zOof8uyNHtjOvVrbiLA3sw8nWo1bEJ9ds7UGT5++221CgA5jd55510lTgzQCeQgt0PLDI4BJk34Xy9Z8p069aKrzyYmZVSbfbf7ie8YG0DKdVPVYeTIGoIxcFofe34Z/GFPgdnfGAOwZWCw0WBTQRWLy5WST2ZAuOKNN97oSIHR13BUYqFfa1QwApwi/IHPH1stE9DxokpLMwkNIFLUqWNyIHORx9fYixDfZ8/+VMuxsDIYUJrNQNqpsUnwYpYbhq0A8tpUvdpeBgw007MyOtLNL8/xpJrFtS83p9MXqZk0Y+V+j/y7em8W/f3tbbofcD5BphXI8aDo7I4pTUyQhcElVqpUWXMAXCR44S5av359T3QS15FzjfosKbiZzuz6YXc2ktNLxm+cFke6LuYn/tat/WB/B4cAuRZsu5tSDd5hfBRLsO0WZT1Q4IRqRuuLUpCzbzmm1+4v54OS2lJQlUceeVRbD0CtADgs5Pfee0+dz3Sfz4nzyDcFsNSoUd2T7RGUCeliAXAGIme1wHcnDS4WODJUghWVscSyvztuNtkeUb5IzdCsNPtFv3VpPRry0Q4tGsBho6o6p5dP4pCgtZ8PZxHc8/vvf+gsMFDisRMHQA95nJP5sbMI2vA3HlB9pMpFceKW0E7EABiDcANMfvyP7QUYzHcZ6RTutl85HhvAwYzVrY7NQtv1li79QSloICde4BOUnpCARAsn9J/TggQ44III2yqACW8tZONgZwkGjBPLbptk8B31IBPD/MPX+XdQTJiZNICbj6Lht9zjw34vWrRYJe/vkautNhSVqSlYfs5YyWln7TlAqlqwwHwfZ7I0gDVnUvHmwxufk1kJ1zAP8M922qzQbs2aXrk9LGRgp4UTDHDAsvIRogW1CTv1Qbbpzw4MNtDN/FQQ4BTk3uIEMIMTyh4AECyxXHySNUZduXDBipvE6d57AJwtoxvRnmM5lDwNwQyGktneUfwMyW7jN5hr0AeYYnB8CdYS5NdjDyTrYH3OHgkXTmiuEfsLzgH3Qt5FmTnzfRo4sH+ug4uxH6NfSPSO+rZTjDH7GNCBIoOthpuoESdMQnh7E5Ny8549e7Q/OPtvG5nfKyODzYZtGu6cpYICYzKQ+xlpdfCCwPIUZj4suGkiKyXYZrfwQQYYjimVx5EWBHiFdW9hAziQ6YkXJ0wmOJMIgQkOViAfqnf8eLpWDmFR+jpGeNlH/A62krM1SpkRfcJCRx0GIM8fJ66Th5/xMxBvC9t348aNfHyo2a4Lkw8oMp6JP2icEaubnn5cybT1tEnIDpQAoPkYFlBJrEloluHEAh0B2HsU3IvnSNdOr7nJu1HwODBGs+HB3zvCTifk7JL+wgoxUOlAURipdWAmwPGibKpCJArkcKcYYMi+SBYfbjmiAeDqyqkiMZetC7QxrFHmDKcSiH2W9zBVgmkE2RsBHlgJkNKVxQ+mvrDbJiSUV4eP1fehyEyhmY1mioffP7wikbrXzqH3K/amfqPv1+YWyNAAlZt3kz0mfj6zwpIbwGf4VsO+zBvW5s2bdeoegBdcgHR35M1Ebm44pwnrBn+slIItF4esyYR9sl8AOVh0pvL2nPIzIwbAzBbzQPAdOZOWLFmSJz4YebGwWBHgDyVSUYQYQomF4AW2/cIjC6AFeMEi4eCzcCvajNS5s6dbqampfs+s3bF7Dx0QaXtxI8CLpOigVIGKVLiALQaFgbkPsiGOC7EBBuUPwMeUSVIcrsvy6/LlP9PKbz6hvltMSpuy/17hodqsqZaL35+pjMEGcCGwnuVvDhzAdbC8oLCG+itnkyqV1FjKeY5JwbPgGMLstnyeiUgyccjSbo2sHrgGBRm7RzLlZWosNwLZJrueZmWZI2PC1owUKJ8zfJdfeOEFx7UEACN/MwDFNmLpSRVoAfJ16R9tx/zabUAGL850PsGOAfVsAAe6d7sCcJoCMBYRziZC4UUEDS9AKE0kbu3xPTIuF4qlakojnpWFyJ8Yj2yKz7CpN5g+gOKViAj7L1NEbp8X97x586ntxyOojLrn6C0LNUXHkS0oDHg3bym7r/yMn3/+RTngdM6TL8tJuSTbwHMMl2HmiTcPe+MAYHereeU4YdTDHGDN4BkcfyxzR/trjxVjYQtgf4sMVPCcc87x64sMQKEeXBpttnbw4MHaW0oGL4DdhlkKFBSTCkoPVhhs30svvaS743aMC57lL8g7EGCK+roTgK9XY+2sqPIbKpJrydKlPl0AgBvW9qazkYsRChbIcayMCtR3W6bDAgWb2KlTJ51ptF27dppb+uCDD1QM8FWUcq2xI6/8xyRK7nq6J0mcXMz4jEU/6/VXqP/wazV7Cm+mVq1a6mp8UFkgRxW0AZPSOzFn0TUPv+QYxG/HGKP9J554UiVsuEOnufnwww+pf//LVbrhl+jKK69Ez3wcTHwpabb2MwcbLpVWnHSeRQV27HCbW9zLmu6IUmLJAUFJBTdKGNltX2SuB5CC3QYrjf/22Ueoh98AcHlWEsto2BUBZtzvdIAaPwds9Ntvvx1oLZfYdQZwBX0siFGCHFVsq1uJL4Ogdt+k9agLQIDatGhhMjjaxQkwOM0vNta4RMry6aefUZ8+vTXFNBrV6lqp8yDz6ygAACAASURBVNzIs+iKapsp686lKsiiuSeZnBNl5WNDQY3AqrITBZ6Jd+YGYEnZAeBP0urToEkLPCy07CeUUfYRLNBsg60GiCC3sycat8vnAv/55wa9qTDnwL7TMm4Y92ADwhjgKIK/775bqrOGSvHBFjvYnBaRFJgnmIP43U4otBcNKCX7LmOXhmlIum3iGkxEoLSgxm4Ul9styWR6oewGXgCbZORTp06j/+vf3/Gcnx06PK+hNr/IwsoTKHwAFJuFdgILZDSZI8quAyUPsjBCiYXnwckDHk/sOIHnQ+PLye2w2HEPnD1SRjVWrLaSA+9dpjkCLHBe5JBn4WPNIYto55kh3WlQjS0ev2obENw2nwQhx25TYXw3EU1eryv7fTDlhSKMOQPeBM3/bO1wgrHhPxw2QDA47pfDDp0S7uF+2MyhEYc4wiVs7cD+Fmugw87kvfDMYUoK6tylSxfNJoPKArigxE6Ux+n5JeEFFgpoZV2bAgMw8PW9+OKLNSU+qCgg8kOvWLFCL8ovvvhCK53gLH/55f/n81jpOSQv2KYlnkdO/SoXLz7b9bktBMuzLZgXOigcm1DgEokyPyWDzk8qSz+f+xT1vWxAnqnBe7Y9sWx51qnP4DAQWBCoSOcMt7rc58OHD3myZrIjB+5BG9KnW/aHPdqw0eBdtW7dSj8GIZQYGzKMoERMSh1/Ewpl0/Lly/UxoOxTiwX0Yuf9NOpn7w5lt4F8vNdff72WcRGcEErh84dDuaek6koZ2MtGy95wcLvxkYZWFQoWFDZX8GcsJhwLYthEL9WzxwbNcvnyCZoqSucNuUjlZ/mcr776WttNIScjzBBOEMyWPnlVbxr7mjkQngsAMvtfnWjwTK/5Cx5MkgKjrg1Y/i6Bjc9z535OvXtfGNAcBdYX/QoUjeX0XDYrsbzLfWDPLMwbEvyxfzm4Etlf5iAimoWWLxFhY1BKYUKwQ9Usm02vdNlHl3/ndTWb3WMPXbLEfP9P+zQav7qq/gxW+Nprr82DL2aj2btKHlMKis0hhSUFzGCf6wtgw0b7lhgdR3vffffqnyWAZcD59u07tBaVnRwATCwy4+GElDnwzTVnGclFK2OKJRvtBmDuG2RjUF/IxuzxZP6rY0n++J3a5obSfX9VEiWq6CUOO5ReWaFGSqFPoIwI5WObspS/uf8STCwmyLnCGOR31Ofk9fgMjTQH6eO79CHHvQA4fmfLhkk4bzZYyf6XCgAzGw0Qv/POO1rDfN4Pd+U5twi/g1KjTFXgvnqZb+JwuailDFzSifOCBapbPScKjAyRd945Lg+QoeSSAOYKWIwy5M/pWVjczGLzYgv2kC63vjMbyjIuZMS3BrWgS1uU84QaSo0uP5cXuhvF503GPhFC3g8FVoMGDTw2Xgkc1IP32KFDB3VQvsxS6WRiM95Zm1RgRlN9lhPkYrSBOQXVbdo0ybPx4XcAmA8LxwXYyfEsEBNENaEvEeMLHcoChkoesi3sv6CYcLDgw7kDhbbJ50ChAHMTMm/Ikw4L00UzlHEVpK5NgW2Wzm7bBrCMnmHqi3vuv3+8Ojngv5pCovDCxWIz+aScU7jy8wL1g0EmvZywSa/838uUkJZKo6b/oBfyBzOmUf+hV2l3zbxtGq07t+VETWXf8RnAZAWVrUTi+wEwrCf+jo0FYMRha/gNDiwVVLK8+Pgy+kwnFGiXESMOrzG5UYCCQ2QAIDF30KKjcB+YTZdaaURv4YTEiFdiBVrYACFMPIjjBRixmCWo+X4cJA2XSaTDAeAhF0vTUqDnhPP1wDIwaTMbtPkoEsBYTHKhsikEPsSgTpDNYIq77LJLPYA1AQRlfGydgRwr3MDMrCf6BbMNqI9NlXHgGAoH/zNYEYoITydoqZmdXXVdItVS4pWsy+9ObjjMKpskeYc0mCAe4Lv02pLvHXI8tPQo8MwCiBHUAR9qaO737TvgMVXBxCSVZZC7oVT873//qxWq8+fP13HuIEgQT1gG5oPnAF70sVSw0E7gYSUBy6pgsxGXCpst4nlhMoIZCWYMABfukW7FzjkdSfIvxgQA80n3WPxYhBA1kAiOC6gXK5JACViJhUUIlz9e3AhO4KB9gMPIaAk62yPXMceFxOv2/CmxAm16oDyggFCGofDmwQotlm+n/rMD9X/hW6qmInhkQSRQhw7t9E9OZi5D2REg4NsTBju4OBxnAm4CIMYa6tnzTO1SCsWabYpykoHhv421CFs4xgGWfZM6XjUpqYnmXPBsbJJMbdEmxox+8W8slyOFD9YrTE54R3CIgfWAS0SakQItAvs6AxsUefLkydoOHGmADHXMBsBnqNvASprVagIDKuSmxGEW0yhPAF4GCTsMSOoExRUcGGyFjhMlk321vbL8UV3ch+tYzKA2ABDEGqa+/pRTW1Ri931Hsyn5VXMUC+6Bw0aD57d6XC4ht544kaGvSyUbgx2/GTOPCS2UhQEFxRJ7TwGYb745w3MCBOzVOEYGbYwYMVz3gUMreU6xIbnNgfSdRh0kwbNPg0A7VauKEyJUxbyp/0JdLRFSH5QDLGO4xe4WxfRJCsyeWMZc4XQyJCgAlDOHPYuRFzn3DcsELpUm3tfbBlNwNhtJ5ZINAPndVg7Zc4Drn3/+uU4SwICUALZBgOcyG89t/X5NQ+r02i69MaWMakD7h8ygLmf/XVNGjJeBi/+cWQOHottFblrcF+lEwr+ZZAJVNNtfr149vREhEgvBINKWzu2xXdlJCcdOHbb8jrqlwg5cFIu+NLWZF8BGUQPK5lRYBmaPI460caqL1K7QqEL2Q3vMMiP0DuynXRhs9kKVm4O8hykR+iTzTUmFDteXGwFMXjADcWEq+8CIiyku5Qe6pqNXi8118AzIm3xGr7yXP0NRBc4FdZy8sTCuuLh4LVLw/KalHVJgrqydMOCWybZeOc49e/ZpUxIyeUAhhoLIK4Cfwwvxm0wGgA2zUqUqnmZOCha6NAEz2LH4AtgDFfXB14GDv4M7kY4cNgsp5UlJZSFztmvX1tMtmf7GyN4mNE9STP5sm5/QCAfoox0o2Rq+cVkeWy9vBHn76Jwt86Xxt1C/fR/Q3IbDaOSdD+Vhj/FMQ93NQWiS6qFP2Pik44YT08r3GRY5OzcrR1kPEKHAatGiuc/rw9lJdeuao2GwQUj5FxXxO8Qbe9ON2GCGYBdvtB4rsVgG1stBgFcC2nxmCiyVUPidqRgC1CFs+R41ckyBs2xu4McR3Q4WHcvSXNcODmClmgk+QLTOJk05+XAxgAkbChRAzI6ibZY9beDyaAAIdj+014AT9V+TspmQsA/sM2RXeIBBy+5UOF7Y6Rr6Y1LfQnEVqz8jT9gZZ/xNh07CEYazdfD9RpnlTSHrtMHx/NvPjAL4JEC4V4lFKpvIJB1iCUCx3IW8x/fcc7e2m4M1ZAAja0StWr6aXSPfltGUAIsd35GhBBp+OObDPomgdzsYggHNyhgGIMwkfDwJAwv/zYHWKmBBabM52Z0E3tdff6OeV1P7BC9d+BV173Ueff8v5ZFVMUubiNySD9gUE8qtOs+keCKK4P3FAQ1gl+Flxokh2HkCdZBlk4McEBUFisr+35gD6BdAMWHzhTkL+bawAYL6Il8W7q1Ro6a2BuBo1Xnz5un80zxPAD4CMuxih3FGAXzSALi7y0jz6i2hoc7JMdkkpPZZOuJzY0wBnbJFemi7AqSklLCjsp80U1NZ16awUAgB5Kw5Z68w2GXhN336VzfRK5ln0sBxjxKONDVcBKh2ec+YJXDxGZsUm8tgY/3hhx91+hxEOn3//Q/aXIRNBJsa5GIc0QIbNMw2s2fP1u662PSYw2DTD6deWrZsubbzIssHNjwnp5b4+HI6c+aCBQv0ZohNFacfou9IaIFcYk4A5t/QZsQDmE+2bzltL8UIjehJgMugh+hrRsrDUIIhVX9eIPuLfWYKYQOYD+tyA20wv0swA1wINunWrZsOLkCaV7C2kEFBEQFOLGBjXkIO5hhap+yrdRUA8Rs0wGDDocEFMJCY7rzzztWfEbYI5woTR2z0AKD0SHXD4YtoH89D+hwuUOZhE2NKe/ToEX0fs7wAHtqG8g7PQTQXTk60tfG26ye7c9599z3qEPQJHvMcizDyjbH+gdsoNQBu9bpxV4uWvDMAACcnd3TNEcYyHfsyc1pX2zHBppIScDCRgDW05TdZh8Fv+x87tQtPr7/9rZtWGDHIJBW/7777VdL4h/LkWYbbIqjewoXfaqcdjA3fQemwMcHpBNQf4AXAWSPMcimegUAGjkHGdQY495+9oWQ8MMuwrC2HAwzYZzmH/NnJ7MVzICO38JsT5ZZsdMQD2B9gQZ2jwDZKrI4dO6jY5zu1nzhSv8CJ5ccffySkwU1L268d8rFYONWpm3KIF5V0ysB97CXlZCZiEDMb6w/ALBuDkkGJhHukU4N8Pp4LwHAaWfga4zwjCThsRqyQAoBRl9lchBzCdANTDYNSJkLEvdgAQFmlwg79YSUbBx3wf051g2ch4B7zJEMlbQWaOa7FmzyBKawT9XVa66UewBi0BDGz3CcTsA2AOzrmfALrjAUOthNyGOQ21qRi7txcEG1lipNXlpNTgpNXEy9MBi/SJCUnJzvaS+0NhDcHgAqmJsiOYH05dzIHIxh3RgN4sMcMONhcoazDOcUAKuzZkLeheIK3GYAL+y37LUuKzEpAOSa29f766wrlqpucB3O8wTFA4QgDtv2TTz5RrpFrtLLr5ptvUjm3xukY9SuuuII+/fRTrVzs3v30PO2VagBjtDYVPlkBjMUEbybkoeKCBQOfcPZqYhDCVRKUCCygtHna7JxkBXGvfSCXtNE6sY2SajMQP/tsDvXt24dg1kEqW6f4YQBHHinLVBpsK9hjyL1QBoFtxqZk3D6ztXcZQMqxtQAvTkCAgwgr6MwZRzgcwJy4wO6QuIczg7B9Gs+VLD7GsE2lJIITCRJLyGNHbXs1jw8Ahi/0+vUbdHz5448/puVunG6J8NdBgwapec2gXbuQTNAb287v0BXA7IUDkwN2GHQeLA0GiIiJaAmPGeg59mFaNNEE4rsVUGBk23z//Vkqg+IA/Q4PHkzTKYT69Omr3+/x48f0Wbp9+vShjz76iM4//3zH5tzkYjvAwM2W6dSopNQA2Oadu6lN0yYaQPPmfaGjdGBmadOmjdYAw4yDM3/BAmMM/VV+rySV1hWmG3ZrBIhNylbSoMa1lSt/06ljsdGA4+AgCbDevXqdnRvIv0drm+V1E/EDDyvjNmqOOimjxQ07Gwc2DGDF6zUmnWWUfK1k9FpqYzQbVt7ZYGdmzLNt8rJrY3yu0Uh8JAQmy7AWGbRz5069o/Xu7d3Fw2MZn5y96PefZ+jFG4dTPXUcyQklq61UR4ee1qIpzflpBZ17Sjtav3WH/i2pbA716NFDAXS+Wvj/0O9y7tw5ehFeeGFvvTABYISwXXTRRfTxxx9rgKCkpCArY5LfCfbmMs7WboBwJYSdONjE+rxQYRKC+UaCAic2AHAw5UABxQAFVYLcjgUPt0U8C+sU4IJWGhQV36FZhi0XrDEAD3Ay+4y62HhAZeESiv+ItOJcWswuow9TpkzRucaxMSCF07BhQ1VwQQ19D2zgl156qZ7DYcOGK/Y7ld566209d2+88YZ+7p49u3XOsXr16usQQ9TFMTG33Xa7rsenEGJTQDpk2IRxiuNNN92o49FhM3799ddoxowZKpXt/3QyBvzWvn17z7uJulKW0n2Az0aqq/xxWbvKQ7VlXJvCsjeVfZi2935nl0U7k6Mb5QXYcWIhUzyYaoziJ28QPpQ97JkF5Y9MHACAGuAhJc4JzT5DSQc2lF0TsXFxge0XAOfnmFSv5bRSC78tXrxEgz0xMVHrDtjPGxsDy9L4jcMwvW6pxgaNMXmzazqQWjEhkhLb4UROVBq3ckpdaeaKUQL+SRONVEqxGh3WSTYDPgEeSvbJAQuFgmgSxMoaB+oElWS7mXLK/l3vTnfeeSeNGHcvdVdnEaHs2LSBtq1bQ5nK9avzhRfTyi/nUabaLbv1vZSu6vMPmjDhEV0PhupoCTwD2HX95Rz214KdHM2pbjB1/D0DrPbZZ/cKPJAwqjFjxnQt/tkFrPeIESNpzpzPtALKLnD46N27j8rm8qrflMMjR/5LiyQff/yRDhs0J1kOK/D3/vc8Qtm5ZqYPH3tA+VV/53FAOeuss30jtBjA4NWRkhN/ADHkGsglUHAgKwF4dAngAzu3K/CeoE0rfqZTL+hLcYq9+f7jD+j0fpdrAD/66AQ9L3fddXcYvdLw7QoDGOl94GcMdhCmDywQHEUCM4ubfAlwjhw5Utt3Icv269dPDxTHl8ydO1dpePuqxTpHtwf2Emwmn5ELFnPs2LFaLoQ5Bse1wpvIPswceaN79TonfCfQoWdTp07Rv2Itf/XVV/rkQaQGRhk8eIhKu/SW/oz5QCaO4cOHe1q58sqhSvacrr+zMg2RQ0ZZZc4Qxn/Iv/wc/AZQA/hc8vN9wD0Pe+5/f8J9yqb/red7z55n+UQnRVnoMFmSX331ZUANpFtXgzlgLZg6/qYCXNi5554XJrMVXDcksOw7rrrqapUnbZrrnF999TU+wHR6Is6ETk4+haZNm+ppx243P98vv8tr8QEFXrjwG8/jwQX5sNBRGTi4xRCtFZkzsHbt2jwdhx2cFVmgyvJkDnAmOIiMi9P9uAabs0wiv379en0ft1vQ77bII787AhjyL+RchDpFS3QGojMQvjMQpcDh+26iPYvOQMAZiAI4wBQdmP2YrlHtkjs9NfGb/B5wlqMVojNQRDMQBXCAiU251vifJr2yx1MTv8nvRfRuos1GZyDgDDgCGKFcMF9MmGDMPydziQL4ZH774T/2KAWOUuDwX6XRHrrOQBTAxQBgUPGEdudQvVtmRZdidAYKdQZcATx06FB9htDJXgqDhY4C+GRfRUU3/igFLgEKnLFtDW3795lRRVjRreuTpuUogKMAPmkWe2kcaBTApRTAkvV3EgOKazGX5LOLa4wl+RxXALdv345wHmlpLymj1AFYKlzLza5bEBl424MqTctfq/UUSiWWEwtd2As9VAAfW/017Xx2QKGz9YU9rtK+HkMd30lPgaMANksmCuBQoRMe9aMADoECMzXBq3Oi2Lje5PktFFu2POFzmar1KCttR5QCu8xXeEAgsnsRBXAUwFEKHMEYPikB7CMfRiCA0f+qfW+l6v3c08kWhwysOY7n1Ml+CZVcIVAYMnBhtBHBGPXb9SiAowDONwWOArjkt4UogIMEsNursqOUikMGDoUCy37707SXbdyRMrasCkkLHQVwmAMYCexwWnppK5kPnqqHFPfAL5T5UFd1AFCm/uxUuK7bHMj7ULfM3UspJj6B9H2VVCji4dwwxGZnUNyVL+hmcnZvoKwX+3ua1P0QfQo036gbc+ZVVObcG12rOvXb7xjrtibaudZxHtCW0716vHcupphyFQP2w+3ZgcaK66HMTTDtlYY6jRqZc5CjFLgEKTAvJFDGUOS84qbAbvHPUQpc8lvBSQ1gPf3q9HSVeDegI0dRsNAlDeBtD51DGZtXmZ3cDwsdBXDJA9WtB64AfuCBB+jBBx8M354XoGfSnhsFcBTABVhKJX5rRFFgAC/x5V0qXWdsgSYuGAAf+HQicT6sQA9j5VCojhyhUGDd9rMbKbZ8Fc1uB2tGkn23lVhRCqwOb3NImRTofYfT9SiAXVjoKIC9y7Q0s9BRABfjdlSUFBjDYAqHz/kFMLPkaCOQK2U4UmDZJ/6cHwBnH02jzbc096yOgiQBLEqQFWXbxQENVwo8aNBAdT7pzOLoQ9DPwGTXu/0jnfG+XKsePvch6ifn6AGf39PXLdF17LpOLHQ4Adip36Gw0Lh/+xPmTKRQWejiArDbu3FaDPy+6t/xcZ53GfTicalYagFc0IkpivvNZOOs1Zw8WuOdk66gY6vm50n/in7Yu3+4A9hpUYUCYJ/xiRcRjAxcXAAOBThyPAWh5P42h8JutyjWv1ObYS8DS/atMACcZ3HnysDhRIHl4uZwR9m/QEqskgYwnh+TUJlyjh9yZaGjAC4ciLsCGIc8uZ3KXjiPDq6VKIBNwoEogM16KWxKGcpGEtyKLd5argDet28f1ahRo3h74/C0kwHAtpwaDhRYgiVUJVaoFDhldAPlL5mRR/yp1GMw1Rr+nMfUEyqA0Y86N7xFFZIvcF3HoQL4wKdPKPPio66cRXEDJspChwELHQVwFMD5BX6JAXjzmGaUfexgQKWTGwXWLOWkzRRbroIeOyux8DmudhJl7k5x3CX9ycBSQVbYZqR45ap4Ijfah3NiBXpp2kc611fb1DUKPBQnRw432ZefE4oSK1gKTHCqycnWjyiX1JnSU342PQ1BBi5KChzfsC2d2PpHQFfZYFhzzG+55t0ofcOP4U+BV69eTe3btw+0xvJ9PQrgMwPOXRTABWehT1oAB1xdBawQCoB9H+WlQuFCgX36J1hy6chRVBTYR17OdQt0ezV27HKZag0o68A2XZ2DGeS90kXU597r6+oAEENqg6PAkqLjs0+/C1EG1ua2XM4Mn6MALiBQ3W6XAD60+C3a++YYR7YkL1tY9ADW7KDFKgU9DcUEYCdWLhQWGnWLG8A8hzJ8Uv8m5kzOsz8lll/FWgEBjLYTX9hOMXHxPq89oljooBdsPitGAVwwFjoKYOczmguDApcKAPfseSYtWrQ4n/A0t7ntkrjGANbsW7OulLHxpyKjwJJ9C0aJVZQUGG2XqZVIWXtSA86tPxm4uAHs01nBNofCQrsOuJApsKTokoUOlFBfro1QKHCopqiALz6ECkWqhY4C2JsXmmXgKIAdVmcUwCFA1rdqUADWbEkI6UOdZDFbgSK7YVNgvxRTmFJkML4/M1KkUmA9Rz6L2yv/54cC2+2FIgOHCwV2W+kcJ67XnpgzfxTYn84gWAos++Pmc2+v/fr3fU3lmnTUtx5b/ZU60mZgUB5mKbnKQ9meK4C7dDmNli1brh8SBXAIG2QAJVYoFDgK4LxmpCiAfdM/BUWBMWk//fQjde3aTc+f/BzC0s531cxMlTUyLk7fLz+XZJ/kYAq7T+E43pOhT5E0Rl5/AQG8atUqWr58OQ0aNIiGDx9GM2fOCgjEBg3q05o1a6lKlSoB66JC06ZJtHbtOpUisyy99dYMGjLkSr/3tWjRnIYOHUZjx46llStXUrt27fw+q2XLFnTBBRfQY489rk5cXE3dupmNyF+ZO3cuPfnkE/Tmm9PpmWeeoSNHDtPkySYtrFMZPXo0nXXWWTR//hc0bdqr1LFjB1q16jfX+vPmzaPOnTsTlIWYK7l47JvwDqZNm0oTJjxKL7/8Et1yy62Buk94BwsWfKnnZuLEx9VcjfN7T5MmjfU7KF++fMC2ucLkyZPpo4/+p/4+pooV3VPLov79999PV155JX3wwQd0zz336PfWqVOngO/gpptupG+/XUSDB19BU6ZMpZYtWwZ8BxMmPEIrVqyk1q1b6TG5ldNO60zXXz9Krevheu35K+BIMzIy6P33P9B9QL+ef36y33uefvopWr9+Pb3wwotBzSlSOH/xxXy1djpSYmITSk3dHPC+gAAO2EK0QnQGojNQYjPgA+AcVdCTWbNm0YABA0qsU9EHR94M3DT9U93pSUMvirzOR1iP3fAZEwVwhL3JIuju2Hc/p+MnMqlcXBlKz8yiuDKxlJmV7QHmmBmfUbba51kf/vggE6o37r15+v/Ef16o/yfEG51FtBT+DEQBXPhzGhYtxp5xfsj9yPruC51jbJwC7jEFXADPCcBlYmMoKzuHYlVdCeBAD2SKHKXQgWYq+OtRAAc/VxFVEwBeO/M1aj1wpO53hYRydPR4umcM5eKNb+8jo66ixPp1qP/dD9ID4+6mvYePUnkF3KIAsNsERlnt/C+tUgdgUARZQCVOpgLVRYZKgVS+72BNTYMtOceO0pcvPaeAe4LiYhWrnJ1NZdT/LP3foriqWUyz15Uk2KeEVi+xZjV9Q+v6SGCI55nx5KpnvI3xMPnV534vkzt+/rk0roWQANykSROKVzv3qFGjqFevXtSlSxc9iQcPHqTevXvTkiUmdWug0rVrV2U/9vo7c/09e/ZQrVrmZWWrhROrFlBRlAsvvJA+//xz16affvppuvVWr3lm6tSpdPXVV+v6ffv2pc8++yxgt5KTk5X5YoWud+jQIapcubLPPZMmTVLmh5tc26lTpw7t2rXL53qPHj0c5ximj/PPP18rG8uVK+dzz0MPPUT33Xef3/5WqlSJ9u7dm+det5v2799P1atXz3M5ISFBmdiOFEr+tPy+//T0dD0O+c6OHTvmYxL7z3/+Q+PHj6cTarPCerbLDTfcoMyEvmahLVu2UOPG5hRAlF9++YVOPdWcbOmvXHzxxcqM14BgikTZvNnXHPTiiy/SunXrCGvOLrhv2zYT4ulWQgJww4YN9YBhp/zf//6nnDnUcZy55fTTT9caaywy2Cr//e9/5+nU4MGD6e2339b3OQEYEw0b6iuvvKIXgRuAhwwZQo888oiyjyU6jgtg6969u7LDzqd33nknT53zzjtPbziffPIJLVy40LEN9BVjve6662jDhg3K1jxU14MtFY4k+MO9ODeqZs2adM011xCAwDbQDh066PqwOSOn2I8//qjtzlxq166t7Hxf6EXw/vvv641r69atut9NmzbV3/FcgHzZsmX01FNP6TkFcGbPnu2z8Bo1aqTnA3OGBSNt7gDwu+++qzfE33//XdlpP1KBKYvo0Ucf9bQxcOBAmj59Ot111116zq644gq6995788wLL2w3AKOPY8aM8QtgLMgnn3xS94UXtf2giy66SI/R6f2j//iDP0KrVq0Ia2bOnDmeJrA2P/74Y/1uvvnmG70eU1NT9R/PP8Dbv39/GjZsmJ5bnnzNFgAAAGlJREFUzJtck2lpaXqjBkgxtxUqVNDf0SfYrFFwbcGCBXT77bcr+31PwpygT1gz7GiEelgTmE9s+uCI8I7tAmKBsW7fvl0nzsD6rVu3rrYxAwt33HGHbtupBASwX/hHL0ZnIDoDYTkD/w/Wb7IbwMJBcwAAAABJRU5ErkJggg=="
      },
      "networks": {},
      "notes": {},
      "panes": {
        "model": {
          "global": {
            "splitterSize": 2,
            "tabEnableClose": false,
            "tabSetHeaderHeight": 1,
            "tabSetTabStripHeight": 1,
            "tabSetMinWidth": 160,
            "tabSetMinHeight": 160,
            "borderMinSize": 160,
            "borderBarSize": 20,
            "borderEnableDrop": false
          },
          "borders": [
            {
              "type": "border",
              "selected": 3,
              "size": 240,
              "location": "right",
              "children": [
                {
                  "type": "tab",
                  "id": "--mr-legend-pane",
                  "name": "Legend",
                  "component": "Legend",
                  "enableClose": false,
                  "enableDrag": false
                },
                {
                  "type": "tab",
                  "id": "--mr-selection-pane",
                  "name": "Selection",
                  "component": "Selection",
                  "enableClose": false,
                  "enableDrag": false
                },
                {
                  "type": "tab",
                  "id": "--mr-history-pane",
                  "name": "History",
                  "component": "History",
                  "enableClose": false,
                  "enableDrag": false
                },
                {
                  "type": "tab",
                  "id": "--mr-views-pane",
                  "name": "Views",
                  "component": "Views",
                  "enableClose": false,
                  "enableDrag": false
                }
              ]
            }
          ],
          "layout": {
            "type": "row",
            "id": "#c38a1220-6347-4418-b432-863db7d8b4f5",
            "children": [
              {
                "type": "row",
                "id": "#c77bd7fa-02de-4421-b537-763652f1d3c9",
                "children": [
                  {
                    "type": "row",
                    "id": "#79c8e27a-9372-406a-96eb-25e2cb4b4fb9",
                    "weight": 64,
                    "children": [
                      {
                        "type": "tabset",
                        "id": "#fb8138c3-e59c-4edb-8f34-cabc88568681",
                        "weight": 50,
                        "children": [
                          {
                            "type": "tab",
                            "id": "tree-1",
                            "name": "Tree",
                            "component": "Tree"
                          }
                        ]
                      },
                      {
                        "type": "tabset",
                        "id": "#afb2a7dd-dd2d-4ba5-99f4-2e31ac690cbc",
                        "weight": 50,
                        "children": [
                          {
                            "type": "tab",
                            "id": "map-1",
                            "name": "Map",
                            "component": "Map"
                          }
                        ]
                      }
                    ]
                  },
                  {
                    "type": "tabset",
                    "id": "#5f0a83e2-acb7-4810-b3c0-e0d3723b57be",
                    "weight": 48,
                    "selected": 1,
                    "children": [
                      {
                        "type": "tab",
                        "id": "table-1",
                        "name": "Metadata",
                        "component": "Table"
                      },
                      {
                        "type": "tab",
                        "id": "timeline-1",
                        "name": "Timeline",
                        "component": "Timeline"
                      }
                    ],
                    "active": true
                  }
                ]
              }
            ]
          }
        }
      },
      "slicers": {},
      "styles": {
        "coloursField": "Mutations.S:S939F",
        "colourPalettes": [],
        "defaultColour": "transparent",
        "defaultShape": "circle",
        "colourSettings": {
          "Mutations.S:S939F": {
            "palette": "ColorBrewer YlOrBr-2"
          }
        },
        "labelsField": null,
        "legendDirection": "row",
        "shapesField": null,
        "shapePalettes": []
      },
      "tables": {
        "table-1": {
          "displayMode": "cosy",
          "hideUnselected": true,
          "title": "Metadata",
          "paneId": "table-1",
          "columns": [
            {
              "field": "strain",
              "fixed": false
            },
            {
              "field": "institute",
              "fixed": false
            },
            {
              "field": "virus",
              "fixed": false
            },
            {
              "field": "host",
              "fixed": false
            },
            {
              "field": "Pango_lineage",
              "fixed": false
            },
            {
              "field": "Nextstrain_clade_original",
              "fixed": false
            },
            {
              "field": "date",
              "fixed": false
            },
            {
              "field": "region",
              "fixed": false
            },
            {
              "field": "country",
              "fixed": false
            },
            {
              "field": "division",
              "fixed": false
            },
            {
              "field": "sub_division",
              "fixed": false
            },
            {
              "field": "location",
              "fixed": false
            },
            {
              "field": "plz",
              "fixed": false
            },
            {
              "field": "coordinates.Lat",
              "fixed": false
            },
            {
              "field": "coordinates.Long",
              "fixed": false
            },
            {
              "field": "Nextstrain_clade",
              "fixed": false
            },
            {
              "field": "Nextclade_pango",
              "fixed": false
            },
            {
              "field": "Mutations.S:H49Y",
              "fixed": false
            },
            {
              "field": "Mutations.S:V90F",
              "fixed": false
            },
            {
              "field": "Mutations.S:S172A",
              "fixed": false
            },
            {
              "field": "Mutations.S:N185D",
              "fixed": false
            },
            {
              "field": "Mutations.S:N354K",
              "fixed": false
            },
            {
              "field": "Mutations.S:G496S",
              "fixed": false
            },
            {
              "field": "Mutations.S:N703D",
              "fixed": false
            },
            {
              "field": "Mutations.S:T716V",
              "fixed": false
            },
            {
              "field": "Mutations.S:S939F",
              "fixed": false
            },
            {
              "field": "Mutations.S:M1237I",
              "fixed": false
            },
            {
              "field": "Mutations.ORF1b:A520V",
              "fixed": false
            },
            {
              "field": "QC_overall_score",
              "fixed": false
            },
            {
              "field": "QC_overall_status",
              "fixed": false
            },
            {
              "field": "divergence",
              "fixed": false
            },
            {
              "field": "missing_data",
              "fixed": false
            },
            {
              "field": "nonACGTN",
              "fixed": false
            },
            {
              "field": "substitutions",
              "fixed": false
            },
            {
              "field": "deletions",
              "fixed": false
            },
            {
              "field": "reversion_mutations",
              "fixed": false
            },
            {
              "field": "potential_contaminants",
              "fixed": false
            },
            {
              "field": "rare_mutations",
              "fixed": false
            },
            {
              "field": "aaSubstitutions",
              "fixed": false
            },
            {
              "field": "QC_missing_data",
              "fixed": false
            },
            {
              "field": "QC_mixed_sites",
              "fixed": false
            },
            {
              "field": "QC_rare_mutations",
              "fixed": false
            },
            {
              "field": "QC_snp_clusters",
              "fixed": false
            },
            {
              "field": "QC_frame_shifts",
              "fixed": false
            },
            {
              "field": "QC_stop_codons",
              "fixed": false
            },
            {
              "field": "clock_deviation",
              "fixed": false
            },
            {
              "field": "_A",
              "fixed": false
            },
            {
              "field": "_C",
              "fixed": false
            },
            {
              "field": "_G",
              "fixed": false
            },
            {
              "field": "_T",
              "fixed": false
            },
            {
              "field": "_N",
              "fixed": false
            },
            {
              "field": "_other_IUPAC",
              "fixed": false
            },
            {
              "field": "_-",
              "fixed": false
            },
            {
              "field": "_?",
              "fixed": false
            },
            {
              "field": "_invalid_nucleotides",
              "fixed": false
            },
            {
              "field": "_length",
              "fixed": false
            }
          ],
          "file": "axiw",
          "controls": false
        }
      },
      "timelines": {
        "timeline-1": {
          "bounds": null,
          "controls": true,
          "nodeSize": 14,
          "playing": false,
          "speed": 1,
          "laneField": null,
          "style": "bar",
          "unit": null,
          "viewport": null,
          "title": "Timeline",
          "paneId": "timeline-1",
          "dataType": "formatted-value",
          "valueField": "date"
        }
      },
      "trees": {
        "tree-1": {
          "alignLabels": true,
          "blockHeaderFontSize": 13,
          "blockPadding": 0,
          "blocks": [
            "Mutations.S:S939F"
          ],
          "blockSize": 14,
          "branchLengthsDigits": 4,
          "controls": false,
          "fontSize": 16,
          "hideOrphanDataRows": true,
          "ids": null,
          "internalLabelsFilterRange": [
            0,
            100
          ],
          "internalLabelsFontSize": 13,
          "lasso": false,
          "nodeSize": 7,
          "path": null,
          "roundBranchLengths": true,
          "scaleLineAlpha": false,
          "showBlockHeaders": true,
          "showBlockLabels": false,
          "showBranchLengths": false,
          "showEdges": true,
          "showInternalLabels": false,
          "showLabels": true,
          "showLeafLabels": false,
          "showPiecharts": true,
          "showShapeBorders": true,
          "showShapes": true,
          "styleLeafLabels": false,
          "styleNodeEdges": false,
          "subtreeIds": null,
          "type": "cr",
          "title": "Tree",
          "labelField": "strain",
          "file": "9gwh",
          "highlightedId": null,
          "centre": [
            0.4861250669000554,
            0.48919672388171526
          ],
          "branchZoom": 0,
          "stepZoom": 0,
          "zoom": -0.15212776753680102,
          "fixedScale": null
        }
      }
    },
    {
      "charts": {},
      "datasets": {
        "dataset-1": {
          "id": "dataset-1",
          "file": "axiw",
          "idFieldName": "strain"
        }
      },
      "filters": {
        "dataFilters": [
          {
            "field": "Mutations.S:S939F",
            "operator": "in",
            "value": [
              "true"
            ]
          }
        ],
        "chartFilters": [],
        "searchOperator": "includes",
        "searchValue": "",
        "selection": [],
        "selectionBreakdownField": null
      },
      "maps": {
        "map-1": {
          "controls": false,
          "dataType": "geographic-coordinates",
          "grouped": true,
          "groupMarkersByRegion": false,
          "lasso": false,
          "markersOpacity": 100,
          "maxNodeSize": 64,
          "minNodeSize": 4,
          "nodeSize": 10,
          "path": null,
          "regionsColourField": null,
          "regionsColourMethod": "entries",
          "regionsColourOpacity": 100,
          "regionsColourPalette": "ColorBrewer YlOrBr-2",
          "scaleMarkers": true,
          "scaleType": "logarithmic",
          "showMarkers": true,
          "showRegionOutlines": true,
          "showRegions": true,
          "style": "light",
          "tileLayerDialog": false,
          "tileLayerOpts": null,
          "tileLayerUrl": null,
          "trackViewport": false,
          "type": "mapbox",
          "title": "Map",
          "paneId": "map-1",
          "latitudeField": "coordinates.Lat",
          "longitudeField": "coordinates.Long",
          "viewport": {
            "altitude": 1.5,
            "bearing": 0,
            "latitude": 51.392068620837904,
            "longitude": 9.743338086251399,
            "pitch": 0,
            "zoom": 4.624017322632556
          }
        }
      },
      "meta": {
        "id": "w1m0",
        "name": "S:S939F cluster - Germany",
        "image": "data:image/png;base64,iVBORw0KGgoAAAANSUhEUgAAAPAAAACDCAYAAACz45b9AAAgAElEQVR4Xu2dB5hURfa3zwwMSUQJEiRLUAFBxYAghnUxoK76ibgGwITxb86urq665rRrVoyoGNeMomLOigoYiBKUIFFyHr56687prq65t3t6ZnqmZ+h6nnmmu2/dulV161cnn8rbaIrkSrWbgU8++UTqbNmw2oxr27atZePGQqlZs2bCmAoLC+33/Px8+fnXGZHj7bJNW3uN5T579hxp2XJr+13v0evawIYNQbsTZ/yWFXOYnyeyXfu2Uli4UTbfvEGsT3n3Pv7kxiat2siGDRtk8vhx0qFLV/n07Tdl378dIQP32zsrOp/rRPEZWLdunXz00cf2wp579pEaNWokfP/mm29kztpCGf3qy1LDLO7pkydKn34HSqcdukuLLepLjbw8KahVq8pM7fbt20ie6TOFRawln5XtANEfkA9MBTH/a9YsMACebte+1tO2aZfPk2b+lvC8ypyw7dq1sY+PBDCLYM2aNfLJW2/IXw8/MgfgynxbKZ79wQcf2oVHgfqwuN3vBQU1LYA/eO0VsxkfLv979GHp3msP6dilmwVwndq1s3h04V0LA6PWhJLq9QnTZyYA3b3v448/jc3Z+vXr7Weo+qpVq2SzzTYTNsa+ffc0cxpsDMk2h4qeQMZRjALnWOiKfg3l8zy70X4SLMY+fXpbELvfv/32W9lxxx52ISZjLcunNxXXShiIXfBqTwCxUlNd+AUFBebyRsNG58msefNl8dKltvqWDRpI62ZNzafC2Cb405Rp0rVj+6yZu0gWOgfgilt8FfkkZOAePbob1jq5bFiRfSqPZ0UBGBmZsbolSr7NNsqazrwwzgYNtojdkpcDcPT07bjjjvLDDz+kM79ZUxcAV0cKvG3bVlbed4tSWx/cCuBk4E7nhdF+ZXIz7Vs0s1zWEUcckQNwsheHAmjXXXc1SqGPZO+99479T+dlV3ZdF8ATpqOICbSqVbkoG+mPQUGFhrlrh3axy3z/ZVogD2tRkJcGiKpEUhm7oueSjQhdR4ISa1OmwMiRtR1lDkoNFBodOnSQqVOnin6v6BdVHs8DwDvvvGOsqdIs2PLoR3m3kUqRpc8DvKq19vuAemr7IrNSVZoXAEzJsdBFbxQK26dPHznllFPkrLPOku7du1tA33LLLXLJJZeU99qr0PaUAmN5YSFXpYWabKLaNd/KKuxmzZotLVq0kHr16lrF08QZv8du43qn1i2tDdeluC74s3k+lNL786AuG5s0gJcazWMDo3U84YQT7Iv//PPP7TzVMjbRE088US644AI59thjZdKkSbJy5Up5+umnLTsNNT799NNl2LBhtr62U6GoTONhPoC5NZsXbUmGhhjAZuSyye597viwG8M+h8nMFT0PPiBTseDUB6x16tQ1Zt3VsSFusgBesWKFpaz33nuv/Pe//7UT8sQTT8iQIUNikwOA165dK71797bgPuOMM+T++++3/wGzUmvfE6gkC68y6rgysD6/ohdupsatZiHlLkoyPlVAwYZGeVclu5buWLSPep/r8Bj1/GZbNJAaZp2OHjVKDj/8MJk/f740bYp5Kygo7yA6m5QMDKWcOHGiDB482AJUqa1+9l9MvXr1LOWl9OzZU8aMGWMnbq+99rLU9z//+Y989dVX9jf+Hn/8cVt3hx12kPHjx6f7njNWXwFcr95msnp1MB61i6aiABnrVDk0DHu8XbtAFmQ8qRwu0tEcp1M3bChwCFBP+ugW31sZLiLsHQBgHEnGjRtnlY677bab5Rbr1KktH3/8if1tjz16VW8ZWE0/AE2pbVnWzUMPPSSnnnqqbeLZZ5+VBx98UD744INYk3379rXy80knnZQRAP9cY6B02fB82kMAwGxEf/3rXy2AFby6mLLFxzftgZkbfOpGGy6Qf5o6PabASqbMCsAW1w+UVcus9/vKz7A+LFy6TOYvWpw4fMM2t23e1IL4s88+s/oZnE/gDl3TWbWkwJh+hg4dKqeddpocd9xxsvvuu8cobrqLRClvSe5jt0T5Rbnooossy11eBfBqSRfESoF1cbv+w9pmVaTEUC/kW98f2qfG7hjDxg4162Y8rVzfZ+4prZjhyrkA0Be1XD/uyZMnS7duXSw7PGHCJFmzfoPs0GW7yGWjftkEc6xZs1a22irOVld5Rw40yLC2mH4oAJgCpUxVVO4Nq+eDGEoLRYOldovKJcpS058LL7yw3FhqBXFZAUyfwxZ5aRdsqrnN5PUwCqwblT5Xxxo2PrWn+n0EKP/Y5Ug57vk7UnafDaDLNu1sPWRxl8MBrEp19XNQL0+ef/4F2XrrrY2/dV/LEn/66admrXSTLbfcMvKZvqy/2Wabx+pWSQCro4X+x+zjAjYZBf3555+lS5cuMbBHAR1llmqoo2aWlwCl08KGsNNOOxnTRj37ExtL586drRKstGX+TS/L/H+MsLenA2L6hQyFOax+/fpy1VVXmR1/XbFuVEUA27kocuzXASmVSiYT6z1aJyyqaUaDk6X1n8NCfchVox1G0V05Nwy8CmD3BWg/pk791RCgbewllyMgpJE6BPy6fa4WLDQaYmRRKCJOFyiRVPmUDCzff/+9BRmU+txzz7X3aRSPe59SVlcGLikIzzzzTAte2i0LePV5SoW3XzNC8momuhFG9QkAv/3223bXZ8M67LDDWB7VFsAukPkMEFd9falst11newkwMBcu0MMArCDSeogZKiuHAZf6Lnh5xvTp06Vt2yD+OKzgs+1zQ4sX/ylbbBH3cdbnu/dDiQFztQAwA4O6hYEvauIAuiq3zjnnHAtgqDiaahRVXKfcfvvtdmMgooeCYozvCn4oPDIO2ujwFxSo+ykovrAjV3QJMyNF9aEqUWHXGQMWFI0vYNDFrZQKALdd+kjCkP1YX59qu6D6ZdoMC5aaJnppveRZECtYXRZZH6BUl/8zZsyUNm1a2775Gmi+87vPBfz66zRDhQOZPMqDTJ9VLQCsMm/YooSVxe4Llb3tttvk0UcftRo9KPRjjz1mgQuQ+U9RFlwBDFW+6667ZL/99os1z2aBfKseWttvv31KJRlUvDwocGnAD4B32qlHysVA29kMYNe0Eya78s46depogYK9H3FBy+zZc4282Tz2PYqCUsEHlAJy9uzZsnTteuMQEpiuosDlaprnzZtnFE1bJdTHptukSRP55ZcJUrduXStmNbMhjHAHG6yW2W0jTHNdrRw5YKEBZ1gBuAD1l19+scotqC0FTyrX91nvxfPqmWeeiTUV5mWFcwdmKexylIEDBxZTaEUBjQ2FvlRk8bXQUc/OFvCq55SrHNI+K7jGfD9WdjIhkm7h2pIlS+TP1hfYn5Fff9vyFPls41zp8+P90ro1AQAB6+kWBYMC0pWdAbpenzZturRv3y52qwvgMJC5QSNQWvwNFi1aJM2bNy/Gai81pqSCghoG0IHOxC8+9dbrVcaV0renKdBKwjorNWXQUFiorQteWOdbb73VaAWjbayqgHJ9o/mMiYooJSgy7HTURqITjuIsbOPIJKBLCuBYH5PkkyrvfirrG9ZumIZ5gmFnQWHrrZqYrBnxxT7TpLsJWNU8GfHYk1KweoP0O3aAkRHrG3EorhhK1n9YZdhjF8jzTLA/pXHjxoZrI1NHPfsM5GiVX7nuU0wAybNpy2ezw8Cum4bK57TpcgLc495Hm7///rtsv32ghKVkvRZaNc10NhnVdV+SDxioMFQQmRUglQeYaBMPLxRiqZRn7mZS3mCIak+10JgpYOn+9rdDkj66oimxypS+HIoTBr7OydhdHQiy5m+//WaB1qXL9jHgqEw8bdq0UGUSgRDNmzezbKsCU9tcu3adWR+1EoBUWLjBtB14V/kAdicVsEF0cL4AbKtXrzZeVHViijMXoP7LWLVqtcyd+4fpbyBrx22/G226nz/+mBfjBKqkDAzLCvvqekH5k4BcgeIJyjh8+PCEyxoimAkAARLXrzrsGS/N2Ek6LH5Mhh11nvzt7sukQ6dOmehKrM0wChzl7KA3ZQrEOCAoAEpiww0oT/HpIblCjx7hcn2Ux9X06TOkXbu2lpLBzgZeTQEY1xsHCjaAli1N5NLESUZjvW0sv5irBdb7wuRkH8CWKhrw8gxlgf2x+Oy6AnbZsuX2+cjIQf/WFym8El0zqxyAkT+ZxCitL4NF7iWSCO2w65esAQmZRAsTTWwxwRIouVwF2zV/dJCeqxKN9OnYc0vbbxfAviNAVJuZArALhqhQOV3UCkTfQ4o+89v69etkTpMzrKwbBR79Xdv67bffbRpZ30eZer6c6bK+9AnKCMfmzqFuhLC+eF1BcRELVBGlIHY1077yy50THTvUP1mwTJVUYinlTKZ1ZuIw9fjybFmdKNIBD6YnPLD0mfT39ek9izVxaLsxVqmmGvB0npFO3XRkYDcBXDrPKE3dMAD7ttmwDSeMe/DZbFcx5dtR0QIvX77CUmNfEaWA8wHNpkyBDfYLwMUlcrvtAhdIlXu1jYCFXlV0b9wzK0x5puOYNWuW5QbcEuZ0UmUoMEorWB43btcdnLpC7rvvvlaZhB8y1JoIIQVUaRZZae/RDB/n9Owvp/8QN2doe4CXUhEycTp2YPoUltlRfy/tfHCf5qPy81aFybgs1k8//cyGdFJ8VtP9znW3jTi7GthR+cOshFhFPTfhHTIlVLVmkVOMap1dt0fah6Vt0CBwW6R9FGNsANQnba8LVgWxDz41EbkbkN9vnou2W+3AYQB2x5vVAA4Ly0tGfbHxohF2NcWVHdp3xVZ95fhFLWLvQYGrPwBgP51PWUASdm86duBUzy4Lax2WBcOXg12Ku8hE6KhfsA9Yv59hANY6YfZaX8Prap5d05F77/Lly22+aH5T7bmrYAKgyprrfe79bCJopqNsvDoGFKH1628WG2KYl5j+ltUAVq0zSitYzV69esXyVLkvELZ5l112sXJxRVC0VIvcv86mE3gJhSeTw0XTdRRJt/1U9f2cWKnqp7peWhD7IXs8xz8Fgd+++OJLE6HT1cqR6kvO72Eg9he3S0F1HAAG7XuzZs0ShuaCz6ea1zTYU+ru20Uuf/3hBNdLQJyfX9PG5SrVdZ/jytZu++q6OWnSFKPDWWPH5xc1IdFfPy1ulCY+qwHMAJUNTmbv1WCDynJVTLbgcQQhRjhVMEQmNx4AvMsuO6edjVJNMD4FKy2Aldpib7V+2UXJ5PzFSTKE7t13KKJ0gQqaRQ0gtC8Acv78hdK16/bGw22ydOzYsdhrcGVfn+q5gP3991nSqlXL2AZBmN7crc6QiYV/yn5Lno9pzXUTWbYMdjzQDmuhXy4nFUbh3d/YzNF2Nzcxv5i+tPgbkK8T8AeZ9QDWDkON77zzzkjts2/vHT16dEapWjLQRl3zI6W0HjJ7MieS0jzLvcelwGPHjre2xN699zBmuA/lL3/5i4wcOdLYhg81Zrcx1uVSjxkJAzC5paK8glL1MyypXBjF1IW+cOEiadiQQ9kCEP/555IiljpuVwIIsNq4JvpKHv87piJkXd/M9Ouvv8o22wQRQCipnn32OZk28nM578Gbrf0WsOqY8ex65dAG8n9P3p4AXq7/8ccflsortfXnQ2VfXwkH671u3Xqr45k37w8zliBZX0lKlQAwCiwWFba/sIAFIn5wjUQ+ycaCrzQiAIo1X4an74yL3TtTIC5PFros1Jd349t1FRiuU4RSOgLcmzXbqgjEKKriAQusA1d5pPbVZGy2evOpnK2bh3pV8VxARFuw7+vWrTH/a1oKDNtLXxcuXGidLLp27ZIQ58u9rrdg1Gbir8/16wttYMyuu/ZMSI6omxfpc/bZZ6+E0EL6hOabkvUABrzYdYnVjbL94s7oyr8VaTJKZ8OI8pmGAiPDw2pnYhOqbAD7GS90zgDLc889L3PmzJEzzzwj5nEEhwDla9y4UcL0AiBAN3fuXJNGtrnxcx4qswtXyLYz748pu3xfZxfQCtRfNz/RnMiYbyOUaE+zZoSZlLQDeo0+vPfeaJOeKB7cQh2fhdZNiP9R8ivXVqxYad1vafe8884zgQ9N5LLLLpebb77Zas7//e9/y9VX/9NoyusInEKbNq1sl6qEEksnL1W0D0ogSiYVQekANapulAYd6gx4M5XlMl0zUlT/y0p9deH5dll9nv6O3gAtrM7HOY16yYXruxYLCSRM8LUdC+WsDx+NfD2aISM4tTFe7aMPzEkb+wZH5gJsfJ55vkYOJRMTUGS5kU4K4GCDCZw4/DFFdRB5G04CMQB5uKCgtjz88MNW90N/n3jiSTn66IHWtNSmTRu7wTMWOJAXXnjBJmiMbTKmA1l3wDfUFCVVlP2Xzp9//vl2IBodVB5gK+82VBmHWYsNyU/Hk0mHjigAhzlEZAq8BQW1rPMEMmailjVY9N9++53NRMGB240aNbKLWfsHUAvN0my/LBGoLmULC4rQ3NE8T+28/vjCqOOyZQQixFPV6D0KD9cn328P7oFABvyrKcnMX/psXyZ3wa+bnirIfOVY1kcjQbVKklgOWbI880+VN4C1PXJKk7XSL5lUZIWx0GEKlTBAu1kdSzMnqrgCwDfffIvVBSxevNgkcJtgzYK1atU0oZn3GCXa3yyAx44dZzX2J58cn6OSgCBY6EGmDZfdBRy43gYukEEWjjAQK4i47ppzlLq690AtGzaMu8S6z1MKDMEJnhcP2Fcwun3Q5yqYXfncfWbAncR1AFzj3qwHMDIwMm5UWlgUAC7lzUbts79gokxiyPqZOMYlSgYuKQUuLescdhJg2CLmt3ffHS39+sXlypL0zaeeU6ZMsdrk6UZTvM3SgFqzyL///gdrllLW1rexUg/QooQCQPghY39WcPkmKDTGsL2urzRtIEsTvRR3yCD8sK6th8lI/QGUMrubqL9GfDFDnUR8k17WK7F0YMk8sFwbajYfQoZSgvxYUZtRJgHsZ+TQRabUAErx3HMvGHnrqJi9uLTA9T2u+I5SCgENxZUuYF2Mqg127bywzV8W/iG98gNWNColjlolkGFhWwHbrEanSt53V0rTVlvb59EuJiQ1zfhU2KeCuuZc4NL/P//8056OgFslRV0rJ0+eYuX19u3bJfhWaztxyhlwCBQXiGE6Ad/JBL0AebKqJAvt706ah0p/R+jPhPbWf255fP/yyy9truqwAntJCCQa9fJMv6MU2KdYLIbHHnvCnAM1JLa43cVGH0sDYnIs/2hOtdeydaMtY6FwEyZMtAs9sO8GaVh1Maudlv62OPhRebZwigzK7yw/PHCgHPr3Aba+q6ahr6S5IdOGFgCti/3xTgOl38ItY9FK1F+1CjfFINBey6+bnyQrTbarbsuetAnwnutfT0594HpLhQE9wAU8rnIK5RMBCsjKblthbpvab66pfK3jiKrvgxrZWkMLXRBnPQUmnjdZ3C/nGiHgl7cGujxihpNxDVGbQSY8sqKikQA0Wk7YTkwzUJF27dpZc8VRRx1ZLGF6KjBDaXkX33wzxvr8NmtmTD2/zTQ2zl3scNUxhP9sZG3btjMeUFvb37/77jtpuN+9UnNjAKxlheuk2/InE3Is+3NGfC+bwfDhT8mgQcfHKK36KivgXIrLs1wbMm0+3fBvMm23RnLlqMctgClfNl4lvRbWlfqTb5bhV98u59x3Q7FXBhhVG+3K12EbpY5fqbqy4VEaeRf02J0xL7kydZUyIzGYZGDIFOvpvrHS2pax/aJAYdEki2HWZ3G6Q3lzE8lk4CgNqPbHdeWLArB7xm7UxuT/rvIflAzqQvhcvV63SX4RZVxSuEa2yK8tTX7/j9Q1JqUwAwlJ4ciCcvXVV5tkdp1srrHrr7/emFymmY0Be+lGE9hyq40Nh3pNrTfIsuI8854zr5ALHwnyqLmy6GtPjJDDTzxWhnc5Xvb6PfB33mCSELRbEteA64bgpr+hXiplWzDXQfIAUsfWrVvbyNJB0kV/vvW7Kub4TiaOLbcMOAHijilZT4F1IMkATDobtRlmOrJH+wMFwfkime0WcwMLDEVbMjdQbTNTpqQoFrokYGNRhgGXhdW9cwcr26pcW5L2lAoHVBIN8RpZsGChlV/dufyg/lGyTX6QNLDV4oeLNY3CSJ+LM8igQYOMmWq5+a3AytqwvixylJqcCXXDkadJ7zf+kFb59eWlwqlyZH4HmVm4TJ6WyXLu1yOksXHFbNq0Sew59O2FYU9Ir4s+iQH4m2++tUnpDjhgf8um//TTzzZhhBs5FAVk2vNNXbo5IkOTTfNXk04WSqssPvMCYHVe/E2MDCJdu3aL9Tmrc2IBYExFeGSp4kJNR+7bxUxDSGFlFPfZgJesHISG4SIJ4FFe+VTYN5HBTbDDYhIrr6IstGsqUcqT7BkadODWcRVUQRuBaaO0Zfz4nwwIupoEbUFAAeWzRsdKq/VBsIBm2+CdBy6O+Vbbq8fXuM91F7jLWXAPrPHjtabK4DXbyMsbp8kCWS3NpK4cnt/eNvH0X2rIVm1byv6PzZSWix6SH3/8yWzQPWXEiGeNOHGUTSCH3I6WGY6B94r/9WeffW5Ovdg1YRNzZVSffedZPhAZGyDVujPMYeRkDaFe4IBS3PSl4K8SFBjN8rbbbhu6RnyZMZmRvbSLrDT3+WcIswFxQHiYAkttwFARCiDec889S/PY0HtcFnqCCUbAKSIZ+JKx1W4COn3YkiVL7Ue4n6ZNgxzIWvRUi6jBvPbaG1aO5f0GoAw2A5etZZPQxexuGP7CjmuT49peBQya6Zd3EznnnSDVrJb3C2fJu/K7PLP8x5j8+/PGxXLAkpdsFZxPEGuQ46Ho6o7pmpiQhVmj9etvbjkALS54cRdt0aKFHVfURkN9daWKsqa474b6WXs2EouZfM6p2M8wKlxuK7+MDelha24zUTZgbN2MtzyyZPrdBsB1tgy0vpSynH2rMb3+MzQflKstharccMNNdtOCWgE4FvJzzz1nzme6MuHEefJNAZZGjRrGsj1CmUgXC8AViJrVgu9hlIkFToZKWFE3ltjt7+8Nh8a+vmsA3C+/Zcwv+skG/WXw0pFWNMBhYwtzTq/qJFzQ+s/HWYR7fv75F+tphxJPnTgAPfK4JvNTZxHaSDYeqD6pcilhHmNZAeCSaHvTzf1cRtyV2+3YfXn5OKPg7vn3v//dJhyIkuczoYFmMD6AyzJAn4X22/rii6+MggY58YCEoPQ6derZJHT8hS1IwIELIrZVgIm3Ftk41FlCARPGsvsmGb5TD5kY849e19+hmMvbX2z7MfqibnLCleclUMVPPvnUcEB9irTVAUVVagrLrxkrNe2sPwekqoUF1vs0k2UA2CCpg24+uvGFmZW4xjzgnx22WdFu48ZxuT3rZGAX3FGHdOuid7XEFZF9MhkIAG6QZ6mmKCuNsgMlVVTid00HVBZwRd1bkQBWcKLsAYCwxO7i872P3IULKx4kTo/fA3CmNTjJyqw9/3zaNB9QMt87Ku4UEme3+Q1zDX3AFMPxJbD5yK/LtrlE2hjlmGaPxIUTzTWxv7w37kXepTz//Ivm9I0BRQ4ugTxKv0j0Tn3fKSYw+wSggyLDVuMmGogTQUJ4fxNz5eYFCxZYf3D13w5k/riMDJuNbRp3zqxlod3FCCDZbVAChZ3jmynKVRYwYT4iHzVA1gD5KDme58BCu0e6lOXZ/r3lDeBUpiddnOhe5s6dZwMTwsJkXFlw9eo1VjnEokx0jIizj/wOW6nZGl2ZkbZY6NRRAOo8aOI69/AzfQbxtti+W7duleBDrXZdTD5QZJ7JHxpnYnXXrFltQxrV+cSdcwCtx7Cwbtk00CzjxIKOAPaewr08x3XtVBlZ++fK0YwxmDP8vavA6YRQYI0F1mNDmQzVQqsGF8rWrVs36xyv8kqY/FmeoChpWxqMQbbMKOqrZjD/XKaSPiNVPQBct2Ej2bZ9u1RV7fUJxpwRVlKxz/4i5jumEbI3Ah5ML6R0VRFCAYzdtk6duubwsRYxVlYXsCt3KsWj3RebHim91jWSlwc0ksP/ebY1tyBDA6oo7yZ/TPp8ZYVdboDP+FZjX9Y+zJw506buAbxwAa67o24m7ubGOU16+ocqpbDlcsiam7DP7Rcgh0Wn+HZll3upEgB2B0Zq2Pvuuy90YSFfYmetCIeOVAhg44Ddd50xksUzswkppU7VdmmvWzPSzjuX+PbZxq94qZEf3QJ4SYoOpUpVXIULbDEUBs4J2ZDjQnyAofwBfEqZtH2fTUauHTPmOxn3+mg54O4ptlq9qbfEqLZqqt3FH6b88dsHXATWq/ytgQO0B8sLKxtQ/1mmTn0zltqxY1JoC8cQZbfd5wURSUEcsmu3JqsH11CQqXukUl6lxu7Y3TbV9XTDhsAppEqYkXTC77nnHgtUvyiV5ncotZtWNtViK+/ryLrIs5wDrOavZIor5SIyKQb4AEa5c4PJ9HDDjTdaqnixsTk/aPzJtcyZv0CWGEUPi4iziSi6iNDwAsJkXkfajt7jxuXy7C2NRnzDBiJ/8mKyKZ+xlTc96GEpMO6U2H9dFps2dXGPGvWudBowwmTVyJO1Y66wFJ0jWyg+6+l7S/nvW5/x3Xffm7DVnYvlywpTLrltMA8BlxHMk24e/sYBYOebedU4YeoxB3CUPEPjj93c0cnaU8VYVgI4zJabzBbsTqjrlVXe4EzVnttvKPHHH3+c9NDxiy66yLLVZNNkY8qkDOxTYF0osHnuafCMEQC33CqezsZdjChYkOOUnUs1J75Mx3NhE7t3725PhOzSpYt1vHnppZdMDPDJMqXu8bbJyU8NkC677BhLEucuZj6z6F944HEZcNoJdqPEm6lz5+CMKT2oLBn11TYwKT13UD057aF/hwbx+zHG3HfbbbfLxRdfZNPc/O9//5MBA440h+09IMcfT99JCRvPyJFISQutnzlsuKu00qTzqnFXx46oueVe1XRXCSUWGmZSjfKyw5RYOlA9RFJ+PYYAACAASURBVNuPCa4I5w7/GWpCijIZ0Vc4B45VyVQqHZ0XpcD17LEggRJkpWFbo0pBDYLaNxS7DCCgNh07Bhkc/RIGGE7zy8+PL2i954033pT+/Q+yFDPQqDa0Sp27Dh4qR39l2M4frzFBFh1iyeTCKKseGwo1glVVJwqeyZxGAdil7AD4zbYr5ZiPH4ix0O64UEb5R7Cg2YatBkTI7eqJpu1q/u8pU6baTUU5B+UG3Lhh7mEDYgw4ivD3+edf2Kyhvh7A7Zea07KSAvsLAxBArTSrY5R3j/5e0c4d/ukPOKGw4cAe8WLCCn2FSmcigN9/XhzAgdP8tddeJ+cbB/8aZpH7Za4Nz2tpzS9uUYUNCh+AEqZg8dtCRnNzRPmAgvqTjAElFs/DyQOPJ1d/gMZXk9ux2LkHZ48pW5xkWe2CCf+2HAGLXRc88iw+1hqySL/u6Pl3OWpq/ZhfdZgXF23rSRA+WNz2GVMQ0RT3uvLHrpQXRZhyBtRxxQrEEcbGfxw2YKM1FFLDDsMS7tEONnM04ogjWrLODgwAkCcBrhbkW8CB4ieKusFGY7JBrvR9o8s74N+XtxW8UFfMXi6AUbYR7wugADCulcjKmS4+BWaRPPjgQ4YNvNhS4qWGApIfeuzYsXZRvvPOO5bTwVn+yCP/X0L3XM8h94JvWlIKrqlf3cXL5yhTFMHyagsO7gl8rdWEgkskZXThb7JffmsZ+1B/OWRgYh+5jq3X98Ty5dmwPsNhEFiQqrjOGVF1tc/Lly+LbQzqyME9tOH6dLv9UY82Ng78srfdtrN9DCGUjI0MI5SsT6kTNjklibPV0xqgxmTBINSsPAuaZb9N1TanyuGlSq1MKq7csbpKrDgb7dZQZ/nARxqtKgoWipor9DOLiWNBAjYxTvX8uUWzXLduHUsVXfOHr1lWSug+5/33P7B2U+RkwgxxglC29NZ+J8qlo59IeBwAebnj8TJo7qux3/FgcikwF3zA6ncX2Hx+66235aCDDkxpjoIY0K9U0Vhhz1VCovKu9kE9s5gXEvypfzlcidtfnbcqwUKHAU9zLCtQw0ADeDE96dlDYXZWNJ/Yj0taoLjIrQ888ID971LgVMkHeEZFaJ39sSQCOB57Gq8XnN4H5fMB7Aacz5kz12pR1ckBYLLIAg8nUubgXB+04S5aN6bYZaPdOi6AtV/IxlBfZGP1eAr+m2NJ8DkuOl/osybHSRsTvaRhh65XVrqRUvQJykgon9qUXflb+++CScUEPzjf/U59TV7PZzTSGqTPd9eHnPEDcH7X8Ngg4Xywwbrsf5UEMGwqLDQFaqwsczIQEhRBsAAhfux6UdTPp+5ujC72XfcsXyYX0NIXPsMOJfO2on+VYav2KfDcuXPMkat3GC3wLd6UQYlZNHEKrBVYjG7IX9hcs7iVxdbFVtJDuqLenbKhKoPC/j/Z6gg5zIQBaqihq9F1FVSq1Y1SBrmg0ue796PA2nrrrWM2Xhc41MN7bNmypTYo381SGWZiC7yzppnAjPb2LCfkYtpgTqG67du3i218/A6A9bBwLmAn51msMaKa6EvW+0InA6TLwuJqGeXl5FJm1x7LZ414itICQ+VJuO7GFysVd/20S8LSMxYmHzmYmGDOLa6o4lPgKPlT++MD2I2eUepL3auuutqcHHCdpZAUXbgstiCfVHgKVxcsqbym6Kvr5YSFYdy9L0mtXxfLWT+MsAuZHNsov3yTVfCcQOtuP5m2wqip23c+A0xVUPlKJL0fgPE+9TsbC2DksDV+w4GlXr3NTDs17JlOFLTLcHt4jbkbBRQckQFAMndo0SnaB2XT3Y2I6C1OSMxqJVbUAo86/zcKSOrowYSjFBsyZIjg2ogyANur3oc9ViOGeDaLhcB6zi6C+sLGkIWDHF1Qc4DPJkCSgZKUipJ5/b6kloHFKgbRplNcALOY3IWqphB8iKFOyGaIIUcccXgMsEEAQY0EW6eCOcqxImpTUSpJvzDbQH18qqzxvUqRFayEIuLphJZa2dnvGw+WJhtqxai3O1fuhqOscpAkb5kFE+IB312vLfd+xAC09BQ8swAxQR34UKO5X7Toz5ipChOTqyxD7j700EPluuuus1zdu+++a09nQLRBPFEZWP3qAS99rJIsdBhYoMgswjAW1vXU4l61JcN6s2jRDKMwUZlZgQYFJjskVBfWGTu0X5LZpamrMjrPCg6xyrzWOQzAetI9i59FOGLECJsITgvilcqhUAJVYrEIcfnTxU1wggbtA45ARqtjsz1qneC4kALbXjIlVqpND8oDBUQZRlHwq0JL5dsbex8jF334pBQ4wfTUJxKoW7fgnYXZhAPKToBAYk8U7CgpOc4EbgIQY+vv23dP61KKYs3nHsJkYPy3AR22cMaBSDHNHK/arl0by7nwbDZJpba0yZjpl/6mcjkpfDC7YXLiHeEQg/VAS9aZkVK9YL2ugn5JWVm9Tyku32G1eWFQZQWwBiKwMUTZc6P66LPuJR1LJupBgXEMCFjJYLUGgQH1isw0ymIGyhPAqyBRM45LnVBc4cDgK3S071Fulj6Lm4zq0hbXWcxQGwCEnVSpbzLl1LSGJ8viDatl56WEHwbt4LDRxiSmU5dL5NZ16wIbvatkU7DzW2DmCUIL3aKAYvNWORtgPvnkU7ETILApc4wMbZxwwhDbBw2t1DllQ4qaA9d3mjokwfNPg6CdLbZwTogwFbPubKSSLmjkYDy2Tj31VLswAWJpCwCG6mr+qigqy4LC4B5WoPqYrzi3GMWZq/wqbb9Ke18A4N5FtwcyYWCuKO7IEVxDObM8thh1kevzWSa4VAbxvvE2lIKr2chVLvkAcL/7yiF/nFx/++23bZIABaQLYB8EPFfZeG1r/BaDZKcVz9qNaUqDIbL0laGya7+9LGVkvApc/mtmDQ5F94u7aWlfXCcP/S1IJtDAsv3Nmze3800kFsEgri1d21O7cpgSTp06fPmdulXSDhy2kGGFiakFNLC+AAgHkDCXQO4vK8j9Pqh2GaqtLp2lBVx531ccwIGiBsoWVlQGVo8jjbQJq0tqVzSqyH60pywzoXewn35RsPkL1d0c3HuUEtEnN9+Uq9DR+u5GgMkLM5AWpbJXHTxETv2swCau86k4z0De9A/JczkKFFWsHeqEeWMxrpo1C6xIofO7ZMkyA+bNrRMGbplq63XHuWDBImtKIpMHCjEKkVeAX8ML+c1NBsCGWb9+kLmTUmVZaB2AstIaC6wstZ4fHLYAsRFDtctSkG2J++T5YSckVnZsciKAY1DhlRd9UcYr+B7EXMcdOXwW0pUnXSqLzNmly/axqXTT3wSydxCa51JM/eybn2hEA/RpBzGm2V8fKGbr1Y2geB/Ds2Xef/bVcsjwWbFoJ/8+nhkAOzgIzaV69ImNz3XcCGNa9b6ARS4syspRKwZEFFgdO3ZIWHKcndSsWXA0DBuEK/9Skd8Rb/xNt0oEM5QFXIBY44XD2lH/6VTeU8HuR0qUQMUPa7zjjjvK6aefbhc8Ps1q2ipJnq+yjCndexNlYLscHPC6gA4+KwV2lVD8rlSMzQphK/GokVUGnLWsZn7lyhW2HRadytJa1w8OUKVaEHxAtM40Szn1cDHAxPyiAFJ2lLZ9G68/JwBC3Q/9a2HUf8L0mULCPthnZFc8wNCyhxWNFw67Rr+C1LcorvLtZ/KE7bHH7jZ0EkcYzdah9wfKrHgK2bANTufff2a1BbAfkeQ6fChYXeqbKv0pE6daaupiH8bXOSr+uLx9rtMFrVs/DmAxfb7b9p0xqNxF3uMrrrjcmtPgIBTAZI1o0iQeVkibgXxbw1ICFjvfmQcyT+KYj32SoHc/GEIBrcoYBSBmEj2eRIHF/+BA69aWEmmyOxd4H3zwoXleY+sT/MX7H0nv/fYR9cjCnBSVfMCnmCi3tl74YIydxvtLAxpgl/EyUz8BdZ6gDlk2NdSQqCgoqm7uzAH6BdYANl/MWeTbYgOE+pIvi3sbNWpsrQEcrTpq1Cibf1rnCeATkOEXP4yz2gKYgWuUkBvqpwdtE+TALs/ujl2Y3L/YeFnUsMScqKCFxQ611cwZ6nWV6TDAsoC2OIBViVWMHhV7DBrqjRuDbBKu/Oc64utNymKGZYvUOr6SCTuq+kkrNXXr6m96HwohQK6ac/UKwy6L3/QuJ74hjxxQU46+6XLhSFNKQLWD5PAKCvczm5Say7CxfvXV1zZ9DpFOX375lTUXsYmwqSEXc0QLNmjMNq+99ppVkrLpKYehph9NC/ztt2OsnZcsH2x4YZr5goLaNnPme++9ZzdD1hmnH9J3uDlyiYUBWH+jzWoN4GQAULkU7fXQoUPtLgvQceQAzH369LFabVwpkb8Ad5gNN1kGTJQRYTJxeQGzpO0UZ6HdO5WdjhsgUmnww1hQPawrCrQl+d0Fs26ku+22mw0uIM0rrC0yKO8KcLKAA/MSOZjzZJKxrzYzAOQ3NMBs0GhwAQaJ6fbb7y/2M2GLOFcEccSB3A+lJ9WNhi/SPs8jfY4WlHlsYkppERW4TzcagEfbKO94DtFcnJzoa+Pd79yrPtKXX36FOQT9xph5TkUY922p/kHb2GQBHLX42XGRb9lJP/30U+v6VlUobdSYAHCPHjukHAeLI3A6CNK6+o4JYdRMAYCJBNbQl9/CKKwuWL+/7saAp9fuu+9mFUb6DFfhdOWVV5mk8dcXy7OM2yJU76OPPrZWCcDGdygdGxNOJ1B/wAvAVSOscinPIJBBY5C5rgBXSq7eUG48sMqwqi3HAQb22Z1D/Rxm9tK5cCO3+C2Mcrts9CYPYF9DjJsmp9lVddC64ADAO+zQzShTvpT999/f2qWxC8NhxIPnA0pMaJ5v1/SB5i9EvquXVJiZSEGsAE0GYJWNoWQokbjHdWrQRa2LGMBoGll8jTnPyAUcm5EqpAAwdZXNJeQQ0w2mGgWl+965lw1ARSadB/qjSjYNOtD/muqGZxFwTz/dSCufewmOa4knT1AKG0Z9wzboTR7AmvqGyYGFplSGu2MU9SyP3wMA7xCa8wmNNFpQjW3FrU81qTw7ygXRV6aEeWX5i9WnPErRdIwKXkSYHj16hNpLXQC7JiRAhaiD7Ajrq7mTNRgh4CzyrIIO9lgBh5iDso5zioMMKuusvI3iCW8zWGHst+q37FJkVQK6nIHaen/4YazRm/Qo9vp0DhSgOMLAtr/++uvGNXKCVXadc87ZJtnCJVYPc8wxx8gbb7xhRbHevYuHvW7yAPZnuLJPdSgPwPpt2GAGs5jwZiIPlRYWDFRYHRoUhLhKQolgAV2bp8/OuYBU9tulYC7AwthGl2orlX7zzZFy8MH9BbMOqWzD4ocBjnuGlFJp2FbYY+RelEGwzSiHArfPQutdBkg1thbwcgICDiKqoAvOOFpjOJPgxAV1h+QezQyi9mme67L4jGG2SUmEEwk++e6xo+5cUE/HB4DZNCdPnmqdkG655WYrd8MFYi05+uijzWazVubNI5lg/BgVfYeRAFYvHEwOgTwU2OOQc26++eZMrLNcm6WYgb4X/1s+ufUfSe8EwJx2+OKLL5gMikdZ+W/p0iXWVbR//4Pt+129epWNvurfv7+88sor0q9fv9A2o+RiP8AgypYZ1qhLqVljM/+YL9u1b2MBNGrUOzZKBzPLdtttZzXAmHE48xcWmDEMGDDAeDi1s6YbZf8BcZCyVSyouTZu3I82dSzUF0WXBknAeu+zz95FgfwLrLbZvR5E/OBhFbiNBked1LCci5+Ngw0DrMS9xlxnGSNfGxm9idkYgw2r+GyoMzPz7Ju8/NqMLzIaSY+EYLI0ORsdI6rmsMMOK8VSy91S3jNw2L/ukvv/b4g0N8eRrDOy2jhzdGjPju1l5Ddj5S87dpHJs+ba39rV2mi16qNHv2sW/v52ob711ki7CA888CC7MAEwIWyHHHKIvPrqqxYglOnTycrYLmnX47mMC60bIK6E2IlLqkfQhYpJCPONCwpObABwmHJQQClAoUoEJLDgcVvkWaxTwIVWGorKdzTL2HJhjQE84FT2mbpsPFBZXEL5T6SV5tJSdpk+PGzyZuOay8bAIQODBw8ywQWN7D3YwA8//HA7h4MHDzHs9wyT7+wZO3dPPPGEfe6CBfNtzrHmzVvYEEPqckzMBRdcaOvpKYRsCrgCYxPmFMezz/4/IR86NuPHH39MnnrqKZPK9mW59NJL7G9du3aNvZsq70pZ3gCpLu3p2UjNjD+uald1bL6M61NYwOVmlvTnJMr+q04Ovquiez9tA3ZOLFSKh6kmUPwUD8JH2aOcIMofN3EAAA2AR0qcdZZ9/vrrry0bqq6JbkQZyjsArs8JUr3Wtkotfvv0088s2Nu2bWt1B+rnzcagsjS/aRhm3C01sEEzpriCMITUOhPhUmI/nCiMSnOrptR1zVx5RsCvstFI1QVsuXHkZiCdGUgI8DCywMaSamBnzfpdvpoyXaZPmijtOgeHMUWVw/v2lptuulEuu+zydPq2CdcNlCOlKX5ytLA2SlIn2bPRiu6/fxDaV1XKU08Ntwotv8B6n3DCiTJy5JtWAeUXHD4OOqi/ycDyaNJTNk488SQrkrz66is2bBBqPmjQ4DJ/P+SSa6RwvckAaoj4yNuvtdlP1AGlb9++iRFaCuD77rvX+mc2a9bc8vyPPDLM8vnw+6jq9957H2NbCwA83wx62uSJMmns9zLw1DMlDycA8/fRG6/JKsPGHHL8YMkBON1lHgAYLzD8jGEHMX2wQMgKgpklSr4EnCeeeKI9rgVZVvUV5PV66623jIb3YLNYR9r2YC9hM2kXdpaFQa5o2F/MMXio4U3kJ0pAkYTsXJXKsGHB2U/I6O+//749eZDDAijHHnucSa0UBP8zHyR2wL1Wy/HHDzKyZ5BEUZVpRA4Fyqpgo+U/8q8+h98ANcDXUprvh178r9j9b9x2jXUu0oJi0o1OyrHQWbIi33zzjZQayKiuakhlsqGUpE6y+1m4aK+rUnGB5ff75JNPMbnSHomc81NOGZoAzLBxw7n26LGjJXaqlPPbLc33gy+8Ova4kXdca8/b0rLXXnslUuCcDFyVlmSur+nOABYUv2AHV0UWVNlNAAFnwkFkWsLu5xo2ZzeJ/OTJk+192m5Zv/sbrvs9QQZWAJNN4dJLL7WhTrmSm4HcDGTvDIQCOHu7m+tZbgZyM+DOQA7AKdbDoutftDUaXTkgt3JyM5B1M5ADcIpXMqXucbZGx1WBljJXcjOQTTMQCmBCuTBf3HjjjdnU10rpSxiA+S0H6Ep5HbmHejOQo8CloMA5AOdwlC0zkANwDsDZshZz/SjFDEQC2D3CsxTtVptbcix0tXmV1XIgOQpcARSYTaDuX3eQlq9fVi0XUW5QlTcDOQDnAFx5qy/35DLPQA7A1RTALutfmaawynx2mdFRBRqIBHDXrl2E80ire5nSYLDJkbIh0ixUFhl45m6Xy9rxM+0Uuiz02p9/l5k9L82oKSpdAK98b5zMPvTmcu9TDsCZRdAmT4FzAA4WWA7AmQVaplrPAbgcKTDUZptFj0l+3VrC5xotGsqGOYtzFNjMQM7xJTMQzgE4B+AcBc4Mtiqk1U0SwAnyYRoA1vt4M2EUpSwUOB1ZkboNLz1MGl8zMHKRVIQMbMc7b5jkbx4/RMzvUDrjqpAVX80ekgNwDsClpsA5AFf+bpADcAkBHPWqXEpcVSkw/a7dvY2sGTczLVk1B+AsBzBnBXFaenUrqzsFHlF1Jt8kq7e/QsRk/eNzWNG6UXPg3kfd2uOvk7w6BWLva2oy+s9bam/N27OT1H7sZPt54+Q/ZE3/O2NN2n44fUo139Stcca+UnBBdGbIhDGmaJu6edubg8R+mR06D1wPmx873h/+JXmbxY/g9PuezrhSjTt3PT4DrVoF5yDnKHAlUmB9HVDxdGTF8paBU1HgqOirHAWu/C1lkwawnf4a+SIm236UmcNVXIW9rrKw0DkAVz4AqnoPIgH8z3/+U6699tqqPr7Q/ieAMgdgS/2TycA5Cpy9MKhSFJiF1GHFcJs4viylJABedMP/ZNF1L5XoMUqF01VipUOBbdt/PCz5DepZwJXUjOQOwOcyZva6QtaOnWGrZDOA0xEvSvTCnEqZbDvdvpSmfg7AERQ4B+D4cqpsCpxJkGWy7dIAMt17cgAuAjATpxSOz6UFsMrUVrxO4UpZnSlw4ZIV8mvzU2PrsSyulJkEWSbbTheMpakfCeCjjx5ozid9vjRtZuyeZCz0GhP1s3HxCqmz1/Ypnx/GQmcTgFd//IsdgzuWdFho7v/9gOuLzUNFstCZAHCrUVeW6P2mXAA5FjqdKSq/uskAPPuIW2Xl2z+UyBEh2wEcRhXSAXCU5ryqA5iVVBZKHrYSqy0FLj/Yla0lV/6yk81ZyeYUY/9FhgE4CggJPcpCFtrtt4Y7uhxCKiVWWQDssvX6OV0ZmPp5m9eRjcvix3mWBXjueMrSziYFYA554nCnyi45AAcJB3IADlZiDsCJiIyUgRctWiSNGjWqbPxak4lrpqmOFNidZN8rq7IosAuWTFBgl8uYusUQ2bh2fQI4ud5g8F7S9MHTYl5q6QKYNlq8dJFs1n+nyHWcLgu96MaXZdG1wXE76fYnE2DKei10DsCVQ4FzAA6HWw7AaW5D6QKY5mtu00zW//pH6C5ZTD6sIBm4Vve2snbcDEtlNCdWqqmw1LjIV9vWLZL/+ZjMkaM8ZOCSAljyTacKjVLClNq7dpA130wNuppCBq6KFJg+19mjs6z+YlL2U+CffvpJunbtmmqNZfx6DsBxCpwDcHoycHmz0FUKwBlHZgkfEAVgbt9mwaOSXxTKplroslBgV75Ox5EjYSgORXcdOTJFgRM01kUnKUZNrR94UaOlydk1K8jZpa6U7r2u7iHh3vqDbACILSWkwC5F53OmKLA1txWtCz4XdG0t6376LWWwSkmUYzkAO6vj1+ZDpXDJSjuxSx7/UOaf8XAoW1KMHXTYyEwBmI74rFIJ95tYdBP1MwngMFYuinXWvlc2gN1+JPTV2fTaz3lIamy5mQV4MiVWUsVaDsAlXq6lrpgD8KUp5y6ZDJwDcPgRrzkKXLSs+vbdUz755NOUiyxZhahdknsUwJZ9272TrPlq8iZBgRlkzXZNZf30eSnnNpsAnNBZh21Oh4WOHLBDgd06paXArj+6y0KHJdRPx4wUxUKn00bKl55mhYyakXIAjueFVhk4B+CQFZoDcJqwjVcvEYAtW1KK9KGunOPLX26PfQrMtQTnDbeyIwO72TSSKbGStucuHqftTMnA6QDYDruE/XMdQJKuBlfJloYSK1socNTYNE7crjlnjMkocDKdQYclT0herZoJjwujwG4FXxEWRpn5rfWXN0jtHm3TBu2UIuWh+5xIAO+yS0/59tsx9iE5AKcx1ym00DkAl40C5wCcmP6pRBSYSfvmm69l1113s/Pnfk5jaZe66vr166VmzWA3dD9XZp/cwZR3n7JxvJtCn6rSGHX9pQTw+PHjZcyYMXL00UfLkCGD5fnnX0gJxK23biETJkyUBg1MWtUSlPbt28nEiZNMisxa8vTTT8lxxx2f9K6OHTvIoEGD5eKLL5Zx48ZJly5dkj6rU6eOcsABB8jNN99iTlz8SXbbLdiIkpW33npLbr/9NnnyyeFy1113yYoVy+Xee++LvOXMM8+UvfbaS9599x155JFHZYcdusn48T9G1h81apTsvPPOgrKQuXIXj38T7+CRR4bJjTfeJA8++ICcd975qbovvIP33htt5+bWW28xc3VJ0nvatGlt30HdutGnLPgN3HvvvfLKKy+bv1dls802S9r+VVddJccff7y89NJLcsUVV9j31r1795Tv4Oyz/08+/vgTOfbYY+Thh4dJp06dUr6DG2+8QcaOHSfbbtvZjimq9Oy5s5x++hlmXQ+xay9ZgSNdu3atvPjiS7YP9Ouee+5Nes+dd94hkydPlvvuuz/l+6ICKZzfeedds3Z2kLZt28iMGcHJlslKSgCnaiB3PTcDuRmovBlIAPBGU+jKCy+8IEcddVTl9Sr35Co3A2cPf8P2+e5Bh1S5vle1DkfhMy8H4Kr2Ksu/vxc/+7asXrdeatesIWvWb5CaRim33rhNKjDPfepNE7uwMeaWfcvRwekQlzw3yv6/9e8H2v91ChI1uOXf0023xRyAq+m7z9+jX9oj2/D5O5KXlyeXGOCuMsAFeGEArmGcNzaYqKN8U9cFcKoHKvBzFDrVTJX8eg7AJZ+rKlUTAE98/jHZduCJtt/16tSWlavXxMZQu6DAfr7hjJOlbYumMuDya+Wfl1wuC5evlLoGuJkAcNQE5ljt0i+tagdgKIJboBKbUkF1sdakQKp78LGWmpa0bFy1UkY/8F8D3HVS0yTLX19YaHwg8g2l5b9HcU2zTLPrR1PS56RTr23jLW31bVs0sf/z7BN5duI7LvrZ5kcrqmj/1Sgav/5cHddCWgBu06aNFJid+4wzzpB99tlHdtllFztRS5culYMOOkg+++yzEr2fXXfd1diPvylWd8GCBdKkSfCyCs3CyS/jqQtRnTnwwAPl7bffjuzrnXfeKeefHzfPDBs2TE455RRb/+CDD5Y333wz5Th79OhhzBdjbb1ly5bJ5ptvnnDP3XffbcwPZ0e207RpU5k3L9FHuk+fPqFzjOmjX79+VtlYu3bi6YDXX3+9XHnllUn7W79+fVm4cGGxe6NuWrx4sTRs2LDY5Tp16hgT24pyyZ9W2ve/Zs0aOw73na1atSrBJPavf/1Lrr76allnNivWs1/OOussYyZMNAv99ttv0rp1cAog5fvvv5eddopOz6P1Dj30UGPG21owRVJmzkw0B91///0yadIkYc35hftmz56d9N2lBeCWLVvaAWOnfPnll40zx66xxnv16mU11iwybJXXXHNNsU4de+yxx/AFOQAAAZ9JREFU8swzz9j7wgDMRGNDfeghE0ZmkuhFAfi4446TG264wdjHwl3QAFvv3r2NHfZdGTFiRLEJ2G+//eyG8/rrr8tHH30UOkH0lbGedtppMnXqVGNrNnGvpmBLxZGEP+7l3KjGjRvL0KFDBSCoDbRbt262PjZncop9/fXX1u6sZauttjJ2vnfsInjxxRftxjVr1izb7/bt29vvPBeQf/vtt3LHHXfYOQU4r732WsLCa9WqlZ0P5owF49rcAfCzzz5rN8Sff/7Z2GlfMYEpn8hNN90Ua2PgwIEyfPhwueyyy+ycHXPMMfKPf/wjcmFHAZg+nnvuuUkBzIK8/fbbbV90UfsPOuSQQ+wYw94//ecPf4TOnTsLa2bkyJGxJlibr776qn03H374oV2PM2bMsH86/4B3wIABMnjwYDu3zJu7JpcsWWI3akDK3NarV89+p0/YrBXA7733nlx44YXGft9XmBP6xJpRRyPqsSaYTzZ9OCLesV8gFox1zpw5NnEG67dZs2bWxgwWLrroItt2WEkJ4KTwz13MzUBuBrJyBv4/BsPYKth1Z9oAAAAASUVORK5CYII="
      },
      "networks": {},
      "notes": {},
      "panes": {
        "model": {
          "global": {
            "splitterSize": 2,
            "tabEnableClose": false,
            "tabSetHeaderHeight": 1,
            "tabSetTabStripHeight": 1,
            "tabSetMinWidth": 160,
            "tabSetMinHeight": 160,
            "borderMinSize": 160,
            "borderBarSize": 20,
            "borderEnableDrop": false
          },
          "borders": [
            {
              "type": "border",
              "selected": 3,
              "size": 240,
              "location": "right",
              "children": [
                {
                  "type": "tab",
                  "id": "--mr-legend-pane",
                  "name": "Legend",
                  "component": "Legend",
                  "enableClose": false,
                  "enableDrag": false
                },
                {
                  "type": "tab",
                  "id": "--mr-selection-pane",
                  "name": "Selection",
                  "component": "Selection",
                  "enableClose": false,
                  "enableDrag": false
                },
                {
                  "type": "tab",
                  "id": "--mr-history-pane",
                  "name": "History",
                  "component": "History",
                  "enableClose": false,
                  "enableDrag": false
                },
                {
                  "type": "tab",
                  "id": "--mr-views-pane",
                  "name": "Views",
                  "component": "Views",
                  "enableClose": false,
                  "enableDrag": false
                }
              ]
            }
          ],
          "layout": {
            "type": "row",
            "id": "#c38a1220-6347-4418-b432-863db7d8b4f5",
            "children": [
              {
                "type": "row",
                "id": "#c77bd7fa-02de-4421-b537-763652f1d3c9",
                "children": [
                  {
                    "type": "row",
                    "id": "#79c8e27a-9372-406a-96eb-25e2cb4b4fb9",
                    "weight": 64,
                    "children": [
                      {
                        "type": "tabset",
                        "id": "#fb8138c3-e59c-4edb-8f34-cabc88568681",
                        "weight": 50,
                        "children": [
                          {
                            "type": "tab",
                            "id": "tree-1",
                            "name": "Tree",
                            "component": "Tree"
                          }
                        ]
                      },
                      {
                        "type": "tabset",
                        "id": "#afb2a7dd-dd2d-4ba5-99f4-2e31ac690cbc",
                        "weight": 50,
                        "children": [
                          {
                            "type": "tab",
                            "id": "map-1",
                            "name": "Map",
                            "component": "Map"
                          }
                        ]
                      }
                    ]
                  },
                  {
                    "type": "tabset",
                    "id": "#5f0a83e2-acb7-4810-b3c0-e0d3723b57be",
                    "weight": 48,
                    "selected": 1,
                    "children": [
                      {
                        "type": "tab",
                        "id": "table-1",
                        "name": "Metadata",
                        "component": "Table"
                      },
                      {
                        "type": "tab",
                        "id": "timeline-1",
                        "name": "Timeline",
                        "component": "Timeline"
                      }
                    ],
                    "active": true
                  }
                ]
              }
            ]
          }
        }
      },
      "slicers": {},
      "styles": {
        "coloursField": "Mutations.S:S939F",
        "colourPalettes": [],
        "defaultColour": "transparent",
        "defaultShape": "circle",
        "colourSettings": {
          "Mutations.S:S939F": {
            "palette": "Ice And Fire 2"
          }
        },
        "labelsField": null,
        "legendDirection": "row",
        "shapesField": null,
        "shapePalettes": []
      },
      "tables": {
        "table-1": {
          "displayMode": "cosy",
          "hideUnselected": true,
          "title": "Metadata",
          "paneId": "table-1",
          "columns": [
            {
              "field": "strain",
              "fixed": false
            },
            {
              "field": "institute",
              "fixed": false
            },
            {
              "field": "virus",
              "fixed": false
            },
            {
              "field": "host",
              "fixed": false
            },
            {
              "field": "Pango_lineage",
              "fixed": false
            },
            {
              "field": "Nextstrain_clade_original",
              "fixed": false
            },
            {
              "field": "date",
              "fixed": false
            },
            {
              "field": "region",
              "fixed": false
            },
            {
              "field": "country",
              "fixed": false
            },
            {
              "field": "division",
              "fixed": false
            },
            {
              "field": "sub_division",
              "fixed": false
            },
            {
              "field": "location",
              "fixed": false
            },
            {
              "field": "plz",
              "fixed": false
            },
            {
              "field": "coordinates.Lat",
              "fixed": false
            },
            {
              "field": "coordinates.Long",
              "fixed": false
            },
            {
              "field": "Nextstrain_clade",
              "fixed": false
            },
            {
              "field": "Nextclade_pango",
              "fixed": false
            },
            {
              "field": "Mutations.S:H49Y",
              "fixed": false
            },
            {
              "field": "Mutations.S:V90F",
              "fixed": false
            },
            {
              "field": "Mutations.S:S172A",
              "fixed": false
            },
            {
              "field": "Mutations.S:N185D",
              "fixed": false
            },
            {
              "field": "Mutations.S:N354K",
              "fixed": false
            },
            {
              "field": "Mutations.S:G496S",
              "fixed": false
            },
            {
              "field": "Mutations.S:N703D",
              "fixed": false
            },
            {
              "field": "Mutations.S:T716V",
              "fixed": false
            },
            {
              "field": "Mutations.S:S939F",
              "fixed": false
            },
            {
              "field": "Mutations.S:M1237I",
              "fixed": false
            },
            {
              "field": "Mutations.ORF1b:A520V",
              "fixed": false
            },
            {
              "field": "QC_overall_score",
              "fixed": false
            },
            {
              "field": "QC_overall_status",
              "fixed": false
            },
            {
              "field": "divergence",
              "fixed": false
            },
            {
              "field": "missing_data",
              "fixed": false
            },
            {
              "field": "nonACGTN",
              "fixed": false
            },
            {
              "field": "substitutions",
              "fixed": false
            },
            {
              "field": "deletions",
              "fixed": false
            },
            {
              "field": "reversion_mutations",
              "fixed": false
            },
            {
              "field": "potential_contaminants",
              "fixed": false
            },
            {
              "field": "rare_mutations",
              "fixed": false
            },
            {
              "field": "aaSubstitutions",
              "fixed": false
            },
            {
              "field": "QC_missing_data",
              "fixed": false
            },
            {
              "field": "QC_mixed_sites",
              "fixed": false
            },
            {
              "field": "QC_rare_mutations",
              "fixed": false
            },
            {
              "field": "QC_snp_clusters",
              "fixed": false
            },
            {
              "field": "QC_frame_shifts",
              "fixed": false
            },
            {
              "field": "QC_stop_codons",
              "fixed": false
            },
            {
              "field": "clock_deviation",
              "fixed": false
            },
            {
              "field": "_A",
              "fixed": false
            },
            {
              "field": "_C",
              "fixed": false
            },
            {
              "field": "_G",
              "fixed": false
            },
            {
              "field": "_T",
              "fixed": false
            },
            {
              "field": "_N",
              "fixed": false
            },
            {
              "field": "_other_IUPAC",
              "fixed": false
            },
            {
              "field": "_-",
              "fixed": false
            },
            {
              "field": "_?",
              "fixed": false
            },
            {
              "field": "_invalid_nucleotides",
              "fixed": false
            },
            {
              "field": "_length",
              "fixed": false
            }
          ],
          "file": "axiw",
          "controls": false
        }
      },
      "timelines": {
        "timeline-1": {
          "bounds": null,
          "controls": true,
          "nodeSize": 14,
          "playing": false,
          "speed": 1,
          "laneField": null,
          "style": "bar",
          "unit": null,
          "viewport": null,
          "title": "Timeline",
          "paneId": "timeline-1",
          "dataType": "formatted-value",
          "valueField": "date"
        }
      },
      "trees": {
        "tree-1": {
          "alignLabels": true,
          "blockHeaderFontSize": 13,
          "blockPadding": 0,
          "blocks": [
            "Mutations.S:S939F"
          ],
          "blockSize": 14,
          "branchLengthsDigits": 4,
          "controls": false,
          "fontSize": 16,
          "hideOrphanDataRows": true,
          "ids": [
            "IMS-10023-CVDP-247BD4B6-772B-41A7-9335-69560E034604",
            "IMS-10023-CVDP-9B21A6B7-154B-4DDD-A197-4D5A7FD4E319",
            "IMS-10186-CVDP-9619FE16-00C6-4151-8D15-A80853F90B82",
            "IMS-10186-CVDP-B6AB4127-3790-47CE-9A23-5F6BD79CAF60",
            "IMS-10327-CVDP-8B6755AA-0A27-4F12-A3A4-1B136C8C5459",
            "IMS-10122-CVDP-00593",
            "IMS-10116-CVDP-1AE2BE10-8303-4432-8C39-BFFA0E3B4F5E",
            "IMS-10122-CVDP-1499",
            "IMS-10122-CVDP-44D2C7F2-AE25-4432-A997-8D4167E0BA77",
            "IMS-10013-CVDP-F0507265-675D-42B7-B263-84B511054E59",
            "IMS-10013-CVDP-37095A19-72B2-435E-ACF5-73461505DE17",
            "IMS-10338-CVDP-CB4E4286-49BC-41B3-96BF-457523F7CBFE",
            "IMS-10013-CVDP-109A8F3F-687D-419A-AB97-2C655915C1B1",
            "IMS-10338-CVDP-B898D0F3-65B2-45A2-8F40-7340B554BF8F",
            "IMS-10594-CVDP-444BF763-CDEF-4E26-B7B6-B5AEB17E4B5B",
            "IMS-10594-CVDP-CB2FF4DD-AC51-4147-BE61-22EA9E0FCE01",
            "IMS-10594-CVDP-346AF0EF-FF10-401D-8165-27DDCE592D30",
            "IMS-10020-CVDP-7E34447F-5D5C-4938-9E67-144693283CD5",
            "IMS-10020-CVDP-B4E77A76-0AEE-4BBF-BFDD-34B73B77FCD1",
            "IMS-10020-CVDP-6921BADC-FC79-4083-8572-85DFDF99F9BB",
            "IMS-10020-CVDP-948752CA-B70D-4161-AA87-DC945CD5F5B4",
            "IMS-10117-CVDP-3788700A-9D62-413D-941B-F1FB3450B6D1",
            "IMS-10117-CVDP-908716A8-D359-44A3-8708-246F8B628D97",
            "IMS-10020-CVDP-093789D7-3BB0-4A34-A566-0892440A1346",
            "IMS-10117-CVDP-DF065F9D-4FBC-478B-ACCE-36D8AF1D6A1A",
            "IMS-10117-CVDP-631AECAD-6051-4196-B9B3-9625F7D8D11B",
            "IMS-10117-CVDP-30D4AD96-6980-4680-B2E8-04BD8CF48DDF",
            "IMS-10341-CVDP-C048BA31-C4FD-4CDE-BCBE-988FEE553EB7",
            "IMS-10294-CVDP-3459C8D6-40F6-4CB3-A7B3-97C49CA51873",
            "IMS-10186-CVDP-DDC864D6-73CE-4463-B409-0BC67C94EB73",
            "IMS-10150-CVDP-8462FA9C-9818-4E11-834B-B51E385742DB",
            "IMS-10020-CVDP-0498D6C3-6C66-43C9-9F8F-F7C2B846D6BC",
            "IMS-10117-CVDP-6ACB945D-9AF5-4087-B258-2F16803AD245",
            "IMS-10117-CVDP-20B941B8-E29E-41E2-A1E8-57FC4C4894EC",
            "IMS-10117-CVDP-D78BCB3B-0C4B-4C0D-A030-41F99EB7380F",
            "IMS-10117-CVDP-47DC4A82-FF33-4946-8B29-2B4309E9DBB7",
            "IMS-10117-CVDP-D480BFE7-5340-49B1-AA05-1313D137A862",
            "IMS-10117-CVDP-E58B40EF-9F2B-42CA-A8C3-8675CA2A6B77",
            "IMS-10117-CVDP-E92F6587-1521-4341-81CF-4DF227B31A5A",
            "IMS-10117-CVDP-CF222D8E-8567-4202-9F70-140719015C64",
            "IMS-10117-CVDP-A7A8CBD7-BBB7-4787-B56F-22FD41AC46A3",
            "IMS-10087-CVDP-1DA5FCF2-AE06-4D05-A472-9FC3F776C577",
            "IMS-10117-CVDP-BEF8BEAB-4850-493F-9528-D3EC8432C225",
            "IMS-10117-CVDP-FBAA02DE-DAFF-4D94-AC0D-C1B5EE4E93A7",
            "IMS-10117-CVDP-E8F125E3-1A21-49C2-A0C7-ADDC9EB6E21B",
            "IMS-10117-CVDP-7F869A2F-40D9-47A1-89BB-22A9C4B29848",
            "IMS-10117-CVDP-A4210CE6-84B5-4E52-8736-CFE54AF0CDD3",
            "IMS-10117-CVDP-B74DB7C3-EE67-4F6E-B787-4491841FFBB7",
            "IMS-10117-CVDP-338BDD5C-38F1-42C2-B9BB-F0DF2B990B4F",
            "IMS-10117-CVDP-954966FF-D4BB-4012-90FF-48204218A6D8",
            "IMS-10117-CVDP-CD565EB9-EA10-48B6-B445-7444E822EFE7",
            "IMS-10117-CVDP-ADE7AB61-9ACC-4D75-A26E-4AE45098D769",
            "IMS-10117-CVDP-C7B3A419-D4EE-4E08-843F-E594C09F1FA6",
            "IMS-10117-CVDP-EEACEAC2-6B88-4F41-89B6-FE6038ABD722",
            "IMS-10117-CVDP-5978B2A1-C64B-4999-94C3-66509E56935B",
            "IMS-10117-CVDP-3257C2FA-E421-4CD1-BEB9-48646F9F8855",
            "IMS-10117-CVDP-DF4FEB26-177F-4CED-AA94-7C4BDB10B5A6",
            "IMS-10117-CVDP-34699EFB-3DF1-4FD4-B738-5D805EEFF87D",
            "IMS-10117-CVDP-03DF841D-F570-4463-8EB7-7094A09D66AE",
            "IMS-10117-CVDP-5566C8D3-8B5F-4311-A703-838B8AA00583",
            "IMS-10013-CVDP-DE13EB1C-9DF5-4606-B695-0C3104F48AC5",
            "IMS-10087-CVDP-36438FF2-FF94-4395-8060-78F687F7F36D",
            "IMS-10594-CVDP-59FE1C27-0241-4600-BE1B-AB30E87B0165",
            "IMS-10338-CVDP-0C04C618-76EB-4252-A1E0-F7B201941974",
            "IMS-10117-CVDP-19939E69-0A66-4447-B660-014E86984DB4",
            "IMS-10375-CVDP-02EE35D4-0493-4847-9CC7-AD5ED307C5AB",
            "IMS-10117-CVDP-DB11FF28-C36B-411E-9778-0E2D1798049F",
            "IMS-10013-CVDP-1D8639EB-F689-4F33-803B-E6E76695BB20",
            "IMS-10117-CVDP-486BD05E-5149-41F1-984E-B9D50A5D7CF2",
            "IMS-10020-CVDP-C1C55B05-A105-46BC-8D09-34FB22DF9ABC",
            "IMS-10013-CVDP-7B06147A-3ED7-43CB-B99F-94F80FA10D24",
            "IMS-10594-CVDP-D007C4DD-F674-421D-A068-ABE73F5BB1FA",
            "IMS-10594-CVDP-0BC062A0-A528-42E6-8C3C-210E2627A8CE",
            "IMS-10117-CVDP-74114837-C0A2-43F9-BF4B-1BF025A0CCC6",
            "IMS-10117-CVDP-064C3A71-EA13-4710-A6FE-9259C07C8169",
            "6166ba5c81e18c1c41cedd71",
            "IMS-10013-CVDP-57F98F6F-7BB9-496D-AE03-7D659821596E",
            "IMS-10013-CVDP-E5DFF25A-C27A-44BC-BD78-03C9EAD2695C",
            "6166ba5c81e18c1c41cede42",
            "6166ba5c81e18c1c41cedf30",
            "6166b85c81e18c1c41cec7ba",
            "6166ba5c81e18c1c41cedbc5",
            "6166ba5c81e18c1c41cedbdd",
            "6166ba5c81e18c1c41cedb8e",
            "6166ba5c81e18c1c41cedd24",
            "6166ba5c81e18c1c41cedd25",
            "IMS-10020-CVDP-FB15BCFF-4F05-4724-A6C0-14DEE96B2CA6",
            "6166ba5c81e18c1c41cede46",
            "IMS-10020-CVDP-6E89531D-74A6-4F60-A156-434825BF86F0",
            "6166b85c81e18c1c41cec68b",
            "6166b85c81e18c1c41cec886",
            "IMS-10020-CVDP-51461774-7323-433E-A107-CD02CA4F59FE",
            "6166b85c81e18c1c41cec5f7",
            "6166ba5c81e18c1c41cedbc6",
            "6166b85c81e18c1c41cec62c",
            "6166ba5b81e18c1c41ceca9f",
            "IMS-10013-CVDP-B6C96992-63B9-45BB-A6B9-448309B57A63",
            "6166b85c81e18c1c41cec869",
            "6166b85c81e18c1c41cec896",
            "IMS-10036-CVDP-E17AD0CA-9FFC-4C25-BE5E-B79060F57D8A",
            "IMS-10215-CVDP-5B557360-E0FD-4BEE-85A9-0583933F41C6",
            "6166ba5b81e18c1c41cecdba",
            "IMS-10023-CVDP-6DB13683-5E42-42D7-BB74-413E26465276",
            "IMS-10036-CVDP-74502AB2-02AC-48B2-9F7D-52A9152BFF05",
            "60a37c9c292136361c620429",
            "IMS-10218-CVDP-DA24EDE3-761D-4408-AC98-C2573A2867A7",
            "60a37c9c292136361c620424",
            "IMS-10023-CVDP-66239E95-73C3-4B19-80FA-E33669B5B6EC",
            "6166ba5b81e18c1c41ced3b7",
            "6166ba5b81e18c1c41ced5c1",
            "60a37c9c292136361c620428",
            "IMS-10023-CVDP-BAE1DF5E-29E4-4E6D-882B-504EB552B387",
            "IMS-10023-CVDP-08F9936C-A392-4BEC-B2B9-7E5E3375A35E",
            "61792019ba758861d782eea3",
            "IMS-10023-CVDP-8C31B629-B1AE-4223-B44C-5D1AF21D73A8",
            "6166b85c81e18c1c41cec69f",
            "6166ba5c81e18c1c41cedf34",
            "60a37c9d292136361c6204cc",
            "6166ba5b81e18c1c41ced446",
            "6166ba5c81e18c1c41cedf5b",
            "6166ba5c81e18c1c41cede45",
            "6166ba5c81e18c1c41cedf3c",
            "6166ba5b81e18c1c41cece34",
            "6166ba5b81e18c1c41cecbbb",
            "IMS-10013-CVDP-C0E49AA6-A2CD-4908-B23C-5F1116D1DC7A",
            "6166b85c81e18c1c41cec7aa",
            "6166ba5c81e18c1c41ced96e",
            "6166ba5c81e18c1c41ced96f",
            "6166ba5b81e18c1c41cecb1a",
            "6166ba5b81e18c1c41cecb8d",
            "IMS-10013-CVDP-818CB173-D11D-4012-8734-A6A9C3597CBC",
            "6166b85c81e18c1c41cec5a6",
            "IMS-10257-CVDP-9A46DC09-01CA-4AF6-A1D3-8A73B0A18518",
            "6166b85c81e18c1c41cec68e",
            "6166ba5b81e18c1c41cecdca",
            "IMS-10213-CVDP-3C681065-AFCF-443C-B5E3-C62EC04A2DFD",
            "60a37c9d292136361c6204b7",
            "IMS-10033-CVDP-DD7A8C31-FC22-4F07-8E26-AB0D05FCDB44",
            "IMS-10257-CVDP-F41AA63E-2926-4A84-AC91-EB7153F5FAA5",
            "6166ba5b81e18c1c41ceccf2",
            "IMS-10023-CVDP-86057A66-47C5-444A-82C8-ADA3A3F6D414",
            "IMS-10023-CVDP-11A9DE91-7A7A-402C-8523-FD2FC0E2E821",
            "6166ba5c81e18c1c41ced81f",
            "6166ba5b81e18c1c41cecf60",
            "6166ba5b81e18c1c41cecf9c",
            "6166ba5c81e18c1c41cedf8e",
            "IMS-10116-CVDP-6226E0EA-2E5B-444E-8C15-3E304974580C",
            "IMS-10023-CVDP-4C2EC003-3A7A-47C4-8534-F21704D74E0F",
            "60a37c9c292136361c620423",
            "61792019ba758861d782eecd",
            "IMS-10023-CVDP-AD3A6B51-DAFF-48D2-9EDA-3032CB6559F3",
            "6166ba5c81e18c1c41cede3f",
            "IMS-10116-CVDP-367B89CB-6346-4252-BDA8-AF802B521563",
            "6166ba5b81e18c1c41cecd79",
            "6166ba5b81e18c1c41cecd7f",
            "6166ba5c81e18c1c41cede3e",
            "6166ba5c81e18c1c41cedd7a",
            "IMS-10117-CVDP-8F03DA97-CEB1-419B-9788-FB4F1FDFE117",
            "6166ba5c81e18c1c41ced947",
            "6166ba5c81e18c1c41ceda58",
            "6166ba5c81e18c1c41ceda59",
            "6166ba5b81e18c1c41ced2b9",
            "60a37c9d292136361c62047b",
            "60a37c9d292136361c62047a",
            "61792019ba758861d782eed7",
            "6166ba5b81e18c1c41ceca72",
            "6166ba5c81e18c1c41cedccc",
            "6166ba5c81e18c1c41cedb1e",
            "6166ba5c81e18c1c41cedc55",
            "6166ba5c81e18c1c41cedd77",
            "6166ba5c81e18c1c41cedcd7",
            "6166ba5b81e18c1c41cece04",
            "6166b85c81e18c1c41cec6a2",
            "6166ba5b81e18c1c41cecc69",
            "6166ba5c81e18c1c41ceded3",
            "6166ba5c81e18c1c41cedee6",
            "6166ba5b81e18c1c41cecde6",
            "6166ba5c81e18c1c41cedce4",
            "IMS-10209-CVDP-AF073B36-56DA-462D-AC3E-7298E71C4EFF",
            "IMS-10033-CVDP-3E554ED9-22C0-4320-9FF3-E3AA40BA4AC5",
            "IMS-10116-CVDP-02678A38-EAD9-4234-B887-2B625BBE1B2D",
            "6166ba5b81e18c1c41ced440",
            "6166ba5b81e18c1c41cecf7e",
            "IMS-10020-CVDP-E50514B0-6EFF-403D-A119-6CA3955C40D5",
            "IMS-10023-CVDP-5068693A-F23D-45AC-A3CD-F0AE09960A00",
            "6166ba5b81e18c1c41ced25e",
            "6166ba5b81e18c1c41ced3c0",
            "6166ba5c81e18c1c41cedc4a",
            "IMS-10218-CVDP-DBB48A98-9DFC-441C-BEE7-C6C4BD7E4A1A",
            "6166ba5c81e18c1c41cedf24",
            "IMS-10218-CVDP-64CBC2FA-B16E-49F7-B41D-FC0C89195AC5",
            "IMS-10006-CVDP-A29A74EF-2A7D-4573-A53F-715F4E1B5970",
            "IMS-10338-CVDP-7FB48226-302E-46FA-B368-8EFC892CE9BA",
            "6166ba5b81e18c1c41cececd",
            "IMS-10117-CVDP-DF81FDA8-9A81-435F-B613-247CEBA25E16",
            "IMS-10117-CVDP-BAC0E62E-D9CE-46A7-B682-E95BDFB88CCA",
            "IMS-10150-CVDP-D625BC69-7436-482D-BAEC-5325234EF647",
            "IMS-10150-CVDP-E99C6D2A-D437-48A9-B3D4-8CAA86C57D00",
            "IMS-10150-CVDP-8C8982B3-FBD5-4759-8E88-DF5C2FA47F3C",
            "IMS-10087-CVDP-718E109A-CB64-4AD5-9595-F7F1D4D713AB",
            "IMS-10117-CVDP-831FA41D-BEFC-42CE-9556-4F76A0ABD957",
            "IMS-10117-CVDP-8483F176-5DC0-4908-B18B-E10B3F34B0FF",
            "IMS-10117-CVDP-915B1CD3-36E4-4625-BC4B-ECA24FFA9806",
            "IMS-10117-CVDP-BEE8B820-B4D7-4255-A3B7-71E692B9CB5C",
            "IMS-10117-CVDP-D7CDA1B5-9992-4CED-A2B7-5E94769F9EBC",
            "IMS-10117-CVDP-9ED831CD-967B-49A1-8804-6B7FF4ED8A86",
            "IMS-10117-CVDP-F14BCF76-AC00-430B-9227-A47B12F20C62",
            "IMS-10117-CVDP-5C21FAE5-3381-4450-9170-95F24DBA8E6A",
            "IMS-10117-CVDP-77F27A4E-66EA-4AD0-BF7F-3EF54C5735BE",
            "IMS-10087-CVDP-37E86E46-F6B1-408D-BC98-334AC8AE564D",
            "IMS-10087-CVDP-6C4C8B86-4E50-4B65-B164-45D8F6665B3E",
            "IMS-10087-CVDP-83420708-2E13-4830-9567-3D05E36ADD4D",
            "IMS-10117-CVDP-ED71C4AD-B7A6-4B45-AE70-6A30EBA1C7E1",
            "IMS-10117-CVDP-39AB35C0-6076-457C-917E-78DD7E1795B0",
            "IMS-10294-CVDP-55049E4B-9C8C-4BE0-952E-B67C1115AE16",
            "IMS-10338-CVDP-B8E3BDD6-3CE5-48A2-9414-EF29E21A596A",
            "IMS-10294-CVDP-6258F820-482C-4E1F-8625-2DAB54FD2FAD",
            "IMS-10338-CVDP-CB89B8F2-143E-455C-84F8-F8FB5F7A7E58",
            "IMS-10338-CVDP-CF151DC9-9EDD-4B99-A4D0-3EDA6620B2C6",
            "IMS-10294-CVDP-53645723-BE42-4FD2-B4EE-944D748119B1",
            "IMS-10117-CVDP-92197B21-C43F-4889-92A3-8E1CF94E075E",
            "IMS-10117-CVDP-AD31BEF0-ED87-45F2-8A86-78F3DA73646B",
            "IMS-10087-CVDP-F94FF79C-00B3-4087-B2F9-53E1FBF790D2",
            "IMS-10117-CVDP-1696514E-3A31-4C73-8EE3-17543C89639A",
            "IMS-10117-CVDP-0F786C81-61BC-4A54-B8A8-C86B5F0A4451",
            "IMS-10117-CVDP-B75328C0-0080-40B8-B2A8-335B4A88E6B0",
            "IMS-10117-CVDP-632AE1CD-C428-4D41-AD2A-EF6D37B127AD",
            "IMS-10117-CVDP-57079BE6-1230-4227-A81D-76B61063E2FE",
            "IMS-10117-CVDP-72A6FA1F-8A8B-4750-9EF5-C78332C430FD",
            "IMS-10117-CVDP-C9692217-5D09-4965-8EEC-D8109208A67E",
            "IMS-10087-CVDP-5CA9D9D4-7CFC-435F-8DBC-90CC73D069F2",
            "IMS-10117-CVDP-12DADA71-6995-4FA4-B9F3-093725E36BEC",
            "IMS-10117-CVDP-CD6E4982-8452-4FCA-BD0C-69CAF206D4FF",
            "IMS-10117-CVDP-14E91413-9893-403C-82A5-A158F21F9526",
            "IMS-10117-CVDP-1D3286F9-1D34-49CF-860E-8C24EDC99B4E",
            "IMS-10117-CVDP-760B8116-3EA6-4BC3-97C4-C2230AC83CE0",
            "IMS-10020-CVDP-12BE10C4-B057-4592-A1E9-4B495F12F9F0",
            "IMS-10020-CVDP-88058CB9-4939-4CE5-887C-99E0A7EAAE41",
            "IMS-10117-CVDP-3E94EA55-DDE0-4DC8-A32A-2878933751DC",
            "IMS-10227-CVDP-42EB802B-13DB-4C58-9CB5-9D62DD793EBA",
            "IMS-10150-CVDP-7078BBD6-9745-478D-AA1A-B01EB6D090F5",
            "IMS-10020-CVDP-D68329A5-B753-4CD9-9F26-D498F0105D17",
            "IMS-10020-CVDP-2B46D7C3-B474-4CB4-A4F3-EDEBD996A468",
            "IMS-10150-CVDP-7398F13F-6F20-475E-8EBA-2293F302DC2D",
            "IMS-10150-CVDP-BE8F1399-D376-4CD7-B75D-CC278CFB2F43",
            "IMS-10117-CVDP-AA5BA2C1-4A93-43F3-8B93-DAA66D7DE807",
            "IMS-10117-CVDP-CBC06FCB-903F-4B5D-9383-E2B207836F3E",
            "IMS-10020-CVDP-AE1D344E-8DAC-422F-ADF9-4070741C6CD4",
            "IMS-10227-CVDP-1A3932A7-7E8D-473B-A22F-EA460E9ACB94",
            "IMS-10020-CVDP-F867FE1A-011B-4707-AE0A-75D777AE5FDF",
            "IMS-10020-CVDP-9C3387F9-DD35-4843-984E-27D43E291066",
            "IMS-10020-CVDP-86BDE693-4C50-4CBE-B471-D8DE84121CC6",
            "IMS-10227-CVDP-4949CBB5-C386-4E5B-9AEC-041AFFA2396D",
            "IMS-10150-CVDP-68F9CF15-8934-4FD1-BF68-D99A4EEFDC69",
            "IMS-10020-CVDP-2CCC22D0-2EDE-4F85-BDAF-0DAA2D8C5B48",
            "IMS-10013-CVDP-55FC601B-98C3-472A-B4B7-0863E2A6E428",
            "IMS-10116-CVDP-70CD2A28-7CEE-43B9-BD5C-0C0DD03EDDDB",
            "IMS-10338-CVDP-B67A67D3-207C-48F8-8466-EC2DCAA40F58",
            "IMS-10294-CVDP-D44E0214-488E-4F76-B36F-7C14B7480BC6",
            "IMS-10294-CVDP-F927D6FA-515C-46FA-B99E-D9B93EF93C60",
            "IMS-10117-CVDP-8BB178B1-36FC-4C30-B837-728B7D22F9A7",
            "IMS-10087-CVDP-24348117-8193-4D15-8166-01B34DBEC6F5",
            "IMS-10117-CVDP-382CA25C-D10F-4A9B-8C9A-A3A81354989C",
            "IMS-10294-CVDP-F367B520-05CB-4E17-B1D4-605D7F2AF1DC",
            "IMS-10087-CVDP-04AA28E6-ED60-4498-8C89-D7B293BC4FBD",
            "IMS-10087-CVDP-09AF30CF-DB65-412B-B428-A729E2E4BAB8",
            "IMS-10294-CVDP-07DA79E2-49AB-4636-8D40-2EDA46AD1F36",
            "IMS-10087-CVDP-DA49061A-C07E-4651-9D61-1CAC8CF045D2",
            "IMS-10087-CVDP-5EAE177C-3416-4B29-83CA-331C29FAC1D8",
            "IMS-10087-CVDP-91D352DC-DC7F-4CDA-AEBC-E13155D74BEF",
            "IMS-10117-CVDP-74AEF10F-C158-465E-A8FA-32A43BE841E0",
            "IMS-10294-CVDP-F0FDE3FE-3279-455B-83BF-61159528A896",
            "IMS-10013-CVDP-69290049-886A-424C-8C68-57700FCBBF4D",
            "IMS-10117-CVDP-3745ECED-DA0D-4722-A3DF-CB9639BDC2A9",
            "IMS-10117-CVDP-32128FAC-682C-44CC-A828-5D5730D21A74",
            "IMS-10117-CVDP-99FA6C67-8225-4FF0-B340-A02C0524BFE0",
            "IMS-10117-CVDP-50EC3654-271E-4A1D-BBD7-D7170050E514",
            "IMS-10294-CVDP-D01A659C-9B50-48BD-A92B-DEA7B749E2F8",
            "IMS-10117-CVDP-EA6C417A-EFAF-4F87-B7F8-2F9975AC3435",
            "IMS-10117-CVDP-A1481E2E-C371-4F49-87FD-1598292E3C77",
            "IMS-10117-CVDP-B365B5AA-8FCE-48F9-A631-2296D94AF17E",
            "IMS-10087-CVDP-56342D5F-6A01-4F54-B0F7-1F9108A46F1E",
            "IMS-10117-CVDP-AFDECBA9-10DE-4E8C-A5F1-F4299A0245B5",
            "IMS-10338-CVDP-9F16AC00-E3E5-4E90-8848-8B10C1D307AC",
            "IMS-10117-CVDP-D590E0AB-5228-435F-85B1-03C1C9B9EFD6",
            "IMS-10294-CVDP-4184A8C8-2EBA-4750-BCB6-CDAEFEC70B1E",
            "IMS-10294-CVDP-7ACDA73F-16F9-4DAF-A2FF-C8113EEAC755",
            "IMS-10294-CVDP-9DB83BBE-D57E-4E37-9B84-BFDAE05F76BA",
            "IMS-10294-CVDP-4EC17301-5D5D-4AD9-9055-E27EC15492F5",
            "IMS-10117-CVDP-EB5D2BD5-5868-4D21-8459-4EB9F8A7F2B0",
            "IMS-10117-CVDP-5AD0F2E2-10B1-4D29-A81E-B2F5E3732389",
            "IMS-10117-CVDP-15CB72F2-38E5-43E7-B860-F026E956581C",
            "IMS-10294-CVDP-62B08681-5FCB-43F0-9F0F-7DB7775D5C4C",
            "IMS-10150-CVDP-682B5B91-DBBD-43FF-B7EA-5CF9BE8477B4",
            "IMS-10186-CVDP-77C9A4C5-3DA4-49D1-B056-C8702AB1FCCD",
            "IMS-10117-CVDP-F43DAA3C-E7E5-4BE9-BAB5-63FA966EF23D",
            "IMS-10375-CVDP-605563EF-4DA6-4995-BCA9-71574A3A140F",
            "IMS-10117-CVDP-95A7340F-EF2B-49F8-BE52-F42C2702950D",
            "IMS-10117-CVDP-D47D4EC7-08DA-4495-82ED-F84FC966835A",
            "IMS-10020-CVDP-B6316944-260B-400D-B77C-0344E042B4E3",
            "IMS-10020-CVDP-A8D94B64-E9E5-4EC3-A4B0-7721A8472DA1",
            "6166ba5b81e18c1c41cecab1",
            "IMS-10116-CVDP-75FEAD94-72AC-4E09-ACDF-BB8EFE78A39E",
            "IMS-10020-CVDP-37212F10-44C2-4E94-AFA5-A5318E1A417D",
            "IMS-10020-CVDP-031DD2EB-60C5-4985-A5CF-16062F5E886B",
            "IMS-10116-CVDP-436F358C-2866-4CC1-82C1-E5336F7154FD",
            "IMS-10116-CVDP-FD8C19A3-FF40-4A09-A3B7-E0B25F5981FC",
            "IMS-10020-CVDP-C17831DA-D99D-4190-AE55-3F4F0782F64B",
            "IMS-10061-CVDP-081F35CE-3C69-4BE3-BED5-CC628AC51C63",
            "IMS-10150-CVDP-9C62AF26-70E7-4589-8C38-3C687BD58734",
            "IMS-10150-CVDP-0FB11F3A-1D42-4D00-849C-18222CE289BC",
            "IMS-10150-CVDP-717F3129-AF65-4F9B-9381-359BB1CD84B1",
            "IMS-10150-CVDP-C77AEEEF-A427-4530-85C8-0AAF18B5C4B9",
            "IMS-10150-CVDP-5F3F9ECC-C400-453A-9DB2-491777269B35",
            "IMS-10150-CVDP-8FCC57C0-7D8A-4690-ABD2-E93483FF26DF",
            "IMS-10150-CVDP-C5FC4249-407D-4057-AC97-42EDCB8F242B",
            "IMS-10150-CVDP-B028B454-590A-4E03-B37F-48AE94FE596F",
            "IMS-10150-CVDP-2CA06B85-53A1-4E2E-ABFE-40350F013A35",
            "IMS-10150-CVDP-497851A1-78DF-4003-8212-88746C11B18F",
            "IMS-10150-CVDP-CFA1A6D1-B33C-4BBF-A500-7A3612D90138",
            "IMS-10150-CVDP-2FC2223D-570E-41F5-A43E-0E5362514F5B",
            "IMS-10594-CVDP-EAB5DC55-1614-43F1-80D5-5F288B00429A",
            "IMS-10150-CVDP-EB51AEAA-7FED-4170-94D7-E75FE97FA714",
            "IMS-10150-CVDP-4D4A163D-59C1-4B2F-A9D4-C7CAAC486C51",
            "IMS-10122-CVDP-BC602D0E-79B2-44EB-B1B6-4105F1607F1F",
            "IMS-10150-CVDP-8F768A3F-8059-48C9-B5D9-119F23FB2F56",
            "IMS-10150-CVDP-AE51E262-2002-47E6-8728-EDFE4F68211B",
            "IMS-10150-CVDP-1205D54E-3E89-4A99-92C7-B68805608C35",
            "IMS-10020-CVDP-DC6CD2C4-9488-4DD8-88BB-65BF53A82A8D",
            "IMS-10150-CVDP-1DB8C749-0943-4863-94F7-B6674E4C8296",
            "IMS-10150-CVDP-E56BD48F-EB2B-4D03-B7D7-AC80121DB3FF",
            "IMS-10150-CVDP-DBA3EE11-503A-459C-BEE7-BF1AD3066752",
            "IMS-10150-CVDP-F7B7485D-C168-4F4A-87D1-62E8C1C87AF2",
            "IMS-10150-CVDP-7D5D082E-6D58-4021-B20E-03698C5EE0C5",
            "IMS-10150-CVDP-6F12ED4C-2E29-4801-BE0F-EDCB4FE5E68C",
            "IMS-10150-CVDP-89523DAE-7378-4E29-BDFE-9EBF8F77DFF1",
            "IMS-10150-CVDP-41FB8CE5-FB9B-4603-AE23-E4D1831348D9",
            "IMS-10150-CVDP-2DA2A44A-E128-4232-86EB-375E080F8A53",
            "IMS-10150-CVDP-5CA25675-ABC4-46D6-A055-DCF4DC0B1C2F",
            "IMS-10150-CVDP-42893118-1005-4478-BF56-DEFD36C4A957",
            "IMS-10150-CVDP-A0D49516-1234-4387-8871-2ED5428165C5",
            "IMS-10020-CVDP-81FB50B7-B9BB-4085-8A19-295FDA22D6DD",
            "IMS-10020-CVDP-12B33C71-C9C8-4CB8-AD4E-D1A26F107692",
            "IMS-10020-CVDP-7D9E38B9-0D8C-4723-9849-35119E6D6979",
            "IMS-10020-CVDP-BE5A8859-D4DB-4F0C-8809-9087F0819CFB",
            "IMS-10020-CVDP-D5476C1D-7DCD-4654-A7B4-CB598455D9F9",
            "IMS-10020-CVDP-A12FACC7-C26B-48DC-8EC5-969CD1216068",
            "IMS-10020-CVDP-A95E148D-D1AC-4C84-A0B9-130D446A096D",
            "IMS-10020-CVDP-67F7B6FC-B6CE-4738-9D4F-43F590119D7C",
            "IMS-10020-CVDP-8C788C65-911B-4480-989C-EFB10BC9B82E",
            "IMS-10020-CVDP-27FE91EF-E80A-465A-9214-525C7C31884D",
            "IMS-10020-CVDP-57DF1300-125C-45FF-8F88-9FF99AEF5F74",
            "IMS-10061-CVDP-62877045-440E-4898-96FE-87985EADF85F",
            "IMS-10020-CVDP-A6092099-7D8B-4B60-93A2-82A3786FDEC3",
            "IMS-10020-CVDP-6FA096EB-58BC-43C2-B1BC-1CF0DD4BD9B4",
            "IMS-10020-CVDP-D186E713-A527-48BE-889D-3795CF8D95F0",
            "IMS-10020-CVDP-0CED9406-8A6E-4FD4-AE4A-8D22B91CFF88",
            "IMS-10020-CVDP-E46E2CFF-8235-4D04-AD54-7D4922EED7D5",
            "IMS-10020-CVDP-246BEA20-8435-432F-A93E-9EF8FE0C445D",
            "IMS-10150-CVDP-D40ABB93-E531-4CB4-9DB0-AF9D85D59325",
            "IMS-10150-CVDP-D971019E-FE44-4F67-A1AA-83B8BA681652",
            "IMS-10150-CVDP-09E1CE19-038B-4CBE-BB14-BD957A215B0A",
            "IMS-10150-CVDP-202F86B6-63A2-48FA-9354-E9D3C11314CC",
            "IMS-10150-CVDP-DBBF4C87-C328-4D6E-B9BF-D0651E48F510",
            "IMS-10150-CVDP-D18068B4-026D-43A0-BA6B-A9BB880ABC4F",
            "IMS-10116-CVDP-F055CAE8-47A9-414F-8A7D-04253D86BB47",
            "IMS-10061-CVDP-C520BCF7-AB41-4148-8768-C57435A24923",
            "IMS-10294-CVDP-4EC77C59-EA6F-44BD-9862-069A1DE561FE",
            "IMS-10294-CVDP-891817D7-C9D1-490C-93F7-991947F95738",
            "IMS-10150-CVDP-A178E7E8-41D4-465C-BB37-F065A9B6216F",
            "IMS-10294-CVDP-B9C3D5B9-D18F-456D-A651-5A9570471F3D",
            "IMS-10061-CVDP-0CD61AC8-1B58-4D83-9436-EAB4FD03B396",
            "IMS-10036-CVDP-86895A62-7CD3-4425-B54D-75281935B62B",
            "IMS-10294-CVDP-DC09958A-CEE2-4A39-96AB-27F4C7265F22",
            "IMS-10294-CVDP-B87635AB-4E92-4642-A3BF-266FD7F4835D",
            "IMS-10294-CVDP-9F51365D-5A89-43D1-8549-7A530A04365A",
            "IMS-10116-CVDP-B7171415-F45E-4186-AF25-25B85949F984",
            "IMS-10116-CVDP-061125CE-16B6-4BD4-AC6E-1B93D823C7E3",
            "IMS-10087-CVDP-D09549B1-0F4E-4354-8B7A-AA0464A02019",
            "IMS-10082-CVDP-55D81F45-8225-4B45-A2D4-DAE8D869243B",
            "IMS-10082-CVDP-8AD0B247-A332-4BDC-90CA-F6F08AAD78C7",
            "IMS-10082-CVDP-59BF602E-BD91-404C-AF13-FEC97670DF37",
            "IMS-10294-CVDP-5B30C3B6-01FB-4C30-B9D8-985191ECA41A",
            "IMS-10294-CVDP-5DB81AF4-E276-44C5-BF38-3AB18655F20B",
            "IMS-10186-CVDP-8B04048E-4686-4FA9-9157-56C40B7C85F2",
            "IMS-10294-CVDP-ED0C9F7E-5DB8-4263-AA08-E938E9C38CA2",
            "IMS-10267-CVDP-ADBE53F6-0166-436A-8B04-14B64601C931",
            "IMS-10116-CVDP-20553E3F-7A6F-4536-9649-770611D4FAEB",
            "IMS-10294-CVDP-272CB530-5FD1-4287-B9E6-636725CBD9DD",
            "IMS-10087-CVDP-5882AEF7-E7F8-4A2B-8776-BAB98C8CCD93",
            "IMS-10087-CVDP-C2DF61BA-F168-4EBC-BE8C-523F4EBAC750",
            "IMS-10257-CVDP-49087B51-EF7F-4BCC-BCF6-9BC7A83D6832",
            "IMS-10257-CVDP-46B0C35E-FD2F-44DF-9834-411698D87C82",
            "IMS-10257-CVDP-659061E4-C4C7-4105-B4C6-48DD994C4DDE",
            "IMS-10150-CVDP-4190BE6E-AD86-499E-943F-28022D8664FC",
            "IMS-10150-CVDP-30FB963F-E3EF-47FA-B0BD-D81BC871EC80",
            "IMS-10150-CVDP-05D5C90C-EDAD-4292-886B-7CFEE50EBF4A",
            "IMS-10087-CVDP-D64621EB-EEC0-4205-A9DB-4557FBAA7852",
            "IMS-10087-CVDP-82CD7EDC-39BC-46B1-BD7A-88A19977D0F7",
            "IMS-10087-CVDP-E617CB28-150A-4A8D-943E-E9C8FA96DAF0",
            "IMS-10087-CVDP-9923BDCE-A6A1-4EA6-AF23-3B5AAB7B0CD3",
            "IMS-10294-CVDP-72DC49B7-F4AD-415F-A9A8-A228040D8059",
            "IMS-10294-CVDP-29256B7D-FDC5-4FC9-AB5A-6A709FA75281",
            "IMS-10294-CVDP-1618539B-A3ED-4807-9E41-98D191B49CAD",
            "IMS-10294-CVDP-8BEDBEE5-CECB-4294-B458-EE3230267371",
            "IMS-10294-CVDP-FC90E79C-1532-4D63-AFCB-C0BBF8C8CB11",
            "IMS-10186-CVDP-D70047EA-1A8D-40E5-90BF-8E3DA29C8EE2",
            "IMS-10294-CVDP-6A406CBF-3DBD-4721-BA50-796C7DA774D8",
            "IMS-10294-CVDP-E26E5B72-A4DF-4684-AC00-882600B1583F",
            "IMS-10294-CVDP-9F4F29C7-8C2A-4A6A-944D-C4C0C0E2E382",
            "IMS-10294-CVDP-EB775716-9EB3-4AED-87AF-D86CAC904DEF",
            "IMS-10294-CVDP-5FD597D7-E2C2-48D3-9E56-F4AA4D8F4DC9",
            "IMS-10294-CVDP-29C7C083-AF57-47EA-BC15-116FBF18AA00",
            "IMS-10294-CVDP-B05A708B-ABD8-4755-9E66-81EE2DD20FE1",
            "IMS-10294-CVDP-6213F0D6-4C5C-40F7-8022-4E4A564D2387",
            "IMS-10227-CVDP-31042B6B-97DA-495B-B760-4D6127A90822",
            "IMS-10116-CVDP-B340B8A5-EF23-4250-803B-E31753A981F7",
            "IMS-10116-CVDP-22B60D4D-9AB3-4259-A23A-BFB2B8E792D9",
            "IMS-10150-CVDP-E125D372-4F39-48E3-BC41-824192981523",
            "IMS-10261-CVDP-567208A5-7DAD-4DD0-BF8B-5C7B41718844",
            "IMS-10587-CVDP-103496F7-3013-4BD7-8B3D-7DBE8E715C13",
            "IMS-10587-CVDP-825ED162-A698-424C-B920-B4B0AF223977",
            "IMS-10587-CVDP-1B4DC3A9-A06F-4F6B-9BC9-481F63B605D1",
            "IMS-10587-CVDP-2A891D90-A085-4607-877C-0822EF3B45FE",
            "IMS-10587-CVDP-05A65662-F283-41BF-9016-C3147EF7D5A9",
            "IMS-10587-CVDP-CB196909-4B95-42A9-A224-C86B56D2550F",
            "IMS-10587-CVDP-828F0979-4A13-4D76-B726-8EC0B1ED8D72",
            "IMS-10587-CVDP-101D664A-497E-48CD-AF82-85FDD03C3E48",
            "IMS-10294-CVDP-08287191-E68B-4400-9419-FC3B5AA255C6",
            "IMS-10087-CVDP-40793595-EFB7-41D9-B302-C35BD076F47A",
            "IMS-10150-CVDP-3BDF4105-879E-4E78-9DA2-16962187B2E9",
            "IMS-10294-CVDP-F4C20398-A293-470B-B003-695B170F7510",
            "IMS-10294-CVDP-2EA9A0CD-7879-4322-9BF7-5EF29DA5D65A",
            "IMS-10087-CVDP-38EBFF43-C9C3-4C2E-82B1-7836A526E43A",
            "IMS-10261-CVDP-5D863630-B670-49D4-8FAE-E4406E362624",
            "IMS-10186-CVDP-4A3F440E-C402-4F64-B816-82426E7BC0C5",
            "IMS-10294-CVDP-D58C4D19-7170-43BE-9AEC-AB2A814EAEB0",
            "IMS-10219-CVDP-14337D71-5EEB-42C5-BC04-BB3A122E203D",
            "IMS-10219-CVDP-D8E9CFCA-2B6B-4A36-893D-062434B071C2",
            "IMS-10186-CVDP-E915C54B-8427-4056-927E-32E96E48A0A0",
            "IMS-10294-CVDP-DE1091A1-C8BB-432F-827C-A11F53B0AE2F",
            "IMS-10294-CVDP-FCDDD6EB-EFAE-4693-A2A3-7734BFCACFD2",
            "IMS-10294-CVDP-295C4876-EF64-4803-8334-BA6631C952E1",
            "IMS-10294-CVDP-57C2B16E-0988-4A55-BD36-85CAEF34E122",
            "IMS-10020-CVDP-03229640-0420-450A-ADF7-E1A0069DA195",
            "IMS-10294-CVDP-5AB726AF-6280-44A2-A660-BB93A3EA77E1",
            "IMS-10294-CVDP-340B4DDD-6614-4F05-A0C7-34BDA739D1A1",
            "IMS-10294-CVDP-161DFF02-22DB-46D2-A31D-FC67544BDC1C",
            "IMS-10294-CVDP-CD323AE0-24E6-49C8-8807-E6C11F23833A",
            "IMS-10294-CVDP-58D82700-A05C-49F2-8875-41B48CDF575B",
            "IMS-10294-CVDP-6B93D3FC-19DC-4449-B541-D0A3BDAF5CEB",
            "IMS-10294-CVDP-5CD7FB31-AC47-4805-B74E-C0E23287552E",
            "IMS-10294-CVDP-EE0D6771-7C07-4C33-9B2F-3537C7AAF003",
            "IMS-10294-CVDP-93280997-8381-4913-B478-7EF20B22F315",
            "IMS-10294-CVDP-06FBE2E8-467F-43DF-99C5-CBF6F8AEC79E",
            "IMS-10294-CVDP-3C967EA2-B5E7-4496-8DAF-B7F9A152BF20",
            "IMS-10294-CVDP-604B6034-7342-46D3-96EC-CA3C92E2FDC7",
            "IMS-10294-CVDP-B0EE6443-8C73-46C4-ABD9-2BC74DAFB31B",
            "IMS-10294-CVDP-855F30CA-7DA9-4820-AF20-6B648D84AF19",
            "IMS-10294-CVDP-51D9F39F-D2CB-4A99-BF87-D7238D111E55",
            "IMS-10294-CVDP-10FB39F1-CDF7-4948-BAE4-E122C0F662A6",
            "IMS-10294-CVDP-E4E806A6-EE2D-44AD-BAC1-4255F98481C7",
            "IMS-10294-CVDP-AC8B694D-7B09-4744-B0B0-128FB7520670",
            "IMS-10150-CVDP-2E34F90E-2AF8-4417-BE9F-E9D0A62DF4CE",
            "IMS-10294-CVDP-5F945A58-9C26-4C88-90F5-FAC6915EC556",
            "IMS-10294-CVDP-248CF93C-7F95-4A15-9AB7-0AB5C2EDF12A",
            "IMS-10294-CVDP-55A32196-6897-444B-B78A-DCD8FB7DF4F3",
            "IMS-10186-CVDP-DC2EE2FF-95FA-4C3A-A0C6-5AFDB0713619",
            "IMS-10117-CVDP-342202C2-2B69-4DB5-80E4-D30769D25818",
            "IMS-10294-CVDP-A6B767FA-AE45-46DC-B09A-D96ED1B8A5E2",
            "IMS-10150-CVDP-67119390-71F1-4BC7-B448-472DEC827B06",
            "IMS-10257-CVDP-876A1DD1-3927-48D4-9D0F-73B2FF3F4FBE",
            "IMS-10294-CVDP-7FCE7053-7486-4B84-9C71-DECA08F88C93",
            "IMS-10294-CVDP-4FB85E04-EB67-485F-95F3-F983E689EE9B",
            "IMS-10020-CVDP-951D5747-8E1B-4A82-8F33-2D39FC4E47CE",
            "IMS-10020-CVDP-62E4BE7B-3506-43D4-BA29-8D173D19EA0A",
            "IMS-10020-CVDP-72ED80F5-E2E6-4478-B14E-05B12437751F",
            "IMS-10150-CVDP-37F81DE3-8668-4103-A8F2-AC3489346BE4",
            "IMS-10020-CVDP-44671A6E-D2A6-4E3E-9AC5-6D1B1E565705",
            "IMS-10020-CVDP-A2D720BC-5485-4ECC-813F-FBBFCFB4FBA6",
            "IMS-10150-CVDP-79BF6D46-364E-4BAC-8B7E-C11F1B0A8111",
            "IMS-10294-CVDP-D373E89C-FABB-4EB7-9371-0700CA617062",
            "IMS-10150-CVDP-83AB5C93-07A8-4C81-95C0-55032C50BED9",
            "IMS-10020-CVDP-5A326ABD-7E4D-4C72-847B-194D2B225BA8",
            "IMS-10020-CVDP-E85DDD6D-6938-4B52-8FCC-4E4463D43F05",
            "IMS-10294-CVDP-220438AD-1F4E-41AD-8913-323DF8CC4EB0",
            "IMS-10116-CVDP-4232C00A-FD6C-4414-9B8E-455892E49124",
            "IMS-10225-CVDP-79FE788B-4D91-403A-9AD3-8DAD9D47C694",
            "IMS-10116-CVDP-A48BA546-8D72-42A7-847D-8443FF679073",
            "IMS-10294-CVDP-8A96A7B8-B197-4CEE-B46D-30B10FEBE57B",
            "IMS-10227-CVDP-98C38F29-05A9-4FF5-9F54-B8F949A3EADC",
            "IMS-10261-CVDP-08759C3F-7004-43AF-B13D-899E35911BDB",
            "IMS-10150-CVDP-C69AC941-7EB5-47D4-9476-2CF462F9D108",
            "IMS-10150-CVDP-0200542A-CCA3-4A42-BDB5-61AE689B87FC",
            "IMS-10267-CVDP-99102BBD-D109-45A7-816E-FCA6C1D1EA9C",
            "IMS-10267-CVDP-CF859753-679C-4C7B-894F-02F6F4350E0B",
            "IMS-10013-CVDP-0693778B-603A-4662-88A6-0C37F17FDF0E",
            "IMS-10267-CVDP-E6CE614E-2ADC-4243-8407-28F4E886DE42",
            "IMS-10267-CVDP-488E1E10-52A4-43EE-82E7-EF444D4FB8EA",
            "IMS-10116-CVDP-F14F180E-47DE-4EB7-A912-60D573A5FC3C",
            "IMS-10116-CVDP-4E0D6018-5005-42BF-9C65-0C624EBF6733",
            "IMS-10261-CVDP-0E8F2CE6-6647-4DDC-B7D8-4A55B096D8F4",
            "IMS-10294-CVDP-93D91E63-7F66-46DE-B63D-21AC6906CA0E",
            "IMS-10117-CVDP-5D99AB1C-B2B6-4648-A0D7-80A4C61AC47C",
            "IMS-10150-CVDP-D2FC03DA-E631-4368-9A0F-17E38D61C415",
            "IMS-10150-CVDP-000F9D39-EFCC-49B2-80CE-B6B147C83415",
            "IMS-10087-CVDP-E270C8D7-D1BE-400F-86CF-32BA9AE71C0D",
            "IMS-10150-CVDP-3B050AAF-DB56-48E7-B458-43FAD6917D14",
            "IMS-10261-CVDP-09356980-5577-4BEE-BE08-B068B4A66FAF",
            "IMS-10150-CVDP-F2C945E8-F06D-4BF5-89BA-AAD171740AD7",
            "IMS-10294-CVDP-43352C8D-5266-4654-80F5-DBFA719A6CB2",
            "IMS-10116-CVDP-7BC4D91A-5BF9-46F3-9CD6-5B43FB23250E",
            "IMS-10150-CVDP-70846DD5-A573-4FB4-AAF2-A96B78B7A133",
            "IMS-10150-CVDP-E53F3554-334D-4540-9B1A-A5F8E3AD6EAF",
            "IMS-10150-CVDP-584D564A-14B8-461F-9380-8CDD28D80BAE",
            "IMS-10150-CVDP-B67B7BCE-8281-439E-9D1B-505EF579992A",
            "IMS-10150-CVDP-698B674F-64D1-4490-8E82-1BC77E8C49CE",
            "IMS-10150-CVDP-50ABFE37-906B-4E6C-93AE-B410A5CB7E1E",
            "IMS-10150-CVDP-39AB8A51-57A0-4E70-BE46-AE7B4AA05209",
            "IMS-10150-CVDP-588E11B5-0779-4698-93A2-15A7CD49B816",
            "IMS-10227-CVDP-F951ED95-7CA8-49F9-80C6-50A1B4206BCE",
            "IMS-10150-CVDP-8553BEDB-1E5E-4B9E-A9EC-58D7C3028D44",
            "IMS-10150-CVDP-1FD796CB-F672-449A-BA5A-E3159A2ED39C",
            "IMS-10261-CVDP-20884A58-8790-4D4E-8095-5DDE1D62E39C",
            "IMS-10087-CVDP-5996563E-BD88-4803-978F-69016861CD14",
            "IMS-10261-CVDP-2270D43A-5F77-4975-A0F3-B44A0A980786",
            "IMS-10261-CVDP-910968B6-84D1-4C29-ADC2-E8A349133048",
            "IMS-10186-CVDP-71DD33C0-4075-4150-AAE2-3585C449F9E0",
            "IMS-10225-CVDP-2DF61066-806C-4075-8647-D58446302E0B",
            "IMS-10225-CVDP-226DA91E-0CA3-4C0B-B902-131376860FD3",
            "IMS-10116-CVDP-FB6D9E9B-341E-44FC-B126-7347C8BF06C2",
            "IMS-10186-CVDP-1A050D75-2075-4829-AA22-9560820410EE",
            "IMS-10116-CVDP-18CB1A29-1DB4-4616-9A0D-061AE35E932B",
            "IMS-10116-CVDP-B016E240-158D-4457-9801-5209A66C944E",
            "IMS-10013-CVDP-BE8ACB0F-C219-4860-8E92-BCA6C5550646",
            "IMS-10150-CVDP-3495E487-2C46-4016-8840-64EF2ED2571A",
            "IMS-10116-CVDP-7F81A837-1751-446A-AA78-A32273562D35",
            "IMS-10087-CVDP-A3DE9CE5-D2B3-4DE3-92A9-13210AF17450",
            "IMS-10013-CVDP-30A02514-8C0E-4386-8BF4-5B118A406967",
            "IMS-10116-CVDP-1DF07219-390A-4FEB-917A-72EE5A116D2E",
            "IMS-10116-CVDP-2704BA07-CE35-4EF7-BEE4-A813B22303DD",
            "IMS-10150-CVDP-6AECB9E4-B622-46E7-91BC-F6791B533ABA",
            "IMS-10150-CVDP-7560288B-FD8D-404F-8663-F4E36BFFAD11",
            "IMS-10150-CVDP-D2B456FA-FCB5-4C18-8177-CEA48F33B0C4",
            "IMS-10150-CVDP-53DA951D-2645-46ED-B4DE-E12E477C1313",
            "IMS-10087-CVDP-7C0718BE-C065-4F64-B552-B096AE87B4A4",
            "IMS-10087-CVDP-A03EFB1A-7EC0-4237-B7A5-AC747F068F35",
            "IMS-10087-CVDP-9402F4F3-3A2B-48BE-9616-4B977B2C7202",
            "IMS-10087-CVDP-3D70DD32-6C4C-400C-AD23-4BD1F992B03D",
            "IMS-10150-CVDP-A018CF62-EDFB-488B-A2D9-745404FCB0AF",
            "IMS-10150-CVDP-7CCF9C0B-C720-4A85-BEC4-F8D9B15ABA39",
            "IMS-10150-CVDP-E40B2EE4-2BC0-40CE-A7D3-D0B5FFC4732A",
            "IMS-10116-CVDP-505D6B67-D077-4663-93F6-7A8472F34BEF",
            "IMS-10150-CVDP-335485F7-4F9A-4498-8959-9185E130D8D2",
            "IMS-10150-CVDP-FF8153C0-B8F5-4EBE-AB02-E05842AFC2CD",
            "IMS-10150-CVDP-2131BFBF-0B01-4017-9C48-44AFFB641C13",
            "IMS-10116-CVDP-BD9EFA6A-2603-46D0-AE25-E2F57D67F684",
            "IMS-10116-CVDP-EAE2D317-FAFA-4D76-8EBD-698284958E6C",
            "IMS-10087-CVDP-36944F44-405C-4F32-8BE7-5C6940E018CB",
            "IMS-10150-CVDP-C7EF47E4-CFE7-4618-BAE0-9D1DE2F16B90",
            "IMS-10087-CVDP-269A20BC-5E93-47AF-A67E-0D2F43F5F19C",
            "IMS-10087-CVDP-0533C46F-1E0C-41D6-951D-AC5ED0589A9A",
            "6166ba5c81e18c1c41ced949",
            "6166ba5c81e18c1c41cedad6",
            "6166ba5c81e18c1c41cedad4",
            "6166ba5c81e18c1c41cedadb",
            "6166ba5c81e18c1c41ced715",
            "IMS-10116-CVDP-E12BE362-645F-4CDF-B5E5-DFA5D6E0A262",
            "6166b85c81e18c1c41cec4f0",
            "6040b371f7fbde3ec28b5ba5",
            "6040b371f7fbde3ec28b5b9f",
            "6166ba5c81e18c1c41cedad8",
            "IMS-10004-CVDP-B4D938FF-6283-4D1A-889A-FD02FC061051",
            "IMS-10213-CVDP-E8293CB7-62F2-4C0C-B73F-F1FEF9461D6B",
            "IMS-10006-CVDP-C5BEE121-16BD-48E2-833F-B09B1DC6BAF0",
            "IMS-10213-CVDP-996E3D56-C1F9-4987-911E-B566C71770BF",
            "IMS-10213-CVDP-7A86F540-C9C7-4206-ABD9-89D6A17DDE6F",
            "IMS-10013-CVDP-DA183654-50F2-4F7F-B909-62E713B8CBBB",
            "60a37c9d292136361c620494",
            "60a37c9d292136361c620492",
            "6166ba5c81e18c1c41ced944",
            "60a37c9d292136361c620495",
            "60a37c9d292136361c620498",
            "60a37c9d292136361c620493",
            "IMS-10013-CVDP-C15928E6-8836-466E-8D07-229C4EBF42E8",
            "605b4607d5323d75966f97bb",
            "IMS-10116-CVDP-00AEDA2A-A119-4C90-91D8-FF4ECBAAF9EE",
            "IMS-10116-CVDP-80981D95-8C9C-45D5-91BE-0312C9381ED1",
            "IMS-10116-CVDP-F6984CC0-5D63-4622-BE90-71A05D27989A",
            "IMS-10116-CVDP-0A52C357-9FD3-4165-9304-9CCEF24DA46E",
            "IMS-10116-CVDP-5EB8EE69-E842-42FC-910B-26FAFD7DCBC6",
            "IMS-10215-CVDP-4DF7111E-E666-4D0F-883B-EAEA289CF85F",
            "IMS-10116-CVDP-1EC6B6C6-619A-425C-91A3-16BB44C21AA8",
            "IMS-10116-CVDP-9638091F-F7E3-412F-88B0-D9DD5BAF9102",
            "IMS-10116-CVDP-3C0FE36D-8B91-4562-9768-7C7F46DAD32C",
            "IMS-10116-CVDP-DFB9F329-BC9C-4027-B19E-F1A8091A696B",
            "IMS-10375-CVDP-14C55012-4CD8-4CB8-9497-87FC3C30ED58",
            "6166b85c81e18c1c41cec4f2",
            "6040b371f7fbde3ec28b5ba8",
            "IMS-10013-CVDP-83E007A6-563C-47C7-AB6F-339093E4F28E",
            "6166ba5c81e18c1c41cedeba",
            "6166ba5c81e18c1c41cedd73",
            "IMS-10013-CVDP-4628120F-FD89-4D68-9320-2EC0E43CBDDA",
            "6166ba5b81e18c1c41ced260",
            "6166ba5c81e18c1c41cedaf6",
            "6166ba5b81e18c1c41ceca78",
            "IMS-10165-CVDP-2BBBC7C4-B885-4E8F-921E-3A900E80FF98",
            "IMS-10023-CVDP-EF7A24FE-193D-4F35-8DD2-D01DFF36FE0B",
            "IMS-10013-CVDP-3CDCD10E-E279-4CF2-8DE9-3A7EC621CE44",
            "IMS-10023-CVDP-2EAEFFD2-A343-4C2C-93B6-1BAB4146ACE3",
            "IMS-10023-CVDP-3EE4595D-31D9-4405-8E57-15DCAF52726B",
            "IMS-10013-CVDP-EFE3B160-66CF-42B1-9085-8C693129DD30",
            "60a37c9d292136361c62052c",
            "IMS-10213-CVDP-C303AF6B-21E3-4992-BBEC-3F2130286348",
            "IMS-10213-CVDP-E526D709-6499-42EB-A29C-E9AEA1C5D8B5",
            "IMS-10116-CVDP-5B40B136-588F-4D81-96D9-A535AF5AFCAB",
            "IMS-10116-CVDP-D5E85A81-0E12-4848-84C5-C06E4A340701",
            "IMS-10116-CVDP-795D31F0-7CA9-409E-81C7-A45701FC532E",
            "6166ba5c81e18c1c41ced79d",
            "6166ba5c81e18c1c41ced95a",
            "6166ba5c81e18c1c41ced92a",
            "6166ba5c81e18c1c41ced92b",
            "6166ba5c81e18c1c41cedb5a",
            "6166ba5c81e18c1c41ced9fe",
            "6166ba5c81e18c1c41ced775",
            "6166ba5c81e18c1c41ced716",
            "6166ba5c81e18c1c41ced78a",
            "6166b85c81e18c1c41cec603",
            "6166ba5c81e18c1c41cedb23",
            "60a37c9d292136361c6204ae",
            "6166ba5c81e18c1c41cedcd1",
            "IMS-10023-CVDP-D10A35B6-53B9-452F-9435-AE13B6FD0CF7",
            "IMS-10116-CVDP-6B147511-0090-47D5-8C2F-7C074C4C0B9D",
            "IMS-10116-CVDP-8F2AA09A-F83A-4775-9C66-156C6DD2CED8",
            "60a37c9d292136361c62052e",
            "IMS-10213-CVDP-20B43735-C62D-4893-A241-18A0A8766A8C",
            "IMS-10213-CVDP-36252A69-1B53-4C04-91F0-18092904928E",
            "IMS-10213-CVDP-05873046-86A9-4049-839B-E9C3536C2997",
            "6166ba5c81e18c1c41cedc3a",
            "IMS-10213-CVDP-1C741371-B19F-4DF6-A171-6923854203DA",
            "IMS-10213-CVDP-E0057DB2-A578-472F-B7EE-A6D5A068AA70",
            "6166ba5c81e18c1c41cedc96",
            "IMS-10116-CVDP-BF245BC8-CF11-40AC-9646-8B50C1286D04",
            "60a37c9d292136361c620530",
            "6166ba5c81e18c1c41cedeb7",
            "60a37c9d292136361c62052f",
            "IMS-10213-CVDP-A928C36A-6816-4E7E-9F82-4672E2F01E66",
            "6166ba5b81e18c1c41cecec3",
            "6166ba5b81e18c1c41cecf11",
            "6166ba5c81e18c1c41cedeb4",
            "6166ba5c81e18c1c41cedc4d",
            "60a37c9d292136361c6204e8",
            "60a37c9d292136361c6204e5",
            "6166ba5b81e18c1c41cecdd2",
            "6166b85c81e18c1c41cec7b7",
            "IMS-10146-CVDP-875C043F-0DE0-44E8-96D2-539E601ED9F5",
            "IMS-10218-CVDP-6634C4F4-1919-47C2-82C7-3981AAC753C9",
            "6166ba5c81e18c1c41cedcd6",
            "IMS-10213-CVDP-FABCB696-95F3-46D8-96DC-D27D8AEB6728",
            "IMS-10213-CVDP-015AB01A-EC4B-4845-B66A-E910F3CA17C6",
            "IMS-10213-CVDP-5C18534C-A470-4B23-81A1-CB1398E23517",
            "6166ba5c81e18c1c41cedc39",
            "6166ba5b81e18c1c41cecccf",
            "6166ba5c81e18c1c41cedd7b",
            "6166ba5c81e18c1c41cedb97",
            "6166ba5b81e18c1c41cecc7d",
            "IMS-10020-CVDP-E85F0613-92D7-48BD-B7F7-D27F2B7936C5",
            "6166ba5b81e18c1c41cece55",
            "6166ba5b81e18c1c41cece56",
            "6166ba5b81e18c1c41cecade",
            "60a37c9c292136361c620430",
            "IMS-10020-CVDP-7611C92F-D3ED-42A8-8CCC-2D0E34342E79",
            "6166ba5b81e18c1c41cec9b1",
            "6166ba5c81e18c1c41ced897",
            "60a37c9d292136361c6204ec",
            "60a37c9d292136361c6204df",
            "6166ba5c81e18c1c41ced898",
            "60a37c9d292136361c6204e9",
            "60a37c9d292136361c6204e3",
            "60a37c9d292136361c6204e7",
            "6166ba5c81e18c1c41cedcd0",
            "6166ba5c81e18c1c41cede41",
            "6040b371f7fbde3ec28b5bae",
            "60a37c9d292136361c620485",
            "IMS-10023-CVDP-F7F93199-2D95-42B5-97BB-816044B70CA6",
            "6166ba5b81e18c1c41ceccec",
            "IMS-10013-CVDP-878E385E-E2FF-4231-B40E-1306112D8587",
            "6040b371f7fbde3ec28b5bad",
            "IMS-10023-CVDP-AFBFBA35-965B-4036-B34E-C72BB8E4D1B7",
            "6166ba5b81e18c1c41cec9c5",
            "6166ba5b81e18c1c41cec98d",
            "6166ba5c81e18c1c41ced9bd",
            "6166ba5c81e18c1c41cedaf5",
            "6166b85c81e18c1c41cec77f",
            "6166ba5c81e18c1c41cedbdb",
            "IMS-10117-CVDP-97FE2325-C7BE-4138-8036-D14B1D7D03AB",
            "IMS-10020-CVDP-7F89AF20-B0EC-4D57-BD5D-81B0B7F79013",
            "IMS-10020-CVDP-2027328E-E5D6-4CE7-865A-D14D5F268002",
            "6166ba5b81e18c1c41ced121",
            "IMS-10116-CVDP-6D896C38-B808-4081-963C-FC5BD90CDBFF",
            "IMS-10023-CVDP-EC434A1A-9752-4B50-B2CC-D492F03C82C2",
            "6166ba5b81e18c1c41cecc7e",
            "IMS-10116-CVDP-9475AD47-F2B8-414A-B8CD-5C69BB81A1AC",
            "IMS-10116-CVDP-0B34ED31-BB4E-4A87-861D-D0E16B030179",
            "IMS-10116-CVDP-21656FC0-C018-4429-BDF8-5FDD5034551F",
            "IMS-10116-CVDP-9D12C31B-6220-4657-A994-1A38EE0597E4",
            "IMS-10023-CVDP-EE8318CB-0590-4DCF-BDC5-A3B0AB8726CD",
            "IMS-10116-CVDP-788735EC-A102-44B4-A641-A67F86B8EB69",
            "IMS-10116-CVDP-1B2AED46-93A0-4149-85EA-E571AC7A7023",
            "IMS-10020-CVDP-B2D45C5C-5F40-40C4-9F14-0114465ED9A6",
            "IMS-10020-CVDP-F6473541-98B7-414E-856A-F1B166CCCBC0",
            "IMS-10020-CVDP-132A4F1B-D5A1-4E45-9FB2-AC498803BF23",
            "IMS-10020-CVDP-584A6611-4A86-4FC4-B5FA-3B9516C87078",
            "IMS-10036-CVDP-C23F0E7F-EA6C-44E6-A037-936C2BA56F33",
            "IMS-10013-CVDP-8EBFDCE5-19E4-40AC-8D01-BBEEF4C2780A",
            "IMS-10186-CVDP-CA9C2FB1-2F14-41C3-9A24-1CE7570ABCA2",
            "IMS-10186-CVDP-EBE35764-278C-46B2-9B10-AC40D143D142",
            "IMS-10186-CVDP-A1C011FA-1DE6-4CB7-B9B6-10BB1154518C",
            "IMS-10023-CVDP-C44A623C-A8D6-4691-A668-33CCA290A581",
            "IMS-10186-CVDP-B2A75B41-6529-4EB2-A509-0606C0C463CA",
            "IMS-10013-CVDP-475EB4A0-33D5-471E-B944-2E37758BF8F2",
            "IMS-10186-CVDP-D315F4A5-99C1-48F6-9FB8-13D28B8EE128",
            "IMS-10186-CVDP-4F6B1245-9277-45F2-8B1F-397836F7380A",
            "IMS-10186-CVDP-14A94371-940E-4281-B75E-3E575032FC53",
            "IMS-10186-CVDP-2105D24C-B1E8-40A4-8EAD-A7DE427B6C48",
            "IMS-10186-CVDP-0E4EEFB9-115E-4968-B06A-20BB4E816A47",
            "IMS-10272-CVDP-06A85D84-8EBC-418B-A4C7-B3BFDB2709AB",
            "IMS-10186-CVDP-F044D8D0-48B2-4FCF-B76B-711D975109DA",
            "IMS-10116-CVDP-8B7FA129-0AF2-4B21-AFDB-32558EB44DC6",
            "IMS-10186-CVDP-ACA18802-4979-4835-B067-832CDCF20FDF",
            "IMS-10186-CVDP-08EAE688-0109-4D8C-9377-DFBAB91DD535",
            "IMS-10186-CVDP-E601EFBD-5590-4622-AE24-99A50BE9B7E9",
            "IMS-10186-CVDP-C70CAA5B-7759-4B9A-9827-4FEA41445DDC",
            "IMS-10186-CVDP-699CC5CE-A341-4C88-8526-B1D0C369B9D2",
            "IMS-10186-CVDP-9126B015-2F87-4DDF-BB3F-E3B23DC5DD89",
            "IMS-10186-CVDP-7ED558BB-2A1B-4B68-8C0A-6DCE47B36F82",
            "6166ba5c81e18c1c41cedcd2",
            "6166ba5c81e18c1c41cede3b",
            "6166ba5c81e18c1c41cedc3c",
            "6166ba5c81e18c1c41cedaf8",
            "6166ba5c81e18c1c41cedaf7",
            "6166ba5c81e18c1c41ced945",
            "6166ba5c81e18c1c41cedb22",
            "6166ba5c81e18c1c41cedaa9",
            "6166ba5c81e18c1c41cedade",
            "6166ba5b81e18c1c41cecdd5",
            "6166ba5c81e18c1c41cedd7f",
            "60a37c9d292136361c620538",
            "6166ba5c81e18c1c41cedebf",
            "60a37c9c292136361c62042f",
            "6166ba5b81e18c1c41ced0da",
            "6166ba5b81e18c1c41cecba1",
            "6166ba5b81e18c1c41cec92f",
            "6166ba5b81e18c1c41cec9a4",
            "60a37c9d292136361c6204f6",
            "IMS-10216-CVDP-C6A58A1A-BF69-4F39-9769-B742F0D3C267",
            "6166ba5c81e18c1c41cedb81",
            "605b4607d5323d75966f97bc",
            "6166ba5c81e18c1c41cedb91",
            "IMS-10061-CVDP-357C77EF-4BD8-4F6C-9762-7CFEF186F8B6",
            "6166ba5c81e18c1c41cedd1f",
            "6166ba5c81e18c1c41cedebe",
            "6166ba5b81e18c1c41cecc0d",
            "6166ba5b81e18c1c41cecc0e",
            "IMS-10116-CVDP-9F117F6E-3D60-4BE9-8647-004F54B4BF7B",
            "6166ba5b81e18c1c41cece58",
            "6040b371f7fbde3ec28b5ba2",
            "6166ba5c81e18c1c41cedb8c",
            "6166ba5c81e18c1c41cedd68",
            "6166ba5c81e18c1c41cedf16",
            "6166ba5b81e18c1c41ceccd8",
            "6166ba5c81e18c1c41cedbd4",
            "6166ba5c81e18c1c41cedbd3",
            "6166ba5c81e18c1c41cedbd6",
            "IMS-10023-CVDP-8EF0F7C6-C871-4EB6-AB16-27CBD652B5A4",
            "60a37c9d292136361c620527",
            "6166ba5b81e18c1c41ced311",
            "IMS-10023-CVDP-E772B155-601F-4D6D-9CD7-90D97E0B8111",
            "IMS-10023-CVDP-F5B7ABFB-67BC-4EEB-84F7-59B1AF80A7F7",
            "IMS-10023-CVDP-B1FADF1B-7E2B-4B27-B709-AF3828285B7A",
            "IMS-10023-CVDP-7EBAF77D-8375-4B03-B2D9-CA53AD2A097F",
            "IMS-10023-CVDP-2A14B3DF-0310-4E83-96BD-C62FC9A6FCCD",
            "IMS-10023-CVDP-25050FC1-46BE-4662-B754-55B52B958530",
            "IMS-10023-CVDP-05536408-E3EB-486F-89B8-92A6AC333D36",
            "IMS-10116-CVDP-7A2AEF46-6605-4CC3-8EA4-4C44C2AA541E",
            "IMS-10116-CVDP-DF4DAB21-28AE-4FC4-9064-CAB43600C16D",
            "IMS-10013-CVDP-444111E8-A55C-4D28-8D5D-850A4FB15EFC",
            "60a37c9d292136361c6204b8",
            "IMS-10013-CVDP-AF73BC4C-9DCA-4CB6-A2CB-7D486E9D3170",
            "IMS-10023-CVDP-4724D658-E835-4C7B-B193-339FE1F33B49",
            "IMS-10023-CVDP-486470D4-D8F8-49DE-9391-02D5442C481C",
            "IMS-10116-CVDP-B1F79DEC-A1A5-44CF-8EFA-92ADBB66BE70",
            "IMS-10116-CVDP-044855AD-76F8-407F-82FE-8F5BC0B489A8",
            "6166ba5b81e18c1c41cecc77",
            "IMS-10023-CVDP-4F43C1AE-A06D-408B-8B50-A04835FB233C",
            "IMS-10186-CVDP-3766FFE5-4C72-41D8-879E-728CA83DC297",
            "IMS-10117-CVDP-B5692271-D92B-438B-8549-7D3B62D968C9",
            "6166ba5b81e18c1c41ced4a4",
            "IMS-10023-CVDP-3187B6B6-7932-4911-BBEF-C3FBD7549D32",
            "IMS-10023-CVDP-2AEF8C25-12E3-4A46-B0CA-A7ACBC55967A",
            "60a37c9d292136361c62051b",
            "IMS-10116-CVDP-29D08C5D-FDC7-4F61-8F52-182BEE884902",
            "IMS-10023-CVDP-9943EE0C-1BD7-4531-AD05-4A0BD00FF97B",
            "IMS-10023-CVDP-5275A405-51F3-4D9B-9404-770A28C4C5E6",
            "IMS-10117-CVDP-9FE85BB1-E899-45C1-B99C-53E972E1E828",
            "IMS-10117-CVDP-7E5933B5-E78C-4E00-B51F-D48E4EE19A8B",
            "IMS-10117-CVDP-CE7C201B-E8E8-4C5A-9E06-323271549607",
            "IMS-10117-CVDP-2C2A965A-C0DD-4FDE-B53B-45E8A3784AFC",
            "IMS-10117-CVDP-713D5406-B8B8-469A-818C-E792713D29CC",
            "IMS-10020-CVDP-27ADD396-A31F-402B-9D09-C5E1AC970168",
            "IMS-10225-CVDP-FD027107-2D16-4DB9-BA12-6DC629BF42A1"
          ],
          "internalLabelsFilterRange": [
            0,
            100
          ],
          "internalLabelsFontSize": 13,
          "lasso": false,
          "nodeSize": 7,
          "path": null,
          "roundBranchLengths": true,
          "scaleLineAlpha": false,
          "showBlockHeaders": true,
          "showBlockLabels": false,
          "showBranchLengths": false,
          "showEdges": true,
          "showInternalLabels": false,
          "showLabels": true,
          "showLeafLabels": false,
          "showPiecharts": true,
          "showShapeBorders": true,
          "showShapes": true,
          "styleLeafLabels": false,
          "styleNodeEdges": false,
          "subtreeIds": null,
          "type": "cr",
          "title": "Tree",
          "labelField": "strain",
          "file": "9gwh",
          "highlightedId": null,
          "centre": [
            0.5233030249046875,
            0.5068645486600304
          ],
          "branchZoom": 0,
          "stepZoom": 0,
          "zoom": 0.24787223246319867,
          "fixedScale": null
        }
      }
    },
    {
      "charts": {},
      "datasets": {
        "dataset-1": {
          "id": "dataset-1",
          "file": "axiw",
          "idFieldName": "strain"
        }
      },
      "filters": {
        "dataFilters": [
          {
            "field": "Mutations.S:S939F",
            "operator": "in",
            "value": [
              "true"
            ]
          },
          {
            "field": "division",
            "operator": "in",
            "value": [
              "Thuringia"
            ]
          }
        ],
        "chartFilters": [],
        "searchOperator": "includes",
        "searchValue": "",
        "selection": [],
        "selectionBreakdownField": null
      },
      "maps": {
        "map-1": {
          "controls": false,
          "dataType": "geographic-coordinates",
          "grouped": true,
          "groupMarkersByRegion": false,
          "lasso": false,
          "markersOpacity": 100,
          "maxNodeSize": 64,
          "minNodeSize": 4,
          "nodeSize": 10,
          "path": null,
          "regionsColourField": null,
          "regionsColourMethod": "entries",
          "regionsColourOpacity": 100,
          "regionsColourPalette": "ColorBrewer YlOrBr-2",
          "scaleMarkers": true,
          "scaleType": "logarithmic",
          "showMarkers": true,
          "showRegionOutlines": true,
          "showRegions": true,
          "style": "light",
          "tileLayerDialog": false,
          "tileLayerOpts": null,
          "tileLayerUrl": null,
          "trackViewport": false,
          "type": "mapbox",
          "title": "Map",
          "paneId": "map-1",
          "latitudeField": "coordinates.Lat",
          "longitudeField": "coordinates.Long",
          "viewport": {
            "altitude": 1.5,
            "bearing": 0,
            "latitude": 50.9131115971051,
            "longitude": 11.021529988441504,
            "pitch": 0,
            "zoom": 6.847066806277029
          }
        }
      },
      "meta": {
        "id": "hw5k",
        "name": "S:S939F cluster - Thuringia",
        "image": "data:image/png;base64,iVBORw0KGgoAAAANSUhEUgAAAPAAAACDCAYAAACz45b9AAAgAElEQVR4Xu2dB9hdVZX3d3pPCEkg9BYITQEpUsSGSHUcBwTp0lSKMIyI+ukw+n3qgAiMMgxIHxEERkepFprK4Egn9CSghBBIgPTev/Vb+/zvXffk3rckb/K+gbvz5LnvveecffbZZ/336mt3W24tNdu7bgYeeuih9IEP7JyWLVueunVL9r+b/03jlS9dtiz16tnDf1+yZGlatGRJ6t2rVxrQf0CaP39eWrJ0qZ/bo3t3P2fs2HFpyy23SL3snO7drcOiLVy0OPXs0cP6WJJ69uxZ6X+Z9d/DfqdxPdfo/n369k3z583z3xkLn7R+/fqnRYsWVPrmfMbVy/rp0aN7w3e01MbKvWJf9U7u3btvTf86Z/FSm4s6/XN/5oE56N27d1q6dIlfwnx1t994Rhp/+5wW49Az88l1ixYtKuaBuWc+8ufkyZPTa69NTLvvvmtl/PzOXPXu3ceuW2h9Mo/52TV/gwYNrjxet0O//NXlW2+7rf8waPbUtKRn7zS/36B0yekn+W8XXnhh+trXvtZw8poHOmcG5s+fn373u9/7zfff/xNORPH7k08+mX717Pg0cNbUNHfAkLS8e4/Ua9H8tLhP//TtYw9zAAMbrjNyqoAtPg3g7N6tuxPQW2+9lYYPH+5EClAd+PZ37149axYGCLmXEe3yZUv9d75zXp/evfJ3u0EPI1AIMxOljaMAsJ/LQlIQfU9bLCa8OiFtutmmfp8FNp6+1k+50T/j1EIVj3Of6gKyrHje2h7mLViQ+tuiUm4CML/7Amjj+9vrb6QtNt4w9bHxqO/FBuxePfLi5c9k5zGvS+z33sWiJvBxHIDq+efNm+/jnjp1Wlpg49hqqy0r88E9+/btl+bMne2LK31w7YABgyr3qgFwfAABuHPIs+PuunDhwtSnT5+O67CL9HT77Xc4ONTEzfR92LB1HcD1GgCmcX0PI7BlBgAReZ8+/YyQMgfuYaBXg7jgvrNnz0mDhwxywIjjaRyRSwq8ixcvdkBmEBhx27LRwz4hYDgTfWoszsXtOwtLz5690vjx49Nmm2+WltrvmZj7pNlz57qUgBDgoBA7s2tYOJYuWdzuN9SIcwswjIWxihvznFzD9M+bb+Dv17cyDJ/TgmP2Mi660OaNNmDAwDR37hz/W9JInD/6WrR4UeprtCoJJ4K+Mkf2XtYdum71vb/bReg//vGP6SMf+Ui7X2pXv2DOnDnpvvvu92F+/OMf8xU/fh8zZoyL0LFBbH0KMMF1BvTr54S4cKERjoEDwjGB1v7ValVR9Ebs22ijDV2MzKC08wsOGkVrjtFvBCjnzTXxvL9xFdpiAGuib1x8RNRICLNmzkr9B/T3PgAxC4FAxMKw3PrrA+Dtc6ERf78GC/ULf52Qtt9ys5V+pWXuOd+YwrrrrJtmz5mF8OL3L4v4XIPIredXH6gJCxfO97HUSgfL07PPPpve9773rTBOzYlE9iFD1nnvAHjnnXdOTz/9dN2X19KxlX7bXeRC6cBxOD0NAAsNxBBET9N/Fy3OOh2QjQSI6NfTRMLIKZYtX5YW2/nzjAMOHTrUOd/yQgekj8yVMneJTYTL73379k/z5s31+yN2mqzp4jjcieOzZ8/OYqL1NdB+e3rM02mTTTbx7rrb/QADRJzFflsADMSDhwxJi01XjPeJ919onBPxU4tMa6+nX78BNsY5dc930djGIeCVzUdxIVpqKoSLvcU15Tnx5yg4tQPU/iEtskjFsdZTMYYNG/7eAfBjjz1mRoLd/YE///nPpxtuuKHy8O9W7swDOoB3/YBxiKxr0iJHlB4mMTHqoTo/GpkQITPIqxxX5wEkqSllcRo9upeBdP7CBaa/9qlwW/qSGI0BSgag7rZwzDMuzb0XmH7Yu09vF/OX2D0GDhjgYjJ/w4kR/XvYQgRQOrohYbDIYfiaN3+uSwo0xswzLjCw9S8kmCiC8/fAgYNcXEaOAfCw6Wz0ypJNFJHj34899nja5QO7VO7FueK68fneUxw4PjgAFjfmM1pOO5oAOru/ehx4jll+0bEiMQKUXr16O2eEwwmA3bHqGpcQcQJg/g8cONCJKup08Vkj94A4ZfxhrtGp6Q9idnHdgWB9GrddaABHJJ5rqgHj4H9/EzffeeedtN56I9LMWbNWACriKOOmyfhVlgA0NqQNDGH1mhax8rEetph0wxhl4rmadHu+R46LnrzALOg9zDagY/GTBapX6f66rwxac9HvbZGqt5hK8mDO3hMARhxBREav2G233dLjjz+ejj/+eP885ZRT0nnnnZdmGVEMHjw4bbPNNmncuHErvNu1GeD1AIxrYokZeSAGREv0YREk4JSxSSu/E5wRJCABfFhK119/vQrI4bzS8eLkCaD0DciwPS8wq7kWBwhUBC3iRefFtdS/f38nYPqG8yJiz7b3BGGrZZ0zu67KzReM4MKKHG9lF9VubrDLkgzjXMDc2QLDQqjxYy2eZTpxtEbne1fdX/WMbMyRuCzvgOcdYmoBko6MXnHczOHgwRzPrdu71YgFt91ll13Sww8/7FwXIG+//faVB3/llVfcYHDdddelz33uc+n0009PX/nKV1b2HXe568oA7mHuQXys+DQRa3HriPgiN4mrP2JuNOA88cSTaVcTyxGX3Z1kRDxr5szKswvM9AEhLjM9UKB1ow4gMAKUyKu+Mai5fovPtxCHl8KpCy43btz4NHr0NrYY9DPD0Zw0yETUBQvmr+CCYiD1Fl1E4dYahqlGRjCujWJyD+O2snZLpI7zVvYIRBDDWPqZ1VpNAOaaKVPeShtssL4vmhgSo/GQ82WnqHEjvVsA/KMf/Sj9+Mc/di4CWEePHl3jRN91113TE088UZm4sWPHpqOPPjpdc8016amnnkonnXRSAtRqgPuDH/ygH1eDc8fvrRFFZx4XgGNAwAITBQeYvzOKbuJYkcjqjdt9tO5vzdxR1mes14vglsah4ZKIgbQsIueepG9zDecQKBJBgQkHK3Ns3Eui/hzrc5CJ7loMMvfuVbFI6xkYl3zUWpT0Wc9H3Og56xm8eMbqwpMNaZJeIngZI1waVQOJAsDCYVn0GB/Pj3ts661HmTT4pNMpCwzn9LV3o4ARjF/LCh92HCcgftcAWFZkPh955JEaDlt+OWUAc1wiIwTBf8Q3wH/FFVc4oM8444wawPL7aaed1iZcSp9p08mr4SQAvMsuO2UdtIjGCm7jDCyMUh48kZ9f3K82yqhbBaDohOPGjU3bbrddmmP+4BdeeMHmfLuK5RTihUDhkkR5sXjMMA6N3i3Aihsqmglder4ZiRYR3WQnOUhxTdnfAuT06TOs3yxa0+CycOOsX1ukki0eAvFCs0j3KYxlcVqjPp4NS41bI78wBi0uZa5QRTRPS5dbpNrfXk2jN9vEx9/f/NSTp0xOQ0w9k69bCx53Ra2YPdt0epOCUEumTp2aRo0aVeHysv7Lgh0NWdyzJhJrbeTA0l1/8IMfOMguv/zy9JOf/KTdMPjiF7/oAOWF0K666qr0hS98wcTEXf07ojcrJ6A+7rjj/O+2cOD7778/7bfffm0ez+Rv/CyN/Ndj23x+W04EwDvvvFPNqSJMEQif+GIVlCEuHN1IcB5cSk899bQtCDsb6E33tN9o3XAZGd5etWipzS3gwn8rwMHHbONAA41YRejx/gJ05NL8hrEJMV/64Hxze0HoXMsCI4s1nO3tt99OG2+8sd9X4YzFIDzai4auzz1QGTxIxYxlJU/XCtOJsbi1c7homQGXiLOxEyam9S24BdH4pZfG+oK5sy2ei1FVXN3I4ZAxAgu7gCQMFjMs0DvuuEPFBhAHFd1VzG+XBnAj4he3vfjii53bAirFmMaHrcdpGxF8jFMVgK+99lrvXw2C2XvvvV1fbouO3F7wvtDjCL/V9ktvawsu23yORGhxOi6ca4YkgjfUIqeJ/lVcM/Lx6py5c+e7qKd4ZwdbEUn16KOPmXFr/bTFFpvXHV/FeEVcNSatwhIdRfkJE14z/W8D5+oQsny+CxYsdOst37mf+nrmmWd9gYrx1uXnKuuicGtcWkgSimtu84SWTmQxwLg3fvzLadNNNzGf9bNp7732KPTWbGnvg2HLDHBwUhYl/lfpqvo3HJnAnEmT3rAFaaOauHEZ0OQPXitEaIU/RjBgKRanbA9IV/YF6br//M//TCeccIJ/hVjqWat1LhIB1u32tBf7H5OWL8wcrSNBLBEa7lP2zbo7Eh0rBGJAZOIIiICEU4pzZJHRAhOKeOYIFFxQTz31pIFux4rFVUYsdMF+RsQERmCo6m3nIlr36dPX3UaKxGKMY8Y8k3ba6f0+VkTkqdOmpWHrruucC6Br4ZD0AMHzmwIfynooY4wAlnTRyM3U6J3hehtoqlVsjJFYdBpqV2U+7A/0Vp5bMeJaAGUwVBhmdt/18nngORYZt2ae+Rxi3FwGrOg+0n3WCiu0rIl84gZChP2P//iP9mDDXy6WaDhqR4Eea/WZZ56Z/vKXv3iIpvTilQGvHkZceNu5P0vd++a44VVt0QotTidiipxvkelyuD6kT8KhypbcLMbmCCH1wSf/o3EHDt2rV5/Eoof+ypyjq8KdH3jggXTQQQdVLKn9jPDnWOQV3FULM9yGFkGm6C35jTkusXumhVoOHjyowtGjqBldVppLxq++G+m5Lc37HAPtQHsepAKMdyxE2X5Qjb9m7rqbTo5bCUt5nC8FrywxsZs55xgiNvq02ty58wr9nsWhsA+YWsHiulaGUm611VbtAh+ExqQQloc49j//8z+u10q/bQ8wpG81uuacc85JX/rSl9Ill1zSbs5b7rOjRWkADEej1QOeOBLEOGnSJNdhcdcgwq1joZLodjSMcRijmIuYEihievHFl8wAs5XPuR8vuHsEIeLmrFkzK6mIMUUOAEQDT5yXaDkuA04WYJcOCus4UgTnQexVg1zWhcvxzPzG4vDkCy/WjZOuLHL2QESRAVy1F18al7bbdhv/ivgrq3pMJ0S6YDHUfTHWzZptc1DKTsp6cU6HpJGd1L9/vpfGwCKJWU/ztFZwYB4Atw3+XNxDcOFoqAKogIdjahil+I3gDIAvtxDiNwEccGP8vqeeemphQd3eOSjn/+lPf/L+mcyPfexj6cEHH3Td989//nOLmO+q/mMA/P731wbGR5GSvxVMISKD6BYYt0WE4++ZM2YlsprUlHrIdyUzwGnRTQcNGuT9cU7kdLo2Bu7zNyIw3MrjqosG+FrK+40vgpjlGTOnp6nvTE0bbrhBmmn9YTCTKC0dNyYTxLDF8r1YeMhymjlrhruLOO6xySxMLu7iBlroojMLEursS6++5pbnyj0JICncSxj4ZOteap3LqBafIUZ1ScIg3DVmz8VF09MTydmO6YRd1QpNDDMgKoM2Gq7KRqhnnnmmJmJHk7WduT3+/d//Pe25555+HHDfcsstlRhpzsNIRqAHRHXbbdmgxHmtNRYNLOExUqi1a9bEcQC8gxmDlJDPPeVqyQBc4mLgs88+l3bYYYeKqMf3eab37bjj9u7LxCqsXN7IVQVg+gLE6M3RMERo4bJl2bcb9T++Iybi8xRYFS9d5rK6H5FPfYssqvI5Y8eOT1tuZYUGCs6muZ1jnGzEsGH+nItrQiEtjbGIpS7rtrpW3JPvxGYTSimj1DRz+ay77rBKRhHnZNdRFndrAFqyZpelgBiFpeg1cWCO5Rjz3um55zDs5SAkpI0hg7toNlJMLkCnjC6eMtGfddZZ6eyzz64AjWAMOClNbiZdo35byg0+4ogj3G0kIxVcW+ldcP9omY5jQUzvivnGciNBjJVkenfFWPikWWOVYwuBV+OIs6sjgk7Pqgoe9KeABoEYS+w222xdI6rTJ9wE/y1typQpVoFiihNiFsdro7y0EMAxifCaY8kAQyxkkHzaKEoraERcHq7/9ttWiKJ4js0KjhjF0jLtAI4cWLHIQVIOB40Arl0wkFqWmDV/gQeWKO0yitHcS3YB5RGXkxci55WuLjfYjBkzTeoZ6uLzc88/n7Y2/zDuqTFmdd9xhzx3XZoDIzYfddRRrre2pIPCfV988cUKgCVSI0ILUFGMLr9EfSca6+abb17hMLof/mWsyiwmjfzMivxikWiP77fReDrqdwE4imAiFs+lLVw5ED7GmD5EVJnIqAgqGakkHup3FgAZbebPJ8qIjKAc9E/gAoskcc8vmG65nQV5cC+PRDIiHGhcOgeOZKMNFt7+pO8Z5wKspAUSAxwNP3E+VBxA2UlxbFpMWDSWL89BOfyNhRdxHWNX2UhWE+1VsjZnETsbjqSLOjjJysIVVZTRQY9GtO5ZhKpGwGc7QdVwpmeJnLjsISBlk7nDpSb1oodVQPAKH2YvYA6GDx9RmZYuEQstDgnXa4nbadSIrYBUHJjfAStcGD03hkSuCiCUEMFLa8mKHblwV0lRjEYs5sAtxuaiIPIC8VU6l4iJqCy4lowl9ayntWBebhz1LU9umGfWVlIFqZu17baj/d1gGBsEaOyOLBBaSOCmZdeWgDRh8Mnp1duOTh85cL+Kjs3YJV7yN0Tc1wxKiLXiZIjigJVYa+KZNU75vXmWmTNnm56ewzE5n3PQo8tibwVkhfireXjRigJsZ0UBuCdJBsph1vgAa+yvCtJqza96IZr16JN7ojczUXB3FggafWa7QReuyNGa3gk462UPlXN9VwW48Vr5onFjYdBCd77oootq4qp1/nXz9kwfefOmjrr1KvUjIxa5qVOnvuN6LSpGvewhT/UrrKC4P+CqrPQRdIsNOBDWOlYNAmsqoCSRAaPzAON2EDDiH+BFbEZ8RERlEWTBKHPVGCutBaZM4GXRk/PQp7lXdtd0rymyFzmlEzxSRhEZNmXK26a7DvVrALDE3tbcSVGcpk/E475mxGIhxMC11POGe7q0hrvssMMOcx96ZSFAly3UGKLCcKsRoVXP0NcIzJqX/HzEQg+snNqpHDj6G+FcxB+31upx11XxwbZ2P44ThYU+rFZeZG6bsHPqt7xH+j8jx6W9zz56lV1KbRlTa+dIhIbYqWel2OEIFo81LmpQ5RW+WmBOARQet2tpcoRT/uEPf0yf+MQn3II/YcIEK6a3v4PhkUce9WwhxFZsCBgNRfgvv/yKRyrRWDwiSAVQIqPigsG5MdwzPisLR/av5l+j71fnxSqOUX9+1azGm2yycY2lu6y/Un5nuy029bnwMFIDZzSQzTT3ZD83wJFbnN1W5C1TQfKXv/yVAfgzuW6X/RbnOhoAlcEkV152D9W+UaQS+s6uKJIjBnnkF4vSoIGhKmVXsEILyBiSYsZQmUgVCdXecMXWiL29xyOA73w1x01P67Eorbu0d/rU5k+kc889191b0tHb239HnC8OTGzu7rvv5v5cQCXi89BEI9CFBgaaXExyBUl0q7iYCl3WxVkDLWqFE5NZ9WVNlZHQdVUSGOw4fyspIZaLibpfzOqJ8cIr1pmqltPBqBZDE+OcIS3QOA4QVD5XkU6MgwUN0EWQ1Zv3yKHnmhTz5huT0xZbbl4Ad4CnaJL62KMIckHyxWXkhjIDOvaAvBhWx67nlR1Ci0xPsy+oeICK5ZXHxDkka6h1KgfWIHAZHXPMMZWIHP2O3olLBxcQk4/OS9pg1H07gtjb2kfMRsL49a1ba1PgAC8NHb29IZVtHUNbzwPASA5wxC222MIBjA6oMEeJcN0saghCJqNnsRmX4LQiLN0rgg3gwAV7mYiM/hjLw2KwoRYUltq+dg6NxXmddYa6GA83479ASr85lS6XS5X1VouG9NVGICvHNIvrq/pGJdijAHuWDrb1MatmVb35jMkMZSBNmvSm+Z1HpnlUO7VnGffapLTpyPVc9ybJgLBRWox+QxeHxcZgEJ3DZ73wzmhgK4+x063Q9Qw99XRf8nHllyWJ4cMf/nCN77atxNyR5wFiFpMjjzwyvT3yDO/6KyNfTOP6Zr2nK4CXcQBgDIJYfFVtIxuycuWNeqIshI8kFyOjMBoR7sh1+I2xuqLjRZBFMVbXwnGUoqjSNyQgKDqsHiidkAsrV/aBkruc60s3IvT4bsUt4cBwXYmqLDqTXn/dos02r4jmyl0WeAA/ixj6Ogsafl2BEc5LIbklNj8zLNCDZxtsbiTEbRrBHHBZvm+7+aYriP8EfqgSJefPM0BTT6tei4awslFMY+10AMsIhWGIaCd8rBBcvbbvvvu6gaArBUpIVGzN4MbzdJRFvL2LUE5m2MUBIMIGXOjDskJHd4YAFUVTzo/F20VAcG38yFFn5txy0jv3GjgQETuDOYvauXwqUWIsJJnL9nRfJ/57VhAMTzKq6bmV1ljmVlWuXRVRAcwcytsUxdC5Bwa2d95528TfHPTBokJhOkJGXZ/GOu5507VuHw6RPhmNf8SGM968wFh5IpL2zXWF9KIWF51GC1DZgEYMNe+r3Dw6NSxinQ5gBoi+i3jcEggIe4QDR/9q2aDUXsLuyPMx1px44ol1fcQS/zvyfu3pK0ZicZ2CNQAVlmIHnFea7JnGT3zdgbTdFps5UeK2qJROZdeGIg2OcyB2zplvurPXW5Q1ib/tP+eSeUR5HC265L5ybvarZm5KlY35REuNGO4goFWS/e17z5B6l49ZBY4GRdtZHOhV2VSc72O0yh+x0gjPFAvNx8WAccUFiD5c1EenDQYmEvBfN27ukgTJF6HqZ73CeXpeRHbyrmlRt4/cWZJDvffMNBNKyeLTJQCsQQrA9fysXTXOmLEDXoJGaMRZx5hpBaBgrb366qs9e2lNNxmx4Kjk9uZSLXBBA0cRdgiIER0lTiMi9iT31sRPlaCFiHsDahMrJdKRqN+fTBzfvaFao5l74Ib661//6nr3rDnmezUjF8kQ0pcVWIFovs46Q4pAiVz9Uv5Z5qoMpkbzh9g6apON3CilOlWRs6mkkK6fNWu2h4hSmICytAJq1pdlhccIld1D9KV8XvWRY6Tt+Z0z11a6VBaSzpUezmIWs5M4Hjkzzws4G/mKeU+0LgNgxGgIHOLHgFWvIX5GV1NbIqvWNFC4X8xV1v0Zu+p0dYYYLQCruiP5qXPmzK24kyDMAUbIlHEF5ICXuFsahIwOmCtY2r5GQYfjXPygbAPCwiAxWoYvuPt1112fJk6cmM4//3zXJ99++x0PUyVWnYaBjzIyI0eO9L+/851vrwBgziMqCYDUK47O8ZYMPZEOIqBFT8qIYlEigQHxlxDTXGnSFrrChaN+Cinbv8733OZcHSQ2L55gv1FCCJ+vQi15DjjwAHMFLQ1x2VxLHDj6MBJNo/rW8TkB+lDbFUKt06zQgBEjVWu5up1B/G1dBGQRb00X7oxnAMA5nvuZtL0lK8ApPc644L6RKMouGTgpXKYSbwzXhjCLnRXgygpTFMcQSKhfNXToOq5zIh5n4xcum0WufxPWOGLECOdG3IfxACoPWSzEcaLBevXK4HBLtblOsqW8dofCsg+XSK7NZl27wuvTQsAByvAQ9jh48EDf5ykb2ObZmG0DuGJjGXVAIsOyYkfC2CkAz5uSdbdFaYwnyciyLv959D9zLdwWECvFUKqK+pUFvbyBW9kARj9dpqROa4SPDqx9jbpqRUhcXBB7udgA0gXH2lKGp60LRnvOA8CUplF6n8AgwGmHA//d/uNbpDqEc1QvfZOzjODKFRG72FZTQRZkIM2YMb1i4JEvWcDPRGvc3PcDslpUhX8UkA8ZMrjie0b3za6d6i4S6qOerxfgIAHAjWKJoBsHHZKOm333CtNUNhaVI7befHOyb9EyoMjDVQeUxGHR8UQDA18U63MeM0bz7p5dNc0qiCB9jBgxzDlzeXGJg8r6+fwa91EsVcu5XD/DcqipP11uXUIHFngbJSxQ1YHILGUHdXbwRmvgwS9cL2OpM7gvYwXA+DwV/SQihgvQosU0G6eqMbvieuiU0eAiV4vmomLdpoSs65C5j+i/5dzyXkIeBOLRRQOLHOIc+OBun8JoRrggkUeK2aZfGaFwZ9VriwnaKIm19c6LQRUch3NPv/f0tPnoUV7UgIWPRRkdPeqkUWpBl8a1FOOUAfS0aTM8m4j8YaQLdH/dD+u9CiWU57A8JunHFOEru5w6FcBUyEAfuvTSS1vDhB/vLAC0aXB2EsYsIq7wU9cr+dNZ4wfA6JhsSwIHwTKsQP8INJ4TIlV8sYrHARI2vu5dBFpwHuF80+G4hXFHcwTI4Fb1Nu3mHF8g7BMuD+fElA1QtttudCXgAfFZfltitucbeMviOX1Fww/9osMSDaXYaI1JxiO+Mz71VW+T70WL2Pmw1hjFIsN4os9cKYi6xwsvvGQ55NtWFi5UhQceeNCrd6pCySyztnvesU0AC5a2gtGzKLlDn5JSBOh6brNO1YEhdMRKOBY6cKyoEUHTWYTfVuCWz5PBqt71nfEsMRuJCCsKyqG7ibMJuPpUhUmFQWKgitxHxRPcWBUsuHIjuVvK7kPKoAwyEUTUr5LYTE1kiD2Xic0bn7HNC1brAfZ7W3ZSYNxw3Ht/d2+a8N1b0ml/vqHuq4O70tCNVUwvglxhnvwWY6iv2P6I9KXnb7GSua9ZAEi1ZK4AVd5JEF11mlUIoXD+7NlzXXJke9e8ODYORKlyWvNJ2z9UAv+t8IdL3GfhwS1Gf11GByaDqFEAR2cQ/cqCl+ta0uc741lkhQZgABeOioa5rIgTzpypdpNuib8R3BmgiMZVAxIBEAAugld/y++q77JO4z8dPnxdJ854H3RxODfbjWrf4DLXyUSeM3Fiw8gEV3+p1+dSn+f+X9pgs40sV5dNyGdZ1tRQT8J4c1h29QFgQEBElFzX5WR+3Vegv/vUTdMhV7+Whr1xmS0q3a3m8zjXb0mZJDQVEVsNyzRx5rlAX+b4cX9gzsvPXq2drd/yfNf+XpYUchBMthF0+uZmjfRFODL/aRitFAjQVQ1YenlkQyEy1ebu/VgAACAASURBVJMmiDTjpaIfr0kgSwfW7hM51jgXTY9NoY/uViq2RuHvvBFXbax3BGx0H0VRN5ekzQkSnEPAxiuWkcQ56JYqTUtf8plyXnTJzCsVkcuLjVmrrfqjYiqidFAvokzHyVUearHYgEl+3x49eqW/Djjex7jNwpuds/Hs02fkeliMB7WIEkuvDz21sgDw+8R1Tk19x19gqsnwGgmFPil0EI1XWLnRkzUfmvcIVgcmlvZir+D4bqp7WOVFQapPlyhqh8hJiKRKitZQlX256aab3DwvMLdlR4RyH/W+r6oxjEgw/jcqsdNoDGsSvIwhGrGyNZk45mqpU3HGvDNDLmEqQoP42aIEf+YSdhUIkVgRODJ+ZQ5S1TPFKbQD4uuvT7KE+pkWvfS+SvJDHIuuVxw03xFn0avJliob2OoFO7BNKUam/sYFaWVRP4rHN9/887Tv6ff7eY9ff2j6+7//dKX+9KVf+no6/JZ30sbTr/bjAvBPt5mZhqw3LH36f5bUuKouPPas9H9usfj4IkosW62zC+wdL7g3ss74fRMZr0jiYaSF/71sHefdIC4vKPaSos8u5UaitnKjIA5WZII8MGi0Z0+itoA4ntOopE6jfpSIIR0eILcGZqSKemV72jvW9pwPgNm3KO4YmI1JeTd4BUdE7imgiCO4XutphHlHQXFgjYPvhPchXquUK4sFOm2/IhtJCwUSADHEcTyqkyzAqV/cSfRXr0KlxqDaXHPNHyv3j3TuKKJL75VbivBHSRbYA2bOnOGusn/98DHpvAdvTOOHnZz6LeueNplxTSWIaOI6p1Sm/rk0PQ3/xVnpg5/8qC8Yk4Z+Ic1+8Ky04647JdxRVPHERqDqlHqGFRIT7ByP7w5qDDdhnhYvpsxsrpDigSxFtpYG0alW6EiEpBGytWe9hg8Ya/WaTh1stFewxhgL47EAsedwIylC16xp7st9ZcSSvxcdjbpTBEQA0PL2XnErUR0X8WU9OutfEC3lV6m24ctBxUBj/lDjFIONY9AiSChBQzTW8OHD/BgRT8QFO5c140/Zl6zKo3KBAT5E82jBhdC/95kvpm32/2D6zBeOrwSoaJwRxNEKLXHbF6vC/QVAOX/DqT+piMVR344A1jtFp467NuSEDdu6pQit9MohHs1VG62FVOJiur8DmwO2sWEhJHbcnlFZS4yT4vfK144Y6TIAZlAkNeyzzz4V/bGzkwDKiwkgJS0v7glECVoyqbCmE6xBHHSZC1M1M+rEazqu2/OBLeMn7sRXdsvg0kFMVpQQObzl/abKInOcn7LRS2mDnKM6VUhSBP8DfKphwK0hagxJEC5VPAhq0GZmMXRW/bv/1a5RMoAkBQFr45nXVhIOBNDolsmifh45f8eEBnH06757STrpW//kAGYhumzv49PoVxanz8y6PV9YWIXj82OYQ3fujr/XxOEhVgMsn9vdn4kxk6KYjWPZYAg9EYnGc1PVhN+oQ67i8FwuVxJz1a1bMfBw404HMC+JAnQQeL3C6Z3BscrAbem7SvhIgijXp+ZaAEtTJBYi909/+tOahaA992zvuVGEFhAkRpL1gtGE74iiEL1Kt2QCyoaussisfvh9oYl/+JWpUqm6ywrJlDWXfuNOA+ozjwMd16zChY7LubIKly3YVR24Wnomjk0cNhqzot4cn0ULUgX8puuqr2iVJ1T04Z/+On3slM+miw44Ka07cV76wtjqBnRsxpaBWH+zOL2vuAsFiRWAkpxiVASMisyhwigF3Mr8hbrSCoah305zI8XKGvWMQTEqqwxi+Y/bS8gdeT6AJTos1seSTtzIjURE2Yc+9KGOHEab+vJ0QqsjLH0sggeCLeuXEAgcdC7RT8EgpUgocUz0tlzYbpbVZhpU4Rz1DEsAkkLxu3xgl8qGRgKp5+NWrNXs6JBFSZW8RXwuu3lUwysa1TQZUQXQb/THIkG5XDX6oL300ktppBWhGza81prMMT2Lq0bGPN9Y94t+zYg3L0sXf+Gr6Z9vutyTFShoVw/A0e8LYEkIqVrFLbLKN1nPJWcbNea9XDxB5652ACNeXn/99S1ym5ZqLQNkxFaqWygWuk1Uu5pPKheGR5LA1cA4EYl++MMfrjCCzlIJAPBee+1VKUjHwBjj62+8kYZa3K8MSOLKUTfMdaSK0je4lyzaCTCgy0buLC5HHzFfV5yEeyq5QeeqIogs1ZyT47WzhVXibbRwx0nN0Uy5+on61CbhcfsWjrtOau6wxQY2NbggEkO8f7Sgcx7cWUkR9CFL9KLuZsxbZtLDU/9sPudNXETOJsGqmCtuGqtZypAWi81nKzmhlrZLRbEBepQgytzYFzevxNnDbRlqazwbCXDfeOONlQHUS8VTWZryLnmrGZ9t6l6FCFTGFg4MR24UGtpZ6kC5LrSA6ilvFKYrEgvkzxWHiITNSg9oyymDApeuYbe9nkZYZS5MBNgi353BCroXgMMfi8oBsSr6yw/C9R3MOeaZRrAEnLhcCheDlnRGGbeimqB7SaLrZVbmJZa2F8cdRWykAQxrFJTD/9v/gz9M60253KtuME4AjdFpczNc/XiXo9LZT99i1UNm+4KouWTRYyvVbCSsFrbLC1Q3M3hZGZ3CxeULjkkf8kuXVYa4OIko4yJAjbFOA3BEieKHywYfztHWKbGI3ep0J7UFvXBgdHf80wBY+jtGrXrVNOG+PEdnidBsgC1CjZ8ZLzkwoEII9j3rpDkjKRNeNVLLi74XorWui5yLwm0Ac4iBnnMRj/mU8U+LANbwGJxf1rM1HhZvgMtxAV3xwRKt4YBYsQGzxsyY3A3lm5Rn6676iffKxfRWrBTJ/S844rR07L1L0giLwOprOm60QuMfdhuA0QL9EphCy6WHevkm6kgvRIipVC6/DSzyq7XISUXQ87LbA4UCWTBZePS+VGhQ7+wvf3nEy/l2GoBVhobd7E477TRPemeSG+3925X2Horclwm84YYbGoZQdobvNy5Cqgtdb3WP55WNPVr9RTBlblAGvb5HsVv+WADC8eeffyFtvfUoN3hRGRMLLcSdRe9c9aLcpNMCXp0n/VUcWUXz4rVwN0CgPtE/FViRnyWDloiqkVP+I8Gd1RyYNq7+FnZ60Ze/kY74z7f80Mi3r0yTR+SQTPnPN3znSncB6bdYzkdZS9F/i7jsRsMgzuu+uTYYG6nZDhO2wNF41iGm6iCFRO8BAP7kJz/ZeQCOk62yNI0SGiJn7ixRdAXKKn4goov9mxo1ivEB8M5qAHjvvfequE8yIPNoynjBn0uklOKbFSRR5t6ImnMs4UA5xnFxWMTuA6FwO8fQVbWtCi6rGZYHTIZU5KTi0IrayuPLgI5SAmCF6yG2lpsInHHlOl958zTXGw0ImbtV/bH8TrwzwRr1jG9SL8R5b/1Yz/SV/77Cz50w5GQ38vV7+V89O4udClWlk36jcTAGlkTLvKQRnsMNh6gpGNyMm0uP53mzJGN1p02loEgCf2PV32yznFzhc2Q3XXH5W81UV95JobXEfrgwgR1wbNqarg3NKoge155qlIyzMxcdGbEYxze/+U0Lohju+yKPHz/ODG85JpkwPjgS1lCCJMrBEhFM/C3OEgEez2HPInEQAZDPbFmmsB7bkJq+SWJCEdsbz9OCIZGZkj8zLD6Zi1XBsh65AiykOB1TlQ9xalmvveqHgeIVq+0c9/Utg/iXIz6TXl7HwhgP/2Da+PLH06Ez/ruiPmClp0ABQIWzo9PLQs9C6NuqstjYQsKC6M9v5ygxH9cRCwALjAx/caGMz0cs9XPPPWfSy9aejAKQsXp3mc3N0Glp9ay3WkPkYwUMuHF23313P9TSVqEduf6gp1OUTjseMmYkhhNbqEaJ+IxK0FkWaJ5fAM5cN7PeO++6Mx16yKEeQZVdRXnHABoAhnhiBFIUr/k71oWS71Ucg3zjAWb0iexAxIhOKtdUDKIQuKWjejIF4nURreT3tP+oW7NtSxOl/pUB18hvHcfPokP/cilF7l72Df/13z+Vtv3YHmmIJeYDGHKXKdLHhm0bbbRRJdoKDktmVv/C2BW5rD97YZiLoIx2AQ8vLbKYlG2EHeLtt952wyjPhRQV54laYltssWWFxDuFA3N3JcLLKt2ICwNglZIlK4nVVeGVqxvESAqAUa4s7qfCbI1CQDl+5ZVXdlopHb3ZLELvbV9zLebvff/7ab+Pf9yj3qi/jDsmc78McETjmCtcXgTFLcrgQQSkDxaAvvh2DYD1uKT8u6+88levFCIgI2ZTUbLcot5X5lD1xN78LHmhino5ec3s/8QCIuNX+Xr1L5F5o2lXeU0v0gW9GIKJrdSU3nLLrWpK2yraC5qMBegZg1xG9J23cKXO2CI3fFUsym5E8/0gfdxaTMmdZoO4aH2nn2nTpvs2qWQ4qXU6gCVOt+QXRuziReNeArxU9VCt6NW1sRmcFpEzhlAyaSw09SKvOIbeC2fuCr7rKEJXCTbz0Agw6cVUrESsltEoAkHWZqUb6pg4thcjN0L3Db2NG6n4neugxYbgvL/nnnveq1Uwp2WDlABY5rICV9QbywtEGbguUlMrulJvOlfbcCNSMR71gY8XazP7F+u5PHnD5kKAipw8n0PMs2VqFRlIuVgd+qtZogs/cyy5q3lCRfGdIE0fJ/SShr7Ob7RstbZ5NAkES73AzzEVBaTCSqeGUorzRu7J39JrCYyo19CD4cRwYe2RtLr2H2rkrgK8pDmSQVWvlhci81e/+lXffpSi9Z3ZohELwoUYzznnHBf/Mxiqxiz+Rs9X64kxxXQ1ibD8Hl1KfI9uGxdH7Tdyb6moEZsbkYpSrUSFwaHRleE5vqOBgQUxVSItIimBDRGUOlYGqgAXxWGMab2L+spaJFTUHkMdm2bLj8x1VM4gFiH2xd95I7S8HWh+/rwokHDAIig/NHPEXJDEEBM+XC0orPBcrzFo7iT2z7AxwYFRDzmH+334w/u6mqNtSHV/Xhquqk4BsIAL92zkF+WccjB9JAY48E9+8hPbSHqsv3xii2XY4rz2pga2B2CMmzDKeplHcGQizyBUOE1X5MB33HFH+ru/+7vwyOi7eSsP1DVl+kBAuHki12ErFuY7tjKA2T9okG+jUrWJ0kcu7DbfMsvG2HYq73cgYJAhoEQ+WkVnqf96InLkwBGwkRvLlaWFZ8wYK6lrKZUeOIKFuIjxjguCAkcAn0r56NkfffSxtMceuxfJCLV1qInA8g3hzLqew03zooarjGCO+Az1FiMtis+akWpHK/vriwaFDULBBbg5FmquRyJQP50C4LaABc6X/Zc7192uJPbBS2m0fWc0drXlvlpcxHn1nWvh+EgHhHa2tLiwqCA9sKK39/5tGWN7z4kiNNcedNBB6Y4778i1sZxQ4IGKxc0uH5LsxVlkcYaYccNIHNU4BBz5a50TeY8kRvR2oobLoG8DaURMXEkQqCyq9IXRhgioBQvYCDxnRsXFQ/eJQBX3gpMCGhafGDctgMp7IMLXRub6/sN9jkmfe6F/Gr3o516GR6oC40Liw06Ay0bGKX5XXm85bdHFXQJXQlXM+By4gCZNesO9AdQGU7v99ju8oABN4+ZZJD1Q7rZcybLLAlgPJYMWk1hPpFaUFiI1WT9s4gXA4I6yFkeCL+ftllP7JM5H4MZdIFqSDLQljFxGq1MKaA+IywDO16q2VU6vk0WUMEJ3fZS4bD1LbRxDOdGBY9RIhlvIAEM1Diy4JM7nyKVcS0t9ewK7cWMilxZYvSpcLzU5u4WSTq2rRVYoQFFKC4zLISojRUhMd93XxFDZLZ544knfG9llArsnIjRVMra0Dc4EGHRgoqu4VhZhjpEquM46g93VRqtu8pYDQeIYo9EsAlhAlPtHZYMYF4kmzDfBGlpQFOPN/XLBP1xV5E1XI7M41qUBDBdEVAWI9SzTAIZG6KLcCwASVw9gB0iKU65H8Fi9EcXLYjz3om8qZ1xyySX+SUEBfpcRrV5/2nS8HOPdHrCtjnMjgCEwgbUqzqEH56oPOfgg+4JFrHBKnRsD8+NY0XlViI57UMuqZ9EnEslWW41yrko/EKT8pgJP/kQXXuSgg4DhVHAp1zm9eHq1VE/GYQ6t1G4LLAhxC1S5pLhu8uTJaX3LOMLIpDrY5CaPGLGeFRh4y+kHOhs7Nu8bzFhffHFsGrnByLSuBU48/viTabT9TqVIl0SKulURvBoTnwAWQx1j2nTTTV23l7U91vySRZmoNM4VcFXAQKClT4V8at5x140YNqLyGjrNCl2PaCP3kuuoNb1YIKY/rMCAGOMWXJeYZcIf4c7U1FKR+Hr3jtZlOHxL9bp0vaqG8BKiLr46ANnePssc+IEHHrCaxQ+k733vuw7Wass6q0L2AHTczYFjKtQWRULSCulFnJZjGKBw14gQJdbGFEGl9wEwiaZZZ83gRCQGxLmyBbpfFscBqay08Z7o14ADIOZKkUN9Fwj6Z2HQfk9loOVtZvJuiWUrs8+H9TvIXDnz5rEda7WQPOfK0sx5MfkDDg4HLksZ0fctyzKf+LZz65bWsQUjLpr+a1Gpkg3ctt8yR18hCQwZvE7l9XUpANcjUgBYL1GAc8s7GsJ9JfrqOiaTahnostEyLFGL80lQQAxvTzv33HM9AKUzo61aGi8AxudbmzZXjeWFaCg2cPHFP3ROjA5IHHDfInooGmHKBegycVUXAYhRIIWTSpRFdwbQcBjty+Sis/umc8mZ3iYaC8hKfsfvmuOXqxFYVK/YfPO8Qbca/lT6pk9lLuXa1/2tRvXS9IIZiHbaaWc31KnV06UF7qWmSpCMQV9Ei5FdNOHVCV4OFz94vJYien2LOGrfBsUK3rNgQFeEPcbG+BRdprmgsuS0aVNd8mDR4XpVENX8MsUv/u21Cnj5necbvDYBuDUOXCbietuUIs6NHj3awSZ9F4BjOQa40bIsS3dL4OAeXAtn539Mj2zPIrA6zy3HQn/ta1/z0i0HH3xwQYi1nAfC0h62IlSlyi21TXKFV0CpeldlzgXxQqzop7monQWImBWVeskxaUH98vzyGSsYgt8koupdOXc37kbfpPjFxUPGJK6jkua0qdPTxhtv6H3A4RSwEuc6AtEXG9QIN7rleGmeFT1z3jxSKfOzT578lscf7L//J/z+xEFT0I/iBlOnvuPgRSTmmAxQuqfiBvidwn5uxLI+Mexp8YjjyzHkvWsArePo5Cyoal2eAzNQKnlQPE5cslEgBeeiDyuMscy5iUyCG6PT4vtrxNnjZJbvxXeCNVaXD7qjQF0G8IMPPujW/XXXrW5NCYfLEX/4NS0/1bcSZZMz2yWgiIkEbPhtCTzA6quk/uhGkhGJT20ezrlTjcPwmwBcIbpCfJb4yu8KzXQA273h3LIaF0PxvoiNHjZsmI+Za9AJvVgf4rt9J9KLXRF9R0Qyi2zsMe9Yz8X1srrXCx/FsMe52kaGsT7//PNmfNrBc4GJiFK76667bWE8qOIrz4vAitU25Dbj+BxqUdfxmevaKPr7nITKlF3aiFWPgBFz0XXhjqyq+IJba+VAi8iZo97cWj8cv+WWW7x6JmIzjQgtcfS2XN8Z51Rjobt53jIhodGaeeaZZ5hVdpb70mkYsCLRRdEbzowhC64aXWnSdV944UW3qpZdS/SLsYmFQgkGErHLhrFYxYPrWAjgRDHzKYvmWMst7trimoURAVwLwYwZVu7HuCGSFX5t6eIsTHBOwkZjSZ+yOpANZxmELg2YijHHVAyeD46ONEBY4wiLiqJggQJRuH89qSQ/T9W6LnqIkoB+i/pyVBciDa1VAI4RW6xgiKwYqlqrxdwSaFoCMEDnHiwS0o2lWwPgaKxa3bHYqwJ8AIwRr2zFzS6QXOm/2pa7aJczk7JvVqF+IqhMzPk4fyO9sIghzTz55FO2D9AulUQIEaaIOd8z77XkOnCBuAgcBVTEY64nF0n3+e9sCQbEcGE1dgCEE/c1V1QZHCwYSE2qfBnji8tccjlVIIs5AMAMs5rbuyz96le/Tocd9g9+CxY/DG0UtyPXWSqCnpl58w3i7POhhx52Pzz3gxmQEEFE2AYbbFAx0kVPgeZYz1IG8loFYD2EitopqR7wYGnG5VTWe9H1EBlba2XxGGLEHSQOjx8arlXJWWVPoKJ+UWt9d/ZxAJy5bk570+59mcAycWYCrsZH532DLC/Vqlxg1KLp2ct6Ixt1a+c+nRODKeLzA+AcvshWm7VVQDivnCub75v3DGb+Ae84ywjaZput3RgWdUw2OFNx9Ly6ZMswbiMl70v89AqcXru5uuduBPFcMqooe2N9IMJLxI9c9Y033jTX1Hq+WFHInc+RI9evSC86t7p45YUSXV+FBmTI8zSGQoyI84uUU6azKKGs9qJ2q4t4FSmVd55/1nVj3EP4a+HK8tdGQNczajE+CAPxkbhmRHP6QeSC25IggcuJa+G46I7cY21q1WykPGrnnk6Y2b9b5pJz5s52NxBisvTLqKOWrbdETim8rwzuskjK/Z3DEGpYVOAAeARiqEUuEw1TupaKFopI0vi5preNd7oFifS1CDNxeAWHqHRudBWhF7N6SfzHEJV13ZwlxH6/9YI0AKrE7xdffMn2edoxjRkzxkvLZkBXJRoMWuQcb7fFpjW1sHiWGO65ggQQAlxiQErV/4yLbaH7sdXWCiNWa8AB0ICb4AyAHEVkOdDLMcyk/aFHYeUm/Q9xM3Jb7lkv04nQQLZ76eotAviyyy5LZ519lteIIk4XP+all16Svvzls3x3AkBNmOOSouSqwiOJqsq6W+ZayrCB8CgXy2ZlZQ6ipAdnhsVCwadsEuik6LD1Qia1cOQFp8qp47agkbPh2pFODoDYS2mu6bdcqYUqLhDixGwapjrYsohHnVy5uTGBIy54cN6NNtrQ5wPYisbKeryS+nUtkgMuIzhxBYBYranbFRYzjsUFQXNFwMn7rVg/87HWAlgBHo0AxMqFbgZXRYREV2aPJXS2q666ysVj/u6q/tuOWhhqOTBpfTlOV+CUTurAMoBC+BicWOhyHSnE3v6VlDZ+R/fsbYCG2EhO2Gmn9/twy3HIkYPreaIYqr2T6hlxuBZxO8dRz6zo1eJeCnbIEVh536Z4Dy0cPi6jBYxOqhICt/WILEOdx16bOqQxKNmB7/yP2UP0BRh5bsZHrrB8vTKkaSET2JhfGQ11D56JxZMFLAKYv8vGLx3PpWRz4gRhqRtvvFHnFXbvKOL0lxliXutxRcIpEXv5T/2qf/zHf0wPP/ywE2XZJ9zeca3pkj7tHR/nC8AQUq7AUd1tAZ1VEgnuEogDSzWAhBABJGAdMCBvNi3jFYYghf5NmfJWGjVqq8rQBGK3FBdAqRJ1tfojF/Q0cZcEhjLw6DtHW2VxlDFEQEaOrms5txegKIrBRSOSdHPpnCRyKN85c0uHji8Y1LWKCQrlOY/BJriRJk58zbjhThWQsrUo0VsY0qIUEvvxuXFAZjWmLL1EkXr69OleSID3xN9xo7q1VgduDyFTrxm/scRdxUdj/EJ3JgpJuyq0p9+15VwAjCqB33K2cdcnLYAeieTaa69Nx51wXJrwtwmelnnIIQc7V37nnXfSAHOxqLBdJCZx6wq3KoIbdA5E5npkUdQuchP9rWIASoDI4nhtkL76jzHHZS6tzdqiKK2yPtGApPcUfa/cm5pUSjiocOTi5GhljwtHXCz4m/uhXsB9fW+kYsEh5BG9V2GhvjwUei1/a5Hj2aFLtg3VuZpLieGxOB9JGEp6oL8usT/wmgaCuGZXdv105JwAYLKAzj//fK8jxgKGLozl/mc/+5kHa0yZMiUNte0wqaIxfjxhqGTp1CYPQHTSgeP4ZNDx4A2z3Cp5ndKo2rFwBSONcbvyBuMVLkwiYpEAXwZw5FTiwpIiZFEvz10EeBSziRKTu4nFgPHg1yVYZZ6FUGYVIuv80o/j9UgJytriPNxIZDcJeDENs2zc0xjL88LvUX9++eVX0uYWNqp5+NvfXnWfOBU9KfMzdGg1GOddYcRqC+FL5FaOaFuuWZvPAcBYSokYyoQkYOaUwuyaecl2DDSO4TUhLN3OjCuDveJENkC5b7YQoWVjrRFj7RyCIgZaLeZGxBkDIpbCpdn3Fn+uR1FZQTjzlc6mGADVKgvOznCjyKrxREMSejtlWAWuRi4szkOPhF32oXaVda5FJG/QlgMspPvSj4JOMDhhne9t5XPYSYHdG6lCWRZ9//CHP/o2Nvh9XX8uyvl4FFqlokdWYWLTPSdPnpIolcOCQc4w/mXAqkWIOZSUMXHiRJOqdqzOt520xsvKrm5grI1un46eE22t8sADD3olDnywijvOgDDDDOJkUQFikVlmJ74+0UuYGissyqL2caOLNiGLOxFCpCwCKp0aiRqA4sIRZ8F1QykYiDCGTOJvxvccwwT19xx2MzDijy4dLR6IvmTkxP2CuQe7GHjOcRFj3Agw0j9jRUmBKS4WtVZ0W/TImArBLMyhxkeE4GOPPW6ekH1y4EixybnCOKPOyz24H/M3ceLr7t+WNZ3f4x5KkVtno9iyxvnAdMjFZ5xxRrECU6gMv9OIdOGFF3Y0jTX7W8kZ2Per30sPXfTNFq8GwLjVbrvt1vTZzx5RiSPGKn/ooYcW8c/z0n333e/f77zzzrTPvh+y4Pwh6WnLiUWXq3A3CrEVhhcIrGx1ZiCybrMpNTsX9jJrL9UgcU1lf63FJBtYYxNYo4gq4i4/XDk0VrWvJGbG7Te9D/vvOdClChmMX6LxosV5m1WagKbnQ0WQhbkatZZ5nXNGFr4S78OKnwve4ZPWE2Asy1b9cvRbFai1ATVaYPP5+Z45Ii0nW8QgjxoRmocAsASM88l3boyx49OfzmU/mq1zZ+DT3/m3dMWZJ6SRlrJGMMQzlm6266gt0j2PjUkf33n7NH7SZP9t897LPZ3w/vvvtQqe+7v14LTjugAADvRJREFUE5AiHn7qU59yAMNZMeTtv/8n0+23/zp99KMfS8ttQ+leTvS16YLaN4mnVyQUfWLVr6frxlKpVcBkTpwJMkeEcW308wJECYXqV59wXo9vLjYJI7hDvuv4Vsr+WG5EBpX7+al0YUBYtGiBZU1ZxJOBjcY1BGDo3hiniA847bTTPSoNG8pRRx3tYZBw2MMPPzwdeeSRpkLMSccee0x61dIOKXhImaef//xmu2aOFQ3I9Z0Rj197baJjCRH45JNPdvvD6NEU02Mzt6W2yH7Wc9dvvfVWL06BoZXEkxtuuN5sFjdZGOevPIEGQ2RDAHcuaTbv3pEzkJMZ9nQighgVQ6x7QExTyexZJ+euZgLOoaLZxZR15miBrtltwDirrM4RwAAg1peWZZfQSHzR0j/L8b3S9wTg8qIQvwNkfLjk5GqXg5WZO6kEMZBC48hctMoBUTGYwxzzrNrTuTRQmbO+9NJYr8hBEAzWanzRmQOXtdUq583bveYCg5l7V+/Nt/h7DYBt1XnX6cAr8zKb1zRnYG2ZAe2I6DC3DbiWH3vssV7wC1+TSnwSsUQ0kxqr87duuCUuBfkQSn0ohXnBKcelCy741/T1r39jbZmPLjLOXH1iZRoBFvV2N4h9teWclu5911132a54B6zM8Drtmp/97EZ3EZUbXPTznz8x3XPP3ekN2/C83BCTDzroYCvacF3dMsI6/8QTT3KxHPUDSQfOeNxxx6/y9wP+8ZtWlzsHutx3+UVWCul+jxyjUZChLoARdYgnVqQKbJ+sHoqAkQjPcQG4txkjelnkSc8lpjNoxxzj+7MGD09NAK8svWYAa0dGdCtACYEQ303sdnmXCN0JcJ5oRQZIVbv99tsr9grqU//mN7+xYI1DjFjv8f5I0Hj00UcrEUS8b4rR836JCyfXGT2tXFCQutIHHnjQyj5cp1x3zTVX+32J1KMe2Msvv1zJ6T766GOscOFNfpz5QHc94YQTKuM89tjjTPfMG9H/7ne/S9tuu60XyMvhkHmh5fP440+wRJh8HxqgBvir8v2As75euf73l12Yfvvb31a+H3jggTU1uro1RehOoa0Vbnr33XdVDCjtHVFbglPack5L94VwDz74kPYOrVPPj8AqD+Tkk0+xHS+vbTjnp5xyag0w6z0IATLU3Lr22msq/ZT7XZnv+595XuV2cGAWX7UVOHATwJ1KY82br+YZwINSbmSvySgGV46Zakg8o0aNqlxS73oOrrfeep6UrzZ+/Hi/Tv2u6neptOo/fq8RoSOAd9ttV8vceWI1T2mz++YMNGdgVWagIYBXpdO19dqX+x3jQx81P+tDzdacga4+A00AhzfUBHBXJ9fm+Moz0ARwE8BNVKzFM9AEcBPAazH5NofeBHAXBPArw05Ky+dZrure26SN7/+XJpU2Z6DhDDQB3ARwEx5r8Qw0AdwE8FpMvs2hNwTwkUeSznTbe2qG2mOFnvbdX/jcrPutw+vO0bTv/dJjxQd+eo/U+32b1pzT2rVrowg9956n0sInX2lxTt5TxLSGHrbJgVeSA7cG9pcHHmdZ5MvS+tedlgYd9aGa19natWsjgN8++/o086r7/DmbfvQ1hF67TRPATQB3CLU1Adwh09juTpoAbgK43URT74ImgDtkGtvdSRPAHQTgsljcFKHbTYvNC1ZiBpoAbgJ4JchmxUuaHLhDprHdnTQB3ARwu4mmKUJ3yJR1SCdNADcB3CGE1OTAHTKN7e6kIYB32GH79PzzL7S7w/ZeMPeeJ9Obh13sl61p98MKems70gl1bcPnZY8cK5faFjdSeRyr243U6Lm3mHx16jGkf3tfoZ/fmQBuzS23Ug+0llzU6Ry4CeCUmgBeNbQ0AZznr1NqYjUB3ATwqsF3xflb1f7WpuubHDiI7u1ZyZsidC2ZN0XozoH9Wg/g9oCuPMVrQgfus/PmaeHTr9bo+I3ALxtASzrwqjyvnr+pA3cO2FbHXZsAXs0cuAng1UG2tX12xKK2+ke5eu7QBHATwBUjWtMKvXpAtjp7bQK4CeAmgFcnwlZz300Ar6UAFl1Ib5YYueX061P3vi3vq9TZOnBlrG9fm7oP7LvKJN5WEfqVoZ9PyxcsToOO3Dutf8MZq3zfrtBBE8BNAK9xDtwEcMdBvwngJoCbAO44PK3xnpoAbgK4CeA1DruOu2GXBHBbdRqmoT3nrqofeNnMuemvI7/QttkvYqGjG6m1C8t+4N47bJwWPf+6X1bWdRvpwLbtvZfyGXzqfmm9H59U95YdqQO/POj4lJYsTX13H5UWPPZyzVgbPW9ThG6NEtp+vAngdnDgJoBXJKwmgNsOttVxZhPATQCvkgjdBPDqgGXb++z0srL1khnaIxa359ymCJ1noClCv8fcSB0BkrLOpu9tAXBL9y/HFbeWUzz9h3ekqf98a5uWuHJfq1uErgyq0GOjDtxowCvoxsW1fffaOi343/Ht0p9XJhKrK3LgRguU7APvOT9wE8AZPk0Arx06cBPApffUBHATwA0tyl3QCt0EcBPAdd0hTQ7c5MBt0r3W4EltskJ3JAfWs2059brUvX+f1NSB67ztdujAK1xdRwduKz21pAM3LGCg+7XgB2507ZZFLPTCZ19LE/f4Rt1Fsy2015Djlh+8GGuf3bdKCx/L+zi1Zlto69y197y2PFe5z3rXNAHcjpfYFTlwE8CNreqN5qYJ4HYsNw1X3yYHbjyLTQ5cmZu2cKomB87TVVPUbrfddk2PP/6EH2jLJDaixiaAqyV12rzuNQHcBHAdYllpEbo1wnvssUfT7rvv0dppNcdX5polS5aknj17tus+HXHymhprZz2f5mhtes6VGevKXNMR72Rl7tvWa1rUgR955JF0+umnpSeeeLIuDqZPn57uuOOOdPDBB6cRI0aknXfeKT399JiaczfddJM0duy41K9fv/RP/3ROuuSSS1foa9asWalv376212n9RPSttx7l0sCQIUPShz60T3rwwT+kXr16VfrZY4/d0+abb5722+8T6dhjj03jxo1Lc+fOtXOr+/J+//vfSwcddHA69NBD0plnnpm+9rWvp+7dLfA/tKVLl6YpU6b4syxYsCANHDgwdetmBdqLds8996T3ve99/hz/9V95g+9yow+eedKkN/zQctvkO/bBb/fe+/v0la98JT3zzLNpzpw5fp/YnnnmmTRmzJj05JNPpEsv/bd04IEHpN/+9nc153Dd5Zdfnh577LG03noj7Nn3S4cddriN67/S//7vn31B/exnP5v22mtPO+fxmmvvvfden79/+IfPpLfeetvnpNw/F1x44QU+T/XaKaecnI4++pjEvB533PH+yXtWu+qqn6Qrrrgyffvb33b6mDx5so3n8PSXvzxS091///cv06c//ffpIx/5sI+hPBfQxrx58/ydcM6f/vTQCu/thBNOSM8995zRxQNp8OAhKwx36tSp6dVX/5be//6d0qhRWzmt/PGPf6o57ze/+U267bZb0zXXXJuuvPIKo6Hx6Uc/+lHNOVdffXU69dRT/Tfoa8CAATXHeb4f/OAio7MD01133eV0Vp7XrbbaMg0aNMhxct5559n5P6jp46abbkr77rtv+tSnDjUaeCaNHr1NzbyWH65NRqy6b7D5Y3MGmjPQ6TNQA2DjFssZEas4q3ezNWegrTPw5Rvv8lMvO+7Qtl7SPG8lZ6ARPrs1AbySM/ouuuyrt/w2LVi8JPXp2SMttDzfnmZQW2L5xQLm2T+727Z8MrXAnpnV/gdHHuBPf96tWcS/6HMH+mffXmveVvEueg0tPkoTwO/SN919r/3b/WRL//x719HPM+DON+ACvHoA7mEFCpbaZm3d7dwI4NZuKOA3OXRrM9X2400At32u1qozAfDY265Po4840cfdv2+fNG/Bwsoz9CkMf98/7eS02QbrpcO/8X/T+ed9I02dMy/1M+CuDgA3msCmqL3ypPWuAzAcITa4xHupYbpYZNbvfoccvYLFu6V5WD5/Xrr/yh8bcBennmaRX7JsmWXcdTdOy2eJ49qUMs0SnVfX/G42bB3vevQGw/2zm98xW/Nrml6xfi6+9yjevX5+N9JCuwC86aabusvhtNNOSx/96EfTbrvt5vOIef+ggw5KDz/8cJve5e677+4uj3J755130vDh+WUtM8Ipu3ba1HkbTjrwwAPNpP/bhmdeeuml6Zxzzqkcv+aaa9Ipp5zi3w855JB09913t3qXnXbayd0/tNmzZ7u7ILbLLrssffnLX27Yz3rrrWdunbdqju+zzz515xjXyf777+/Gxj59+tRc893vfjd961vfanG8uGtwr5SvbXQRLsOhQ4eucBj3Hy6VHj16tDo/rZ2wsu9/4cKF/hzxnc2fP99dl2rf+c530r/8y7+kxbZYRRekjp9xxhnulott4sSJaZNNNqn89NRTT6VddtmltccwF9Cn0oYbbphwTdFee+21mmuuuAI31ThzEa7oUuW6N97ILshGrV0A3mijjfyBcWj/6le/Mv/i7pV+99xzT7dYQ2TPPvus+/zKgzr66KPTzTff7NfVAzATffrpp6errrrKiaARgI85Bp/j99Nmm21W97kA2957720+1nvTz3/+8xXOwU/KgnPnnXeaD/CPdftgrDzrF7/4xfTKK6+Yf/M4P2/77bf3ABL+c+3555+fhg0b5j5BgCB/4I477ujnH3DAAWnatGnp0UcftU3Sn6/cC1/m73//eyeCX/ziF75wTZo0yce9xRZb+HfuC8gff/xx85lf4nMKcPC3R8LbeOONfT6YMwhm8ODBlfsA4FtuucUXxBdeeCH9+te/Tg899FC64IILKn0cccQR6cYbb0xf//rXfc6OOuqo9M1vfnOFeRFhNwIwYzz77LNbBDAEefHFF/tYRNTlGx166KH+jPXeP+Pn/xNPPJG22WabBM3gk1eDNm+//XZ/N3/4wx+cHidMmOD/Nf+A9/DDD0/HH3+8zy3zFmly5syZvlADUua2f//+/p0x4Zencey+++5zHz6+WuaEMfFeYoARNMF8suhjX+AdlxvMgmd988030w477ODMYv31109bb721Y+Hcc8/1vuu1VgHcIvybB5sz0JyBLjkD/x8uIlHPM/qWzQAAAABJRU5ErkJggg=="
      },
      "networks": {},
      "notes": {},
      "panes": {
        "model": {
          "global": {
            "splitterSize": 2,
            "tabEnableClose": false,
            "tabSetHeaderHeight": 1,
            "tabSetTabStripHeight": 1,
            "tabSetMinWidth": 160,
            "tabSetMinHeight": 160,
            "borderMinSize": 160,
            "borderBarSize": 20,
            "borderEnableDrop": false
          },
          "borders": [
            {
              "type": "border",
              "selected": 3,
              "size": 240,
              "location": "right",
              "children": [
                {
                  "type": "tab",
                  "id": "--mr-legend-pane",
                  "name": "Legend",
                  "component": "Legend",
                  "enableClose": false,
                  "enableDrag": false
                },
                {
                  "type": "tab",
                  "id": "--mr-selection-pane",
                  "name": "Selection",
                  "component": "Selection",
                  "enableClose": false,
                  "enableDrag": false
                },
                {
                  "type": "tab",
                  "id": "--mr-history-pane",
                  "name": "History",
                  "component": "History",
                  "enableClose": false,
                  "enableDrag": false
                },
                {
                  "type": "tab",
                  "id": "--mr-views-pane",
                  "name": "Views",
                  "component": "Views",
                  "enableClose": false,
                  "enableDrag": false
                }
              ]
            }
          ],
          "layout": {
            "type": "row",
            "id": "#c38a1220-6347-4418-b432-863db7d8b4f5",
            "children": [
              {
                "type": "row",
                "id": "#c77bd7fa-02de-4421-b537-763652f1d3c9",
                "children": [
                  {
                    "type": "row",
                    "id": "#79c8e27a-9372-406a-96eb-25e2cb4b4fb9",
                    "weight": 64,
                    "children": [
                      {
                        "type": "tabset",
                        "id": "#fb8138c3-e59c-4edb-8f34-cabc88568681",
                        "weight": 50,
                        "children": [
                          {
                            "type": "tab",
                            "id": "tree-1",
                            "name": "Tree",
                            "component": "Tree"
                          }
                        ]
                      },
                      {
                        "type": "tabset",
                        "id": "#afb2a7dd-dd2d-4ba5-99f4-2e31ac690cbc",
                        "weight": 50,
                        "children": [
                          {
                            "type": "tab",
                            "id": "map-1",
                            "name": "Map",
                            "component": "Map"
                          }
                        ]
                      }
                    ]
                  },
                  {
                    "type": "tabset",
                    "id": "#5f0a83e2-acb7-4810-b3c0-e0d3723b57be",
                    "weight": 48,
                    "selected": 1,
                    "children": [
                      {
                        "type": "tab",
                        "id": "table-1",
                        "name": "Metadata",
                        "component": "Table"
                      },
                      {
                        "type": "tab",
                        "id": "timeline-1",
                        "name": "Timeline",
                        "component": "Timeline"
                      }
                    ],
                    "active": true
                  }
                ]
              }
            ]
          }
        }
      },
      "slicers": {},
      "styles": {
        "coloursField": "Mutations.S:S939F",
        "colourPalettes": [],
        "defaultColour": "transparent",
        "defaultShape": "circle",
        "colourSettings": {
          "Mutations.S:S939F": {
            "palette": "Ice And Fire 2"
          }
        },
        "labelsField": null,
        "legendDirection": "row",
        "shapesField": null,
        "shapePalettes": []
      },
      "tables": {
        "table-1": {
          "displayMode": "cosy",
          "hideUnselected": true,
          "title": "Metadata",
          "paneId": "table-1",
          "columns": [
            {
              "field": "strain",
              "fixed": false
            },
            {
              "field": "institute",
              "fixed": false
            },
            {
              "field": "virus",
              "fixed": false
            },
            {
              "field": "host",
              "fixed": false
            },
            {
              "field": "Pango_lineage",
              "fixed": false
            },
            {
              "field": "Nextstrain_clade_original",
              "fixed": false
            },
            {
              "field": "date",
              "fixed": false
            },
            {
              "field": "region",
              "fixed": false
            },
            {
              "field": "country",
              "fixed": false
            },
            {
              "field": "division",
              "fixed": false
            },
            {
              "field": "sub_division",
              "fixed": false
            },
            {
              "field": "location",
              "fixed": false
            },
            {
              "field": "plz",
              "fixed": false
            },
            {
              "field": "coordinates.Lat",
              "fixed": false
            },
            {
              "field": "coordinates.Long",
              "fixed": false
            },
            {
              "field": "Nextstrain_clade",
              "fixed": false
            },
            {
              "field": "Nextclade_pango",
              "fixed": false
            },
            {
              "field": "Mutations.S:H49Y",
              "fixed": false
            },
            {
              "field": "Mutations.S:V90F",
              "fixed": false
            },
            {
              "field": "Mutations.S:S172A",
              "fixed": false
            },
            {
              "field": "Mutations.S:N185D",
              "fixed": false
            },
            {
              "field": "Mutations.S:N354K",
              "fixed": false
            },
            {
              "field": "Mutations.S:G496S",
              "fixed": false
            },
            {
              "field": "Mutations.S:N703D",
              "fixed": false
            },
            {
              "field": "Mutations.S:T716V",
              "fixed": false
            },
            {
              "field": "Mutations.S:S939F",
              "fixed": false
            },
            {
              "field": "Mutations.S:M1237I",
              "fixed": false
            },
            {
              "field": "Mutations.ORF1b:A520V",
              "fixed": false
            },
            {
              "field": "QC_overall_score",
              "fixed": false
            },
            {
              "field": "QC_overall_status",
              "fixed": false
            },
            {
              "field": "divergence",
              "fixed": false
            },
            {
              "field": "missing_data",
              "fixed": false
            },
            {
              "field": "nonACGTN",
              "fixed": false
            },
            {
              "field": "substitutions",
              "fixed": false
            },
            {
              "field": "deletions",
              "fixed": false
            },
            {
              "field": "reversion_mutations",
              "fixed": false
            },
            {
              "field": "potential_contaminants",
              "fixed": false
            },
            {
              "field": "rare_mutations",
              "fixed": false
            },
            {
              "field": "aaSubstitutions",
              "fixed": false
            },
            {
              "field": "QC_missing_data",
              "fixed": false
            },
            {
              "field": "QC_mixed_sites",
              "fixed": false
            },
            {
              "field": "QC_rare_mutations",
              "fixed": false
            },
            {
              "field": "QC_snp_clusters",
              "fixed": false
            },
            {
              "field": "QC_frame_shifts",
              "fixed": false
            },
            {
              "field": "QC_stop_codons",
              "fixed": false
            },
            {
              "field": "clock_deviation",
              "fixed": false
            },
            {
              "field": "_A",
              "fixed": false
            },
            {
              "field": "_C",
              "fixed": false
            },
            {
              "field": "_G",
              "fixed": false
            },
            {
              "field": "_T",
              "fixed": false
            },
            {
              "field": "_N",
              "fixed": false
            },
            {
              "field": "_other_IUPAC",
              "fixed": false
            },
            {
              "field": "_-",
              "fixed": false
            },
            {
              "field": "_?",
              "fixed": false
            },
            {
              "field": "_invalid_nucleotides",
              "fixed": false
            },
            {
              "field": "_length",
              "fixed": false
            }
          ],
          "file": "axiw",
          "controls": false
        }
      },
      "timelines": {
        "timeline-1": {
          "bounds": null,
          "controls": true,
          "nodeSize": 14,
          "playing": false,
          "speed": 1,
          "laneField": null,
          "style": "bar",
          "unit": null,
          "viewport": null,
          "title": "Timeline",
          "paneId": "timeline-1",
          "dataType": "formatted-value",
          "valueField": "date"
        }
      },
      "trees": {
        "tree-1": {
          "alignLabels": true,
          "blockHeaderFontSize": 13,
          "blockPadding": 0,
          "blocks": [
            "Mutations.S:S939F"
          ],
          "blockSize": 14,
          "branchLengthsDigits": 4,
          "controls": false,
          "fontSize": 16,
          "hideOrphanDataRows": true,
          "ids": [
            "IMS-10023-CVDP-247BD4B6-772B-41A7-9335-69560E034604",
            "IMS-10023-CVDP-9B21A6B7-154B-4DDD-A197-4D5A7FD4E319",
            "IMS-10186-CVDP-9619FE16-00C6-4151-8D15-A80853F90B82",
            "IMS-10186-CVDP-B6AB4127-3790-47CE-9A23-5F6BD79CAF60",
            "IMS-10327-CVDP-8B6755AA-0A27-4F12-A3A4-1B136C8C5459",
            "IMS-10122-CVDP-00593",
            "IMS-10116-CVDP-1AE2BE10-8303-4432-8C39-BFFA0E3B4F5E",
            "IMS-10122-CVDP-1499",
            "IMS-10122-CVDP-44D2C7F2-AE25-4432-A997-8D4167E0BA77",
            "IMS-10013-CVDP-F0507265-675D-42B7-B263-84B511054E59",
            "IMS-10013-CVDP-37095A19-72B2-435E-ACF5-73461505DE17",
            "IMS-10338-CVDP-CB4E4286-49BC-41B3-96BF-457523F7CBFE",
            "IMS-10013-CVDP-109A8F3F-687D-419A-AB97-2C655915C1B1",
            "IMS-10338-CVDP-B898D0F3-65B2-45A2-8F40-7340B554BF8F",
            "IMS-10594-CVDP-444BF763-CDEF-4E26-B7B6-B5AEB17E4B5B",
            "IMS-10594-CVDP-CB2FF4DD-AC51-4147-BE61-22EA9E0FCE01",
            "IMS-10594-CVDP-346AF0EF-FF10-401D-8165-27DDCE592D30",
            "IMS-10020-CVDP-7E34447F-5D5C-4938-9E67-144693283CD5",
            "IMS-10020-CVDP-B4E77A76-0AEE-4BBF-BFDD-34B73B77FCD1",
            "IMS-10020-CVDP-6921BADC-FC79-4083-8572-85DFDF99F9BB",
            "IMS-10020-CVDP-948752CA-B70D-4161-AA87-DC945CD5F5B4",
            "IMS-10117-CVDP-3788700A-9D62-413D-941B-F1FB3450B6D1",
            "IMS-10117-CVDP-908716A8-D359-44A3-8708-246F8B628D97",
            "IMS-10020-CVDP-093789D7-3BB0-4A34-A566-0892440A1346",
            "IMS-10117-CVDP-DF065F9D-4FBC-478B-ACCE-36D8AF1D6A1A",
            "IMS-10117-CVDP-631AECAD-6051-4196-B9B3-9625F7D8D11B",
            "IMS-10117-CVDP-30D4AD96-6980-4680-B2E8-04BD8CF48DDF",
            "IMS-10341-CVDP-C048BA31-C4FD-4CDE-BCBE-988FEE553EB7",
            "IMS-10294-CVDP-3459C8D6-40F6-4CB3-A7B3-97C49CA51873",
            "IMS-10186-CVDP-DDC864D6-73CE-4463-B409-0BC67C94EB73",
            "IMS-10150-CVDP-8462FA9C-9818-4E11-834B-B51E385742DB",
            "IMS-10020-CVDP-0498D6C3-6C66-43C9-9F8F-F7C2B846D6BC",
            "IMS-10117-CVDP-6ACB945D-9AF5-4087-B258-2F16803AD245",
            "IMS-10117-CVDP-20B941B8-E29E-41E2-A1E8-57FC4C4894EC",
            "IMS-10117-CVDP-D78BCB3B-0C4B-4C0D-A030-41F99EB7380F",
            "IMS-10117-CVDP-47DC4A82-FF33-4946-8B29-2B4309E9DBB7",
            "IMS-10117-CVDP-D480BFE7-5340-49B1-AA05-1313D137A862",
            "IMS-10117-CVDP-E58B40EF-9F2B-42CA-A8C3-8675CA2A6B77",
            "IMS-10117-CVDP-E92F6587-1521-4341-81CF-4DF227B31A5A",
            "IMS-10117-CVDP-CF222D8E-8567-4202-9F70-140719015C64",
            "IMS-10117-CVDP-A7A8CBD7-BBB7-4787-B56F-22FD41AC46A3",
            "IMS-10087-CVDP-1DA5FCF2-AE06-4D05-A472-9FC3F776C577",
            "IMS-10117-CVDP-BEF8BEAB-4850-493F-9528-D3EC8432C225",
            "IMS-10117-CVDP-FBAA02DE-DAFF-4D94-AC0D-C1B5EE4E93A7",
            "IMS-10117-CVDP-E8F125E3-1A21-49C2-A0C7-ADDC9EB6E21B",
            "IMS-10117-CVDP-7F869A2F-40D9-47A1-89BB-22A9C4B29848",
            "IMS-10117-CVDP-A4210CE6-84B5-4E52-8736-CFE54AF0CDD3",
            "IMS-10117-CVDP-B74DB7C3-EE67-4F6E-B787-4491841FFBB7",
            "IMS-10117-CVDP-338BDD5C-38F1-42C2-B9BB-F0DF2B990B4F",
            "IMS-10117-CVDP-954966FF-D4BB-4012-90FF-48204218A6D8",
            "IMS-10117-CVDP-CD565EB9-EA10-48B6-B445-7444E822EFE7",
            "IMS-10117-CVDP-ADE7AB61-9ACC-4D75-A26E-4AE45098D769",
            "IMS-10117-CVDP-C7B3A419-D4EE-4E08-843F-E594C09F1FA6",
            "IMS-10117-CVDP-EEACEAC2-6B88-4F41-89B6-FE6038ABD722",
            "IMS-10117-CVDP-5978B2A1-C64B-4999-94C3-66509E56935B",
            "IMS-10117-CVDP-3257C2FA-E421-4CD1-BEB9-48646F9F8855",
            "IMS-10117-CVDP-DF4FEB26-177F-4CED-AA94-7C4BDB10B5A6",
            "IMS-10117-CVDP-34699EFB-3DF1-4FD4-B738-5D805EEFF87D",
            "IMS-10117-CVDP-03DF841D-F570-4463-8EB7-7094A09D66AE",
            "IMS-10117-CVDP-5566C8D3-8B5F-4311-A703-838B8AA00583",
            "IMS-10013-CVDP-DE13EB1C-9DF5-4606-B695-0C3104F48AC5",
            "IMS-10087-CVDP-36438FF2-FF94-4395-8060-78F687F7F36D",
            "IMS-10594-CVDP-59FE1C27-0241-4600-BE1B-AB30E87B0165",
            "IMS-10338-CVDP-0C04C618-76EB-4252-A1E0-F7B201941974",
            "IMS-10117-CVDP-19939E69-0A66-4447-B660-014E86984DB4",
            "IMS-10375-CVDP-02EE35D4-0493-4847-9CC7-AD5ED307C5AB",
            "IMS-10117-CVDP-DB11FF28-C36B-411E-9778-0E2D1798049F",
            "IMS-10013-CVDP-1D8639EB-F689-4F33-803B-E6E76695BB20",
            "IMS-10117-CVDP-486BD05E-5149-41F1-984E-B9D50A5D7CF2",
            "IMS-10020-CVDP-C1C55B05-A105-46BC-8D09-34FB22DF9ABC",
            "IMS-10013-CVDP-7B06147A-3ED7-43CB-B99F-94F80FA10D24",
            "IMS-10594-CVDP-D007C4DD-F674-421D-A068-ABE73F5BB1FA",
            "IMS-10594-CVDP-0BC062A0-A528-42E6-8C3C-210E2627A8CE",
            "IMS-10117-CVDP-74114837-C0A2-43F9-BF4B-1BF025A0CCC6",
            "IMS-10117-CVDP-064C3A71-EA13-4710-A6FE-9259C07C8169",
            "6166ba5c81e18c1c41cedd71",
            "IMS-10013-CVDP-57F98F6F-7BB9-496D-AE03-7D659821596E",
            "IMS-10013-CVDP-E5DFF25A-C27A-44BC-BD78-03C9EAD2695C",
            "6166ba5c81e18c1c41cede42",
            "6166ba5c81e18c1c41cedf30",
            "6166b85c81e18c1c41cec7ba",
            "6166ba5c81e18c1c41cedbc5",
            "6166ba5c81e18c1c41cedbdd",
            "6166ba5c81e18c1c41cedb8e",
            "6166ba5c81e18c1c41cedd24",
            "6166ba5c81e18c1c41cedd25",
            "IMS-10020-CVDP-FB15BCFF-4F05-4724-A6C0-14DEE96B2CA6",
            "6166ba5c81e18c1c41cede46",
            "IMS-10020-CVDP-6E89531D-74A6-4F60-A156-434825BF86F0",
            "6166b85c81e18c1c41cec68b",
            "6166b85c81e18c1c41cec886",
            "IMS-10020-CVDP-51461774-7323-433E-A107-CD02CA4F59FE",
            "6166b85c81e18c1c41cec5f7",
            "6166ba5c81e18c1c41cedbc6",
            "6166b85c81e18c1c41cec62c",
            "6166ba5b81e18c1c41ceca9f",
            "IMS-10013-CVDP-B6C96992-63B9-45BB-A6B9-448309B57A63",
            "6166b85c81e18c1c41cec869",
            "6166b85c81e18c1c41cec896",
            "IMS-10036-CVDP-E17AD0CA-9FFC-4C25-BE5E-B79060F57D8A",
            "IMS-10215-CVDP-5B557360-E0FD-4BEE-85A9-0583933F41C6",
            "6166ba5b81e18c1c41cecdba",
            "IMS-10023-CVDP-6DB13683-5E42-42D7-BB74-413E26465276",
            "IMS-10036-CVDP-74502AB2-02AC-48B2-9F7D-52A9152BFF05",
            "60a37c9c292136361c620429",
            "IMS-10218-CVDP-DA24EDE3-761D-4408-AC98-C2573A2867A7",
            "60a37c9c292136361c620424",
            "IMS-10023-CVDP-66239E95-73C3-4B19-80FA-E33669B5B6EC",
            "6166ba5b81e18c1c41ced3b7",
            "6166ba5b81e18c1c41ced5c1",
            "60a37c9c292136361c620428",
            "IMS-10023-CVDP-BAE1DF5E-29E4-4E6D-882B-504EB552B387",
            "IMS-10023-CVDP-08F9936C-A392-4BEC-B2B9-7E5E3375A35E",
            "61792019ba758861d782eea3",
            "IMS-10023-CVDP-8C31B629-B1AE-4223-B44C-5D1AF21D73A8",
            "6166b85c81e18c1c41cec69f",
            "6166ba5c81e18c1c41cedf34",
            "60a37c9d292136361c6204cc",
            "6166ba5b81e18c1c41ced446",
            "6166ba5c81e18c1c41cedf5b",
            "6166ba5c81e18c1c41cede45",
            "6166ba5c81e18c1c41cedf3c",
            "6166ba5b81e18c1c41cece34",
            "6166ba5b81e18c1c41cecbbb",
            "IMS-10013-CVDP-C0E49AA6-A2CD-4908-B23C-5F1116D1DC7A",
            "6166b85c81e18c1c41cec7aa",
            "6166ba5c81e18c1c41ced96e",
            "6166ba5c81e18c1c41ced96f",
            "6166ba5b81e18c1c41cecb1a",
            "6166ba5b81e18c1c41cecb8d",
            "IMS-10013-CVDP-818CB173-D11D-4012-8734-A6A9C3597CBC",
            "6166b85c81e18c1c41cec5a6",
            "IMS-10257-CVDP-9A46DC09-01CA-4AF6-A1D3-8A73B0A18518",
            "6166b85c81e18c1c41cec68e",
            "6166ba5b81e18c1c41cecdca",
            "IMS-10213-CVDP-3C681065-AFCF-443C-B5E3-C62EC04A2DFD",
[truncated: 1,033,958 more chars]
