# Supplementary material for: Leveraging mobility data to analyze persistent SARS-CoV-2 mutations and inform targeted genomic surveillance
Source: eLife. 2025 Jan 15;13:RP94045. doi: 10.7554/eLife.94045 (PMC11735024; doi:10.7554/eLife.94045)
Supplement: Supplementary file 2. [file elife-94045-supp2.zip]

Archive with 1 entries (1 files):
- supplementary_file_2supplementary_method.docx
