# Supplementary material for: Leveraging mobility data to analyze persistent SARS-CoV-2 mutations and inform targeted genomic surveillance
Source: eLife. 2025 Jan 15;13:RP94045. doi: 10.7554/eLife.94045 (PMC11735024; doi:10.7554/eLife.94045)
Supplement: Supplementary file 5. [file elife-94045-supp5.zip › supplementary_file_5builds.yaml]

# This is where we define which builds we'd like to run.
# This example includes one minimal global build.

# Each build needs a name, a defined subsampling process, and geographic attributes used for subsampling.
# Geography is specified by build attributes (e.g., `region`, `country`, `division`, `location`) that are referenced from subsampling schemes.

# The default config file, `./defaults/parameters.yaml` has reasonable default subsampling methods for each geographic resolution.
# These subsample primarily from the area of interest ("focus"), and add in background ("contextual") sequences from the rest of the world.
# Contextual sequences that are genetically similar to (hamming distance) and geographically near the focal sequences are heavily prioritized.

# Define input files.
inputs:
  - name: alpha-lin_phylotree
    metadata: data/alpha-lin_phylotree_metadata.tsv
    sequences: data/alpha-lin_phylotree.fasta

# In this example, we use these default methods. See other templates for examples of how to customize this subsampling scheme.
builds:
  # This build samples evenly from the globe
  # with a build name that will produce the following URL fragment on Nextstrain/auspice:
  # /ncov/global
  thuringia:
    subsampling_scheme: custom-division
    region: Europe
    country: Germany
    division: Thuringia


# Define custom subsampling logic for county-level builds.
subsampling:
  custom-division:
    # Focal samples for location
    focal:
      group_by: "year month"
      seq_per_group: 10000000
      # Use augur filter's query argument to filter strains with pandas-style logic expressions.
      # This can be easier to read than the corresponding filter by exclusion.
      query: --query "(country == '{country}') & (division == '{division}')"

    related:
      group_by: "country year month"
      seq_per_group: 16000
      exclude: "--exclude-where 'division={division}'"
      priorities:
        type: "proximity"
        focus: "focal"

# Here, you can specify what type of auspice_config you want to use
# and what description you want. These will apply to all the above builds.
# If you want to specify specific files for each build - you can!
# See the 'example_advanced_customization' builds.yaml
files:
  auspice_config: "my_profiles/alpha-lin_analysis/my_auspice_config.json"
  description: "my_profiles/alpha-lin_analysis/my_description.md"
