# Supplementary material for: Leveraging mobility data to analyze persistent SARS-CoV-2 mutations and inform targeted genomic surveillance
Source: eLife. 2025 Jan 15;13:RP94045. doi: 10.7554/eLife.94045 (PMC11735024; doi:10.7554/eLife.94045)
Supplement: Supplementary file 7. — Contains 64,131 German (non-Thuringian) and 6298 Thuringian Alpha lineage genomes. [file elife-94045-supp7.zip › supplementary_file_7tree.nwk]

(Wuhan/Hu-1/2019:0.00002732,(Wuhan/WH01/2019:0.00002023,(IMS-10209-CVDP-C0FC28F6-7534-46E5-9433-C20F0D0A4A10:0.00030524,(IMS-10001-CVDP-F36C6813-E945-4DC1-9F4D-D70AF7AEBE71:0.00045581,(IMS-10183-CVDP-AD9234FF-3D11-43A7-81EF-56E1F9C368FC:0.00021890,IMS-10183-CVDP-EAD9011F-6FC3-458E-8041-C289E67C7C88:0.00022328,IMS-10183-CVDP-2C2331D4-1EBE-44CB-AF95-C2C736AF1F4A:0.00038985,(IMS-10338-CVDP-50C42A62-3407-4708-8A09-788BB5DEDB85:0.00020549,IMS-10338-CVDP-00123:0.00016604,IMS-10087-CVDP-C73799E3-FE58-4E9B-9D7F-4EEB940ECD44:0.00038741,(IMS-10087-CVDP-C93C0B4E-239C-4F29-9E87-1C4A97D6B09D:0.00001102,IMS-10087-CVDP-39BDA2EC-9274-4087-BE37-C77358A4CAFD:0.00001540)NODE_0054023:0.00020105,(6166ba5b81e18c1c41cecb8a:0.00003746,61792019ba758861d782ee86:0.00003088)NODE_0039459:0.00033899,(IMS-10013-CVDP-E1B2A9FA-EB01-4E44-843E-59EAFA26D96E:0.00003560,IMS-10594-CVDP-C84B6320-D83C-46CB-8A69-9AB9707FEF93:0.00003560)NODE_0039461:0.00043071,(IMS-10020-CVDP-AE07E33B-A46D-4298-8C0A-BFBFDF288DDA:0.00000219,IMS-10020-CVDP-9B607DB8-EB13-45DC-92A8-E056A64AC99E:0.00000438,IMS-10020-CVDP-B461CB51-D56D-4DBB-BB50-AD18CAF854CB:0.00000000)NODE_0054288:0.00020111,(IMS-10020-CVDP-933646EF-5974-4408-8171-5C7D8FB1EA88:0.00000233,(IMS-10218-CVDP-A585265F-157A-46E1-A0DE-E66C3C45BB24:0.00008119,IMS-10218-CVDP-12F59924-50BF-4A56-88DA-38DC7471DF52:0.00002859)NODE_0037022:0.00000881)NODE_0037021:0.00036097,(IMS-10117-CVDP-D1249368-BA51-438C-A1AA-7D9A6669BF08:0.00002702,(IMS-10117-CVDP-04716773-4C10-40A0-8BE5-3E76F1A4E5AE:0.00000896,IMS-10150-CVDP-1654DDBF-496F-4B7B-8CC9-011C9F9D6DDF:0.00003087)NODE_0037054:0.00001807)NODE_0037053:0.00036915,(IMS-10173-CVDP-F677FABF-BEA9-4465-B2C1-C048DC2785A6:0.00007358,(IMS-10227-CVDP-5C45B82E-DAF9-4CB7-ABB1-E61A2A1370FA:0.00004662,(IMS-10227-CVDP-5B5C70D7-E816-4587-AE20-4B8940E768C8:0.00002860,(IMS-10116-CVDP-D55FFB11-0FCE-48CE-8C93-C82A8F83703A:0.00003087,IMS-10013-CVDP-A4BF6A6F-0D48-4C14-BDDE-36A46AAD1B9C:0.00000676)NODE_0000021:0.00000650)NODE_0000016:0.00003336)NODE_0039425:0.00010587)NODE_0039424:0.00029191,((IMS-10082-CVDP-979E850E-1F08-4E30-842D-F3FA44AE02A4:0.00024530,IMS-10173-CVDP-00003:0.00008749)NODE_0039442:0.00000654,((IMS-10013-CVDP-BBDACC7D-BA0C-48D9-9214-59F0AC2C1BA1:0.00006138,IMS-10209-CVDP-EE68A0CA-577F-4704-A5D7-565B83333CE7:0.00011837)NODE_0039445:0.00018046,(IMS-10375-CVDP-7F8A0E58-B679-44BF-B6CE-2FF5010CEF80:0.00001789,IMS-10216-CVDP-2D643C4A-206A-45DC-AA1F-E512D6E644D8:0.00000036)NODE_0039444:0.00002450)NODE_0000027:0.00016123)NODE_0039441:0.00002817,((IMS-10215-CVDP-EBFD4A3E-763B-4530-A499-DD084D9E615A:0.00000000,IMS-10215-CVDP-92EE77FA-719F-45E9-BC00-D62E2C30F5E1:0.00000000,IMS-10215-CVDP-784F4DF5-AF36-4C40-B772-CAB20BC93AE3:0.00000000)NODE_0054329:0.00010448,(IMS-10030-CVDP-841A83B9-0616-41C1-BEC0-39C96D8F29D1:0.00011846,IMS-10061-CVDP-4D9A0231-C727-4DA0-A4FD-1928C351AA81:0.00007901,(IMS-10116-CVDP-0B9BA068-91EC-4B54-9B90-49576DA629B0:0.00005742,(IMS-10087-CVDP-51725095-A6DA-4E23-A728-6BA8C9845DD5:0.00000000,IMS-10087-CVDP-1FD37620-BA8B-440C-BAD7-CC4100AE9004:0.00000000)NODE_0054334:0.00005742)NODE_0054333:0.00004570)NODE_0054331:0.00024684)NODE_0054328:0.00007909,(((IMS-10174-CVDP-E57C8C02-D12C-4EDD-8448-CE77830B58DE:0.00000000,IMS-10591-CVDP-000014:0.00006354)NODE_0055709:0.00001871,(((IMS-10013-CVDP-01868:0.00000000,(IMS-10257-CVDP-C4C0DA71-DF83-4F0E-91C4-6CD5F4F9F2A6:0.00005512,IMS-10013-CVDP-42227FAC-161A-4478-A43E-D92C85990D65:0.00007485)NODE_0055714:0.00024735)NODE_0000150:0.00000658,(IMS-10116-CVDP-A59BC68B-5288-4FCF-8544-8DE56F80CDBD:0.00021076,(6166ba5b81e18c1c41cec906:0.00006356,(IMS-10338-CVDP-3A3A63BE-B5C1-4D79-9CF3-73039306DFD3:0.00000676,IMS-10603-CVDP-48FC6FBD-48CF-4DEF-B4A1-181E47A83E23:0.00000676)NODE_0055712:0.00014447)NODE_0055711:0.00004200)NODE_0055710:0.00007198)NODE_0000149:0.00001991,(IMS-10594-CVDP-43D9B201-23D7-4AD9-8D39-2A098A3CEB49:0.00025453,(IMS-10020-CVDP-DB541CFE-835B-4C68-B790-66C325300F69:0.00000785,IMS-10020-CVDP-F5A09848-BEA2-4D6F-BFE7-4882E3A365FD:0.00000785)NODE_0055717:0.00002312,(IMS-10150-CVDP-F59DA8B7-14EA-4EE7-952F-F1FB9032D67B:0.00004907,(IMS-10150-CVDP-DDB95038-5C1D-4845-B912-1ACD3DB582CC:0.00001978,IMS-10150-CVDP-897CB558-8B36-4091-9C26-B475299133BE:0.00004389,(IMS-10150-CVDP-C668BF8F-B751-401F-9F77-B4147A2BE4DB:0.00001152,(IMS-10150-CVDP-57F578CF-CD6C-4820-BB35-062D7653CE5B:0.00004901,IMS-10150-CVDP-DB2BCBE6-6609-4E59-BC22-C7442793AF39:0.00001613)NODE_0000160:0.00000635)NODE_0000159:0.00000606)NODE_0055719:0.00003148)NODE_0055718:0.00020985)NODE_0055715:0.00003278)NODE_0000031:0.00008645)NODE_0055706:0.00000856,(IMS-10013-CVDP-00266:0.00000791,(IMS-10261-CVDP-FAD7E074-9183-4D3B-9127-AD7810EB2A90:0.00028383,((IMS-10004-CVDP-7385D42F-A34A-4377-B398-C8F48473913B:0.00001032,((IMS-10116-CVDP-85600231-3C9E-4156-AED1-76BCB03A1F54:0.00000000,IMS-10116-CVDP-1ED5060F-D6B6-4FCA-A92C-B37875511848:0.00000000)NODE_0000166:0.00000618,(IMS-10033-CVDP-00036:0.00000000,(IMS-10013-CVDP-9289A616-D22D-4943-B2ED-7C5318FF59D7:0.00000964,(IMS-10036-CVDP-967C8ED2-640C-48CF-89C3-82FC12BD3B38:0.00002192,(IMS-10033-CVDP-02DD5390-E868-4635-A85E-4563A7388196:0.00000000,IMS-10036-CVDP-0EA89DCC-2F28-4ABD-BA34-90726ED8D6C0:0.00000000)NODE_0000170:0.00000658)NODE_0000169:0.00000964)NODE_0000168:0.00001447)NODE_0000167:0.00000618)NODE_0000165:0.00000633)NODE_0055686:0.00001000,((IMS-10257-CVDP-EF92B74F-C9AF-4A53-B00D-3C63F2B66004:0.00003290,IMS-10375-CVDP-60B0AC62-431D-440B-BF75-6C2A4C46838D:0.00004167)NODE_0055696:0.00005483,(IMS-10257-CVDP-F868E279-B58B-476A-8635-133E33FDF2E0:0.00005930,(IMS-10013-CVDP-7775A52A-2C69-49E7-8091-A0579936C282:0.00001326,IMS-10013-CVDP-1E285E56-D001-40D4-935E-3844701EE619:0.00003299)NODE_0055699:0.00004822,((IMS-10087-CVDP-E2C2B642-935E-426B-AD66-4E0AB040FAD4:0.00001844,IMS-10267-CVDP-82EA509C-D237-4FB7-9B7B-6AB363370891:0.00003378)NODE_0055701:0.00003910,(IMS-10013-CVDP-C7E1401F-D67F-4D69-9AEF-52EF32F81DB5:0.00002027,(IMS-10013-CVDP-6F9D70C6-A217-484C-AE08-385F208EC87B:0.00003788,(IMS-10061-CVDP-C6A14A56-FC16-4676-9597-7836637853E3:0.00000000,IMS-10061-CVDP-AF19FFB4-4C5E-455C-97C5-A96BE0165051:0.00000000)NODE_0055704:0.00004446)NODE_0055703:0.00001307)NODE_0055702:0.00003946)NODE_0055700:0.00002149)NODE_0055697:0.00002625)NODE_0055695:0.00019122)NODE_0000163:0.00000487)NODE_0000162:0.00002436)NODE_0000161:0.00006098)NODE_0055685:0.00006208,((IMS-10603-CVDP-BDEBAA5D-7A7F-45F4-A5F2-50653279494D:0.00013306,(IMS-10272-CVDP-00224:0.00000000,IMS-10272-CVDP-A9EB103F-D8F3-40C7-946A-B19AEBAEF9F2:0.00008978)NODE_0036977:0.00001917)NODE_0036976:0.00002029,((IMS-10023-CVDP-DDFAF4AC-6E54-4BD1-B529-4E1B7B149A84:0.00024805,(IMS-10267-CVDP-AEFF0ADE-0DCB-4967-B895-3601DBCD235D:0.00000000,IMS-10267-CVDP-27AFD5FF-FAE4-45B4-9916-4AC5A64AE474:0.00000000)NODE_0036959:0.00003983)NODE_0036958:0.00005979,((IMS-10036-CVDP-00023:0.00000000,IMS-10013-CVDP-2A9BCEC6-C931-4767-A03D-3E1B3D90FCCF:0.00007671,IMS-10272-CVDP-19CA9615-9859-40B5-A09C-742F70C914CC:0.00003068,(IMS-10186-CVDP-7A0287A9-B9D8-4CFD-85B0-E250F49A7C75:0.00002027,(IMS-10087-CVDP-DFF908AB-EBFB-4188-A760-27DC0B74A8EB:0.00000000,IMS-10150-CVDP-754F76A1-1E13-4D7F-95AF-EE92E1CCF9A7:0.00021260)NODE_0036982:0.00001808)NODE_0036981:0.00005644)NODE_0036978:0.00001004,((IMS-10375-CVDP-BA03ED6D-C2B4-4C70-AC16-796CF40097C0:0.00002878,IMS-10020-CVDP-F7817197-F3A1-4B42-8285-E837C7ADE9C5:0.00001782,IMS-10020-CVDP-DDDAAD69-9BCB-42A4-9D6B-6732CD523F50:0.00001782,(IMS-10020-CVDP-09AD4702-FFFF-400E-A459-1FA3AFF64D31:0.00000997,(IMS-10375-CVDP-159FA295-0D01-4524-8DE4-A7308AA16CA5:0.00002014,(IMS-10116-CVDP-18AA2E6B-C86C-43CD-90FA-95B45C911A83:0.00001111,IMS-10116-CVDP-E4527A86-3CC0-4EBF-A011-DD0F2D33058D:0.00001111)NODE_0036966:0.00000904)NODE_0036965:0.00000736)NODE_0036964:0.00000785,(IMS-10020-CVDP-737CE61A-5EDF-4A19-B90F-A114352F06D3:0.00000026,(IMS-10375-CVDP-C8C8F4FF-0B43-4957-ACBD-6654701DA145:0.00001222,(IMS-10375-CVDP-7859FDD3-019C-4E21-834F-7DC6155775DC:0.00000815,(IMS-10116-CVDP-3F53E285-6403-4363-8EE0-5E537721A236:0.00000000,IMS-10116-CVDP-0A0ABC02-AEFE-415C-9229-A3EE74FD99C3:0.00000000)NODE_0000201:0.00000815)NODE_0000200:0.00001284)NODE_0000199:0.00000119)NODE_0000196:0.00000660)NODE_0036963:0.00003536,(6166ba5b81e18c1c41ced335:0.00018031,(IMS-10020-CVDP-BBB89F24-F8EF-41EA-BBAF-895CC54F2095:0.00003126,(IMS-10020-CVDP-CEA9833C-894F-4754-9639-B56131C537F2:0.00010902,(IMS-10013-CVDP-01983:0.00000134,(IMS-10013-CVDP-01806:0.00000131,(IMS-10294-CVDP-BF94E277-5B52-42F4-8A5F-551CCD7B7AC5:0.00001351,(IMS-10020-CVDP-EA461E4D-8363-4472-BCF6-64D9D2EC0FEF:0.00000335,(IMS-10186-CVDP-8AE3B498-CAFC-455E-B065-08EFE3E27EA2:0.00000257,(IMS-10294-CVDP-772:0.00000376,(IMS-10013-CVDP-A3228D1E-4112-4200-ADC1-1349DF48A575:0.00000000,(IMS-10020-CVDP-599D3AE6-8F0D-48B2-AD0E-FDB8A3CC1EAF:0.00000000,(IMS-10013-CVDP-19E89567-129E-40FF-B5B3-024BF9C0604C:0.00000000,(IMS-10020-CVDP-97B89418-8FB2-467F-B0E5-BAB6DE6CEE0F:0.00000000,(IMS-10302-CVDP-E688B24A-C2F2-4082-B39C-F3F5F90F86D3:0.00000036,IMS-10013-CVDP-0FA70F0C-5EB1-43A4-B628-8F4EE02EF683:0.00001351)NODE_0000226:0.00001279)NODE_0000225:0.00003507)NODE_0000223:0.00001534)NODE_0000222:0.00001753)NODE_0000221:0.00000815)NODE_0000219:0.00000319)NODE_0000215:0.00000297)NODE_0000213:0.00000797)NODE_0000211:0.00000533)NODE_0000210:0.00000222)NODE_0000208:0.00000247)NODE_0000207:0.00000553)NODE_0000206:0.00000439)NODE_0000203:0.00000877)NODE_0000191:0.00001604)NODE_0000187:0.00000848)NODE_0000184:0.00009537)NODE_0036957:0.00002803,((IMS-10013-CVDP-560A5380-F8A6-4A24-A056-EC6D47A920D8:0.00004460,((IMS-10013-CVDP-3CFDEC58-8735-4035-98C4-469FB4E41EAD:0.00000676,(IMS-10013-CVDP-1C090398-6C87-4D2F-8D13-648FC19D443F:0.00001487,((IMS-10013-CVDP-7ADAFEF7-87FF-4289-8C41-E740FEC7C39E:0.00000000,IMS-10013-CVDP-52EBA69B-BF79-4F3D-9DE8-F55C36F2CD4C:0.00000000)NODE_0000234:0.00000712,(IMS-10013-CVDP-978BC6DA-339A-4E51-9F33-45546BEDCFD2:0.00000000,IMS-10013-CVDP-93DC802F-38DC-4DDA-AA17-B2F802E330BE:0.00000000)NODE_0000236:0.00000712)NODE_0000233:0.00000775)NODE_0000232:0.00000723)NODE_0000231:0.00000859,(IMS-10183-CVDP-49DA2062-6B73-4E86-AAD9-FDC535038332:0.00002230,(IMS-10594-CVDP-46876620-C731-4230-8AA7-E76FC1D82219:0.00005303,(IMS-10061-CVDP-57141886-B1A3-4AF5-9045-5A46AD56391B:0.00001251,IMS-10061-CVDP-9B238498-BD55-49A0-B657-D649F0C8C646:0.00001251)NODE_0050951:0.00001422)NODE_0050950:0.00004817,(IMS-10183-CVDP-6C7BAFC7-03B1-48D9-85F7-1BB9A6002C58:0.00000075,(IMS-10004-CVDP-926216A9-5BF3-4414-AC1F-EEC6C38EA5A2:0.00000000,(IMS-10150-CVDP-91F963F8-0FB3-4172-9941-A33E6E500B8A:0.00006371,IMS-10116-CVDP-6091B1EA-8981-47B5-9A6B-B4745BB338D6:0.00005933,(IMS-10116-CVDP-C5F93694-E6CC-4FC3-A58F-1572A3C68701:0.00003288,IMS-10150-CVDP-931DE2BA-C643-4EFF-98FE-090BA2FD3ED1:0.00001973)NODE_0000244:0.00002864)NODE_0050952:0.00015766)NODE_0000242:0.00000733)NODE_0000240:0.00000620)NODE_0050946:0.00000839)NODE_0000229:0.00001172)NODE_0000228:0.00005427,(IMS-10338-CVDP-284B42F4-4609-4114-874A-5B7649D8E217:0.00019053,(((IMS-10122-CVDP-059CFB6F-7DA5-44D9-9FE8-61125614F727:0.00000676,(IMS-10122-CVDP-F3C9A80F-0F58-4BD4-A680-3207D0BC1535:0.00000658,(IMS-10122-CVDP-06FF60BF-2BD6-41A0-B841-F512A00916D1:0.00000000,IMS-10122-CVDP-BA05799D-17E1-4D0D-B347-B51D9D861EFD:0.00000438)NODE_0000251:0.00000658)NODE_0000250:0.00000675)NODE_0050958:0.00015859,(IMS-10122-CVDP-86CE6798-0EAA-49C4-9916-CEBBC0844FAC:0.00017031,(IMS-10122-CVDP-00602:0.00001026,(IMS-10122-CVDP-00600:0.00000219,IMS-10122-CVDP-5F2F5CAE-DFE5-4A7D-BABF-65D2805CC9BE:0.00000000)NODE_0050963:0.00000807)NODE_0050962:0.00000882)NODE_0050961:0.00000599)NODE_0050957:0.00001615,(6166ba5b81e18c1c41ced2ed:0.00007036,((6166ba5b81e18c1c41ced5f8:0.00002634,(IMS-10036-CVDP-772F2B13-D3F8-4445-84F2-C67F3007AA01:0.00000490,(IMS-10004-CVDP-BEE578A9-22D4-4056-9934-0ABCC3B5473F:0.00001351,IMS-10004-CVDP-C4E5C3C3-D326-4054-95B6-C6CCA64E279B:0.00000036)NODE_0000262:0.00001331)NODE_0050966:0.00004335)NODE_0050965:0.00004928,((6166ba5b81e18c1c41ced36f:0.00001351,(6166ba5b81e18c1c41ced36a:0.00000018,6166ba5b81e18c1c41ced3ec:0.00000676)NODE_0050983:0.00001333)NODE_0050982:0.00003918,((6166ba5b81e18c1c41cecf31:0.00000057,6166ba5b81e18c1c41cecf2b:0.00000057,6166ba5b81e18c1c41cecfdf:0.00000057,((6166ba5b81e18c1c41ced108:0.00000000,6166ba5b81e18c1c41ced109:0.00000000)NODE_0000269:0.00001335,(6166ba5b81e18c1c41ced0a0:0.00000264,(6166ba5b81e18c1c41ced58a:0.00002411,6166ba5b81e18c1c41ced1e9:0.00000000)NODE_0000272:0.00000703)NODE_0000271:0.00001071)NODE_0000268:0.00000037)NODE_0050984:0.00001928,(6166ba5b81e18c1c41ced36e:0.00003972,(6166ba5b81e18c1c41cecf8f:0.00000615,(6166ba5b81e18c1c41cecf2a:0.00000310,(6166ba5b81e18c1c41ced220:0.00001723,((6166ba5b81e18c1c41ced227:0.00000000,6166ba5b81e18c1c41ced11a:0.00000000)NODE_0000281:0.00000658,(6166ba5b81e18c1c41ced228:0.00000311,((6166ba5b81e18c1c41cec97e:0.00001534,6166ba5b81e18c1c41ced4a0:0.00000000)NODE_0000285:0.00001523,(6166ba5b81e18c1c41ced3e7:0.00000256,(6166ba5b81e18c1c41ced51e:0.00000219,6166ba5b81e18c1c41ced49b:0.00000000)NODE_0000287:0.00000694)NODE_0000286:0.00000829)NODE_0000284:0.00000323)NODE_0000283:0.00000346)NODE_0000278:0.00001065)NODE_0000276:0.00000341)NODE_0000275:0.00000305)NODE_0000274:0.00000727)NODE_0000273:0.00000643)NODE_0000266:0.00000654)NODE_0000263:0.00000759)NODE_0000259:0.00001008)NODE_0000258:0.00011990)NODE_0050956:0.00000904)NODE_0050955:0.00001355)NODE_0050938:0.00012416,((IMS-10116-CVDP-BFAE07F2-2959-43FD-8A50-C30D55459277:0.00005260,IMS-10294-CVDP-370C039A-189B-4409-945F-9442687D39E8:0.00000000)NODE_0054337:0.00005922,(IMS-10375-CVDP-5A618554-4258-4DDD-9D22-2BF46B075636:0.00000000,(IMS-10174-CVDP-E7148B76-8C43-4CA3-863A-43C2A587B3FE:0.00000000,(IMS-10224-CVDP-F4CB2065-E397-4299-AB19-41838A35D3ED:0.00006583,IMS-10294-CVDP-7A2ABE27-7DF2-463C-BD67-2CA632651658:0.00003295)NODE_0000292:0.00007006)NODE_0054340:0.00007233)NODE_0054339:0.00001319,((IMS-10294-CVDP-42CC451D-5358-4600-BEAA-DF563CC95E7D:0.00004331,((IMS-10294-CVDP-B1B29500-B086-4455-ABFC-D3DEB6432434:0.00004391,(IMS-10294-CVDP-2F180DCD-B706-41CF-9FB1-A79490500531:0.00000000,IMS-10294-CVDP-4948D0AD-DD79-49E4-8F22-F90E83D02ACD:0.00000000)NODE_0054351:0.00002638)NODE_0054350:0.00006787,((IMS-10061-CVDP-DE3FE253-FD44-4B51-97F4-41D3A01E59F9:0.00000000,IMS-10061-CVDP-806EEA5A-442C-47BF-BFB7-38F23F636D16:0.00000000)NODE_0054345:0.00007239,(IMS-10033-CVDP-439C2922-F845-4440-91B5-62B43F372DD9:0.00000203,(IMS-10117-CVDP-F177B572-721C-4093-BE5F-2F2420CC9416:0.00000676,(IMS-10294-CVDP-AED774E7-043F-484F-BA17-F5282418BC04:0.00000338,(IMS-10087-CVDP-5A285630-C4CD-405A-BB11-71DD833F50C9:0.00002849,IMS-10117-CVDP-E5AF49C2-5F79-4663-9948-116682AA0A18:0.00000000)NODE_0000312:0.00001215)NODE_0000310:0.00000776)NODE_0000307:0.00000404)NODE_0000306:0.00000461)NODE_0000303:0.00000652)NODE_0000299:0.00001262)NODE_0000297:0.00006267,((IMS-10013-CVDP-4DCB6311-D4BF-45B6-92BF-FCBCEA76B68D:0.00007262,((IMS-10318-CVDP-FA9D6CC0-2489-4990-94B9-65EBA7268F42:0.00001534,IMS-10224-CVDP-F062BF60-AD94-4525-89EC-7D4F70355042:0.00000000)NODE_0054375:0.00001325,(IMS-10013-CVDP-470D86CE-F019-4306-8D88-351BDD096DFD:0.00003070,(IMS-10013-CVDP-4B0A9F0A-F62C-4C5B-8060-A31A1A5955C2:0.00003726,IMS-10257-CVDP-54F04F22-FBF8-400D-AE41-1CA2AAA3026D:0.00000000)NODE_0000318:0.00001097)NODE_0000317:0.00002639)NODE_0054374:0.00001553)NODE_0054373:0.00005254,((IMS-10036-CVDP-94E59623-9D33-4DD1-999E-7D8BB201825B:0.00005977,(IMS-10013-CVDP-6390A5C2-AC8E-4E57-BDC8-D7CFB56E64C2:0.00006579,(IMS-10257-CVDP-6F583A29-E214-4486-9F49-21E6B20A782C:0.00002243,(IMS-10318-CVDP-1A7CCDD4-FC6C-46BB-93D9-08C8A9FC11DB:0.00001560,(IMS-10013-CVDP-38A538EE-502A-4CC7-A1BB-9D47EFECDE27:0.00000219,IMS-10224-CVDP-EDD92CFB-F117-4FC8-A8E2-C8733E935EBE:0.00000000)NODE_0054384:0.00004190)NODE_0000325:0.00001560)NODE_0000324:0.00000609)NODE_0000322:0.00002466)NODE_0000320:0.00005961,((IMS-10033-CVDP-5E094825-50D1-4725-8996-A67EA12529AC:0.00003730,(IMS-10116-CVDP-A2F8EBDD-70B4-44BD-8CDE-D0E20649C3B7:0.00000004,(IMS-10116-CVDP-DA97EE80-4AA9-4D0C-9DD9-14352B371BA9:0.00000018,IMS-10116-CVDP-34EC016D-2211-4B52-B0FF-6DC74ECA0788:0.00000676)NODE_0000331:0.00001082)NODE_0054388:0.00000876)NODE_0000328:0.00005691,(IMS-10174-CVDP-81308F83-F0CC-4F69-99C6-EA668ADAF1FC:0.00000000,((IMS-10197-CVDP-C1499179-4116-4784-B5EB-CA57E49E6EFD:0.00010809,(IMS-10197-CVDP-AD0F3B95-BFD3-48AD-B760-BFED0CD558E0:0.00012134,IMS-10197-CVDP-095FCC2C-AEE0-493E-9427-C9C2605F888B:0.00013669)NODE_0054395:0.00000428)NODE_0054394:0.00002437,(IMS-10013-CVDP-12388D98-5CC2-4347-AA3D-CF9407785701:0.00005094,(IMS-10257-CVDP-BC3640CB-1334-4DB8-8503-E4F65B1B94B5:0.00001141,IMS-10033-CVDP-93C96A19-AAD9-43AE-B074-1B1450393D3C:0.00000045)NODE_0000337:0.00001762)NODE_0000336:0.00007055)NODE_0054391:0.00003631)NODE_0054390:0.00001311)NODE_0054386:0.00001202)NODE_0054380:0.00000797,((IMS-10013-CVDP-C582E6BC-F3ED-46C8-8702-46DF2119DA53:0.00005067,IMS-10209-CVDP-A65CD955-CF3A-4D5C-9373-C805503FEC00:0.00002875)NODE_0054370:0.00004311,(IMS-10020-CVDP-F15A5C4E-C43A-49A1-8EB7-B741EA3D16A6:0.00004839,((IMS-10257-CVDP-F482848E-43FC-49EA-96C5-5575AC57B94B:0.00001552,((IMS-10036-CVDP-2A2E4781-3983-4908-942F-26B5FB70DFCA:0.00003082,IMS-10033-CVDP-62510ADF-F1EA-4759-851E-80EE7EBD9F0F:0.00006369)NODE_0054368:0.00005723,(IMS-10318-CVDP-BD3D24E8-E24C-4C44-9DA6-5865CAE9D78B:0.00000000,IMS-10013-CVDP-C7A20312-90B8-4126-91E3-C515F803845F:0.00002849)NODE_0000347:0.00001572)NODE_0000344:0.00001952)NODE_0000343:0.00001791,(IMS-10225-CVDP-81AEBF14-0C28-4F20-9FBA-1A3E3C2303EC:0.00006424,(IMS-10174-CVDP-882C387A-960C-4892-A1DE-42576600438E:0.00000000,IMS-10122-CVDP-A7CA6BF1-0D24-4CA9-9422-A6B4B75FB3A7:0.00001534)NODE_0054366:0.00004670,(IMS-10020-CVDP-4CDBD7FB-2303-4F49-99CD-A7F7E9E15BF1:0.00002246,(IMS-10020-CVDP-C3086DA5-4E9C-4C36-B13E-041BF7B2F638:0.00000710,IMS-10020-CVDP-8806B790-4638-4B3F-83A2-D40FFFEEFCF4:0.00003559)NODE_0054357:0.00001536)NODE_0054356:0.00004616,(IMS-10033-CVDP-68F68FB3-E74E-4412-8A1A-321CA96E1C83:0.00005152,(6166ba5b81e18c1c41cecbb1:0.00009003,(IMS-10020-CVDP-75D6B663-9A2E-48EF-86DC-C86B3C345A00:0.00003305,(IMS-10318-CVDP-1CEB016C-21BA-445A-8CD6-6C9EDA78AD6D:0.00000046,(IMS-10033-CVDP-9CF41532-BEB2-45DF-A660-25AA360E8E84:0.00000012,(6166ba5b81e18c1c41ced57d:0.00000036,IMS-10350-CVDP-D831F3F3-BADC-4475-BF83-0E25837E0743:0.00001351)NODE_0000365:0.00001510)NODE_0000362:0.00000912)NODE_0000359:0.00000409)NODE_0000358:0.00001095)NODE_0000357:0.00001409)NODE_0000356:0.00000614)NODE_0054355:0.00001741)NODE_0000341:0.00000839)NODE_0000340:0.00001909)NODE_0000338:0.00004891)NODE_0054353:0.00001370)NODE_0054342:0.00004748)NODE_0054336:0.00013751,(IMS-10182-CVDP-E573985C-765B-48B7-90F8-99278A06CC5B:0.00006396,(IMS-10206-CVDP-93B399C2-088A-4B58-8A29-5F6BF13F8AA8:0.00003342,IMS-10267-CVDP-221BC896-C047-4047-89DF-C78ABF2ADE01:0.00003781,(IMS-10087-CVDP-99477C48-CDE6-4404-BE4A-EF3B951ABC3D:0.00017973,IMS-10013-CVDP-5E8F328A-36F1-4088-95E2-83DC88A0AAE0:0.00000000,(IMS-10267-CVDP-F776A949-9D5B-474F-A847-2FEC418A8BD2:0.00000000,IMS-10061-CVDP-9DF770A2-C380-45CC-B672-BD38CA59C40B:0.00004603)NODE_0041403:0.00018192)NODE_0041402:0.00000712,(IMS-10020-CVDP-5615D1EF-227D-4A24-992E-2E21D170BE2B:0.00000045,(IMS-10020-CVDP-6DE99A62-9175-4F41-88D3-841CD4721863:0.00001325,IMS-10020-CVDP-1D906E5A-BFBE-4880-9EAA-2F5BC52C94FA:0.00001325,(IMS-10150-CVDP-B623A108-32B7-4F7C-8658-B847300B0364:0.00000000,IMS-10150-CVDP-D17E8504-880F-4658-94A2-6C323131DF19:0.00000000)NODE_0041386:0.00002860)NODE_0041384:0.00002884)NODE_0041383:0.00013160,((IMS-10117-CVDP-B9ED625B-67AF-49A0-9D7F-58F26EF9216B:0.00000235,IMS-10227-CVDP-B0276B1A-8112-4DC3-8209-EA0016FE35A8:0.00002646)NODE_0000375:0.00001754,(IMS-10117-CVDP-7BD8FA2F-7F03-47F8-8913-403D200F86F3:0.00000885,(IMS-10020-CVDP-0B4781EC-3F6E-4313-B015-2908149CCF29:0.00003288,IMS-10117-CVDP-3E0CE27E-D651-4655-BAD4-FF97A7211964:0.00000000)NODE_0041397:0.00001323)NODE_0041396:0.00001542)NODE_0041394:0.00008806,((IMS-10020-CVDP-663311B6-062B-47A7-B305-6AB77308D07B:0.00007482,IMS-10013-CVDP-B1F464C3-D6F5-4661-9EB4-F70EB93055E0:0.00015372)NODE_0041389:0.00008800,(IMS-10020-CVDP-C6C71D83-E355-48D7-AF22-461032D88B65:0.00012276,(IMS-10206-CVDP-1A4136EE-66B7-49A8-807E-455FE722B1CC:0.00001334,(((IMS-10146-CVDP-4095F0D7-7B4B-473E-A330-C31C0EB460B0:0.00005050,(IMS-10146-CVDP-8DCD7C33-A9D7-4710-8161-7D0C24048711:0.00000055,IMS-10146-CVDP-BA626FC7-1A51-4B52-8CE3-F100120989A1:0.00004658)NODE_0041360:0.00001926)NODE_0041359:0.00010758,(IMS-10117-CVDP-978E8F37-7A27-484B-9C1A-BB5BD45533C4:0.00000000,IMS-10117-CVDP-BCD95313-C6A5-49E8-B143-1E6589EB7E9F:0.00000000,(IMS-10587-CVDP-BA44713F-DC56-410F-A6FB-3F1B4C2A57D0:0.00000045,(IMS-10587-CVDP-2D8F1856-37D2-4234-9F18-F97423E18BAD:0.00000338,IMS-10587-CVDP-4468A739-2976-466C-A81E-CAED6EC7A0C0:0.00000338)NODE_0000386:0.00002118)NODE_0041365:0.00007407,(IMS-10116-CVDP-4B40017B-42B0-4E44-BB13-D94406CB017F:0.00013380,(IMS-10209-CVDP-CCC0572E-14A4-4BD5-B52E-1CC2C94EED33:0.00000000,IMS-10061-CVDP-DD8ECF4B-85E3-4A01-9357-80E769BEFEDF:0.00009644)NODE_0041375:0.00002201)NODE_0041374:0.00000867,((IMS-10257-CVDP-2460AD3E-5CEE-446D-89B0-B362AAC7A5F9:0.00001167,IMS-10116-CVDP-38897E59-262D-4AE6-972E-73126F5E4519:0.00003578)NODE_0041364:0.00007602,(IMS-10117-CVDP-581A6A8F-2DA1-4DE6-8CD5-31F080DF44AD:0.00000676,(IMS-10117-CVDP-00480030-AE90-4A0E-BFFF-0147791687A3:0.00000462,(IMS-10117-CVDP-1D56B0E7-AACD-4582-9FA0-49FEFC3176C8:0.00000652,(IMS-10338-CVDP-B4CEA7F5-F96E-4543-8723-3993D0B67C4F:0.00000000,(IMS-10117-CVDP-25A6A529-968A-461B-9BD9-B295CA315A38:0.00001534,IMS-10117-CVDP-26242630-465A-4DD6-A88D-D3E1E385E737:0.00000000)NODE_0000397:0.00002849)NODE_0000396:0.00000871)NODE_0000395:0.00000468)NODE_0000394:0.00000433)NODE_0000393:0.00001080)NODE_0000390:0.00000436)NODE_0041361:0.00002657)NODE_0041358:0.00003919,((IMS-10117-CVDP-41C1F40F-BACD-47D5-BCA0-8ABAB54FE23E:0.00000065,(IMS-10227-CVDP-4A7DD34D-5D2C-46BC-93BC-AF4D2E68CB54:0.00000000,IMS-10294-CVDP-E4D38559-5F5E-40FA-B47C-E5C3CFDAA327:0.00007014)NODE_0041392:0.00002038)NODE_0041391:0.00004232,(IMS-10116-CVDP-CFAAC24D-E9A1-4B1A-AF08-0225DD0FA056:0.00001105,((6166ba5b81e18c1c41ced1ac:0.00002192,IMS-10061-CVDP-B5B648F8-ED64-442F-AF45-2750740CCC81:0.00000000)NODE_0041379:0.00005673,(IMS-10117-CVDP-4DB02FB5-B115-4F49-883B-A40B4FA66D68:0.00002020,((IMS-10023-CVDP-9D3E20D7-6246-4CF1-B6F6-E29C89495311:0.00000000,(IMS-10006-CVDP-2C481CE7-6538-4EE1-BA84-FBBE106DE9F4:0.00003938,(IMS-10641-CVDP-986EF20F-919E-4570-9798-A7BF9DB9FFAE:0.00002859,IMS-10036-CVDP-176D054B-BA31-432F-A8D4-82161BA0A261:0.00001325,IMS-10023-CVDP-7FC29C88-65F0-4CE8-88AD-F8FEFA14C6A7:0.00002859)NODE_0041355:0.00003051)NODE_0000409:0.00005925)NODE_0041353:0.00001616,(((IMS-10013-CVDP-1E294EF6-1FE5-42CC-A6CA-CEBCCDBC4BF3:0.00000000,IMS-10150-CVDP-11776194-EAD0-44B6-9DF2-A308D4A98D1B:0.00000877)NODE_0041377:0.00008986,(IMS-10013-CVDP-32D6FFEE-0D14-4ED7-8199-ECC460644914:0.00000000,IMS-10013-CVDP-B7CFB8F9-FE68-48A5-9B0B-8ACE64E450FE:0.00000000)NODE_0000414:0.00000658)NODE_0000412:0.00000663,(IMS-10150-CVDP-32D24402-BDDE-47B9-8425-305C53353DC6:0.00003084,IMS-10061-CVDP-660AB0CC-F51E-46C6-9FC7-832F32562FC4:0.00004838,IMS-10150-CVDP-71958A0B-6F97-41D2-9ED7-5FD5E57A50A5:0.00004399,(IMS-10150-CVDP-8859E61B-2D17-41EF-8562-9B2C8DBAC6C4:0.00000219,IMS-10150-CVDP-E3917AFC-E4B4-4C11-BEEB-1A525B0B5246:0.00000000)NODE_0041412:0.00003523,(IMS-10150-CVDP-90CAC939-C4D2-4218-B368-B18786DD5F6A:0.00001761,IMS-10150-CVDP-CF156AB7-25D2-42C5-81DD-0B4F0631C7C4:0.00000665,(IMS-10150-CVDP-8D8A5DE4-A686-41AE-9CAE-FC7FD8FDE764:0.00001335,((IMS-10150-CVDP-9CF46600-CFE0-40EE-A273-561A468C7454:0.00000000,IMS-10150-CVDP-884D96D5-DEF6-4093-81D7-EF10F2A866C0:0.00000000)NODE_0000420:0.00000676,(IMS-10150-CVDP-FA4E404C-2916-47F8-B7BF-168487AAC05E:0.00000000,(IMS-10150-CVDP-187B9637-92CC-4456-813B-7ED2D544CF8E:0.00000877,IMS-10150-CVDP-1F8A630B-3369-448E-A957-BE0F643A31F2:0.00000000)NODE_0000422:0.00000877)NODE_0000421:0.00000676)NODE_0000419:0.00000660)NODE_0000418:-0.00000013)NODE_0041416:0.00001543,((IMS-10603-CVDP-1C23AAFD-9D78-4D4E-B65A-B2AAF5F6F500:0.00000219,IMS-10150-CVDP-A26B9901-E45E-4168-B028-72C6B1E90570:0.00000000)NODE_0000289:0.00001116,(IMS-10338-CVDP-8496559E-D3D8-4D37-BB9E-35D012A34FB9:0.00000444,(IMS-10150-CVDP-74218F95-2A94-4BD7-B340-8E3A9F54E83C:0.00000676,((IMS-10150-CVDP-B474C4F8-25A5-407F-8530-A180DD0788E9:0.00000000,(IMS-10150-CVDP-2AB0E628-9D69-405F-94D1-DC061F6759ED:0.00000000,IMS-10150-CVDP-48F5B025-BB37-4A2C-89FB-48084FDB5993:0.00000000)NODE_0000426:0.00000658)NODE_0000425:0.00001099,((IMS-10150-CVDP-53B05CCB-940A-4AFA-9E1F-72D0910B7EFD:0.00000219,(IMS-10150-CVDP-13BD352C-B4C8-48D0-9B78-D182BC4EE1C2:0.00000000,IMS-10150-CVDP-50DD0231-08B2-4F8B-A04A-28683F896D03:0.00000000)NODE_0000432:0.00000658)NODE_0000431:0.00001116,((IMS-10150-CVDP-4105BBFD-6F0D-4022-9D95-DEA05590C3B7:0.00000000,IMS-10150-CVDP-66199523-8E75-40A8-BCB2-EB202BC24099:0.00000000)NODE_0000435:0.00001137,(IMS-10150-CVDP-6D1051F8-87A2-4C81-8A60-3F5CD10B8AA8:0.00000484,((IMS-10150-CVDP-E32141C4-A532-46F4-9DD7-817C9F4970CA:0.00000263,IMS-10150-CVDP-8F6A00E2-16E5-4929-AAAF-F63B784AAFCE:0.00000263)NODE_0000438:0.00000870,(IMS-10150-CVDP-8080E2C3-B8C7-4A6C-A3C3-F024585ABBF5:0.00000235,(IMS-10261-CVDP-61FA87AD-F66E-402E-88FF-2F74D9485A75:0.00001316,(IMS-10150-CVDP-461A4053-9C4B-4FB9-8594-4FE4D364782C:0.00000884,(IMS-10150-CVDP-AD8832E7-95AE-4AC8-822C-F8C1493E00EB:0.00000219,IMS-10116-CVDP-9A4EB0E0-520E-4FB4-902F-84856B8DA91D:0.00000000)NODE_0000444:0.00001323)NODE_0000443:0.00001089)NODE_0000440:0.00000234)NODE_0000439:0.00000899)NODE_0000437:0.00000446)NODE_0000436:0.00000653)NODE_0000433:0.00000637)NODE_0000428:0.00000202)NODE_0000424:0.00000453)NODE_0000291:-0.00000012)NODE_0000290:0.00000672)NODE_0000288:0.00000653)NODE_0041405:0.00005470)NODE_0000411:0.00000733)NODE_0000406:0.00000843)NODE_0000404:0.00000585)NODE_0000402:0.00000692)NODE_0000401:0.00000562)NODE_0000398:0.00001183)NODE_0000380:0.00000456)NODE_0000379:0.00001080)NODE_0000378:0.00001814)NODE_0000245:0.00001088)NODE_0041350:0.00001958)NODE_0041349:0.00015907,(IMS-10150-CVDP-A561EE8C-B4C3-4635-90A3-713D0A6FFE40:0.00012277,((IMS-10174-CVDP-85AFF8E5-3BCB-489D-9D15-993976922C15:0.00002196,IMS-10087-CVDP-3446544A-9585-4326-A4D5-F7BCBCBC8FF3:0.00007456)NODE_0040968:0.00002216,((IMS-10267-CVDP-557E2095-C502-43EB-A0DF-2545908C5426:0.00005938,IMS-10225-CVDP-9C46A3BF-4AD1-4F1D-A4E9-59A012F23886:0.00006595)NODE_0040999:0.00005025,(IMS-10004-CVDP-7A370F08-CE74-4CF5-8F78-9CDE140414AF:0.00010618,(IMS-10004-CVDP-E770B5A9-9059-41B4-B34D-64743BEE5F7B:0.00000379,IMS-10587-CVDP-D859E7E9-4EB3-4B5C-9B6E-661F30273158:0.00007612)NODE_0041004:0.00004978,(IMS-10013-CVDP-C8BC7706-049C-4FAA-8CB3-4D7FA0F8F21D:0.00003514,IMS-10004-CVDP-FBE18F02-351C-4C52-96A5-F8925D97AC76:0.00004610)NODE_0041012:0.00007980,(IMS-10587-CVDP-328E4D5C-470A-4D89-A684-E611041A58C0:0.00012731,(IMS-10257-CVDP-35B87750-188F-4099-8A96-2F369401DBB9:0.00003293,(IMS-10257-CVDP-26A3F180-4F37-449B-854A-15EF6C3C3A7E:0.00000000,IMS-10087-CVDP-1330C2C3-D7F8-445C-9F69-9E4729B78C29:0.00002630)NODE_0041007:0.00003074)NODE_0041006:0.00002643)NODE_0041005:0.00003366,((IMS-10087-CVDP-FDAADD15-D5F2-4876-8525-C3EADCC2FD05:0.00001118,IMS-10087-CVDP-AED40934-DEE6-4164-822B-E8BD6883DC7C:0.00003091)NODE_0041001:0.00004983,(IMS-10013-CVDP-B2DDBF0E-2399-4FB1-BCD5-ECF50CA4FB7C:0.00005931,(IMS-10150-CVDP-8EB81233-EF93-4F92-9B62-96CDF059C7B3:0.00006395,IMS-10150-CVDP-CBEF3F73-FFC9-474B-BC20-2D4CEBAE1BE9:0.00006395)NODE_0000456:0.00004797)NODE_0000455:0.00001485)NODE_0000326:0.00002982)NODE_0041000:0.00001660,(IMS-10257-CVDP-6A7E704F-F6C5-4AEB-BA51-9780F5F8BD08:0.00006006,IMS-10257-CVDP-503A1AA7-5B34-45F4-A2D6-F11EB765C92C:0.00004691,IMS-10116-CVDP-F95F4B0E-649B-4D6B-91C8-4EA5C2940AAB:0.00006006,(IMS-10116-CVDP-C54604ED-57EC-4D09-BA03-7782D87BD922:0.00001753,IMS-10257-CVDP-8D3483B6-660F-42CE-8F4F-80AC380AC56C:0.00000000)NODE_0040980:0.00006006,(IMS-10033-CVDP-19A8C7FE-09DD-43CA-A89D-4E1F98B66229:0.00002528,(IMS-10116-CVDP-9532DC7D-2DD2-4182-8560-1967012773C9:0.00000676,IMS-10116-CVDP-08340DB2-3F0C-4AF0-BB63-B1A4E4491756:0.00000676)NODE_0040986:0.00004044)NODE_0040985:0.00003479,(IMS-10013-CVDP-A942D4B1-F248-4336-968B-770B4E5A8FE5:0.00001539,IMS-10257-CVDP-A54602B3-4ABD-4C52-B185-18C254F4F5E6:0.00003293,(IMS-10150-CVDP-9C9ACFC0-6E38-4290-B056-7A12EDE723C2:0.00003777,IMS-10257-CVDP-16822716-7E37-4671-80E7-25A819B255A1:0.00003777)NODE_0040989:0.00000612)NODE_0040987:0.00006221,(IMS-10257-CVDP-90D247E1-2222-42E0-858D-FAD0EB042BB8:0.00006417,(IMS-10224-CVDP-A8F9A4A3-8B06-4979-8286-2FA239183B3B:0.00006759,((IMS-10257-CVDP-8E3DC9A1-EFA1-4C44-9949-B819FC8EBF88:0.00002702,IMS-10224-CVDP-EB507D6D-AE2D-4A0E-955A-3AB39157C472:0.00000072)NODE_0000471:0.00003021,((IMS-10013-CVDP-568DF099-4241-48A7-9F09-8647D07A2462:0.00000000,IMS-10033-CVDP-E7CA20FC-DB3D-4F68-9A97-0B98E893FAEA:0.00000000)NODE_0000473:0.00001546,(IMS-10013-CVDP-A2422D37-1F14-4132-AAEA-0C4488DF966A:0.00000000,IMS-10116-CVDP-DEE81CCD-AF0E-4921-BD3D-3B40226A2F2B:0.00000219)NODE_0000474:0.00001546)NODE_0000472:0.00001328)NODE_0000468:0.00000598)NODE_0000467:0.00002069)NODE_0000466:0.00000685)NODE_0040971:0.00004737,((IMS-10013-CVDP-7456F7CD-53BA-42A7-A3C0-54238B8A2E33:0.00006619,(IMS-10150-CVDP-70B9E61D-F2A2-40FD-93D9-C67F6D42CC93:0.00000676,IMS-10150-CVDP-F7895804-2BFC-41E5-AAB0-9A1CFFED1DB2:0.00000676)NODE_0040993:0.00006163)NODE_0040992:0.00003255,((IMS-10087-CVDP-79842C14-88D7-4C59-95EC-6AA950E87194:0.00007477,(IMS-10150-CVDP-FF2A82B2-03A4-46A2-8370-FB61084CAAC2:0.00006384,(IMS-10013-CVDP-16491D10-0705-4758-97ED-03F14DDF2D23:0.00004610,(IMS-10150-CVDP-86A868B4-AC52-445E-A9E2-F52115FE5FE2:0.00000000,IMS-10165-CVDP-6FFBB48D-4177-4F00-BE8A-33E3BDE500F4:0.00004384)NODE_0000486:0.00002637)NODE_0000485:0.00001993)NODE_0000484:0.00001312)NODE_0000481:0.00002851,(((IMS-10245-CVDP-0CD2084F-8E4C-4C92-A6C3-1C1989E25DFA:0.00003139,IMS-10013-CVDP-32CFF2A9-9432-49EC-8636-0ABAA340F8F5:0.00003577)NODE_0000367:0.00004213,(IMS-10023-CVDP-28CFD9BF-F601-4822-92EC-CD61469752CA:0.00004659,(IMS-10656-CVDP-8308F17C-3228-4FA2-AE04-40125D79D09E:0.00004912,IMS-10215-CVDP-D655592A-0AF3-46FF-9C0A-423D3708568E:0.00003378)NODE_0000491:0.00001281)NODE_0041016:0.00004228)NODE_0041014:0.00002081,((IMS-10087-CVDP-93B93C9C-B26B-44C7-AAE8-D14CE1C4BD0D:0.00003070,IMS-10087-CVDP-4BBB64E9-94B7-42FB-AA9D-8C578B865DDF:0.00003070,(IMS-10087-CVDP-6873F5DB-9900-4170-B127-BBEA69319F62:0.00001653,IMS-10087-CVDP-50C7F9D7-3BC1-4044-98B5-57A647D434E0:0.00000338)NODE_0000502:0.00003389)NODE_0041021:0.00000998,((IMS-10087-CVDP-E00DBABB-4E0E-4FA7-851E-C76506425A73:0.00000338,IMS-10087-CVDP-C96388DB-4DF0-4BAC-A9E5-62E9D60FE749:0.00000338)NODE_0041025:0.00003737,(IMS-10087-CVDP-B1542D05-E5EC-4259-BA4C-247D8C812BDB:0.00003292,(IMS-10087-CVDP-491F6383-44E4-4F24-89D0-71A8881C4308:0.00005067,IMS-10087-CVDP-92530853-4EB1-40E7-8E92-8A9177FBB160:0.00000245)NODE_0000500:0.00001513)NODE_0000381:0.00002317)NODE_0000376:0.00000651)NODE_0041020:0.00002077,((IMS-10261-CVDP-8EFD40D6-BADC-4212-9422-A9227B09F895:0.00002859,IMS-10116-CVDP-0DBAFC61-DC21-4C3A-B85C-E5ACC0DB0B66:0.00005928)NODE_0041035:0.00002805,(IMS-10150-CVDP-8B4EE7AC-1B6F-412D-B45C-1C19DFF9EB4C:0.00005486,(IMS-10150-CVDP-D282BE96-070B-43F2-8C92-13127702B621:0.00005301,((IMS-10150-CVDP-57FD5551-FEFD-4359-88AC-D68C5CF024B7:0.00000000,IMS-10150-CVDP-52ECEC1A-4460-4BAE-A5F5-35695C5EA65B:0.00000000)NODE_0000507:0.00002319,(IMS-10150-CVDP-AC373E30-8CEA-41E3-B5CB-109ACCE539F4:0.00001351,(IMS-10150-CVDP-DEC688BC-F3D9-44B0-B6FE-727F8B6BA702:0.00000119,IMS-10150-CVDP-C3D87664-BC92-4DAE-A1F4-68FD5911364B:0.00000338)NODE_0000509:0.00001233)NODE_0000508:0.00001406)NODE_0000506:0.00000571)NODE_0000387:0.00001720)NODE_0000385:0.00000835)NODE_0041034:0.00000701,(IMS-10245-CVDP-626CC0FE-9C0E-4B01-9A73-F956156EBB80:0.00009652,(IMS-10150-CVDP-6DFC03C3-85CD-4D2B-8865-A4A6003D18FE:0.00005481,(IMS-10150-CVDP-4C9E3CB0-1183-4199-B685-4BA5763A2D88:0.00005074,(IMS-10150-CVDP-A3F95CF0-5275-4BB1-8765-CEB5969D099B:0.00004836,(IMS-10245-CVDP-1AD45ABC-FB30-497F-B8EA-3C7DE95A33D0:0.00005261,(IMS-10087-CVDP-98E0576C-7CBA-4E48-8C9D-FC7B9FEDAFCF:0.00004228,(IMS-10150-CVDP-CAC722B4-6973-4309-976A-856E01B13050:0.00000000,(IMS-10087-CVDP-BFC4B62A-B482-4259-95B1-3F95A0FB198A:0.00002867,IMS-10150-CVDP-AFA03616-5F45-4A2D-BB94-BF7EB0DC100D:0.00000676)NODE_0000497:0.00000201)NODE_0000496:0.00001159)NODE_0000495:0.00001691)NODE_0000494:0.00000233)NODE_0000492:0.00001114)NODE_0000403:0.00001284)NODE_0000400:0.00000664)NODE_0000399:0.00000000,(IMS-10150-CVDP-C80704BA-08AC-40F7-872A-7E7C84D4551B:0.00006323,(IMS-10150-CVDP-BA20B6F0-9DF9-4410-B68C-1F85781A56D8:0.00007078,(IMS-10087-CVDP-D099FB5F-485D-479E-9993-3A8EA847F8BD:0.00003953,(IMS-10150-CVDP-324936E8-FA80-472A-A7F1-7E51CE918F96:0.00003069,((IMS-10150-CVDP-6B44276E-4DD1-4D81-A276-4F3C9AB8DFF2:0.00000263,(IMS-10150-CVDP-C274A1F2-306F-441D-A587-0F0AC6C7A628:0.00000676,IMS-10150-CVDP-1AE56F88-CEAE-4D55-AD05-3620C9F31D30:0.00000676)NODE_0000515:0.00000026)NODE_0000512:0.00002591,((IMS-10150-CVDP-E6D0F33C-CA00-4805-BC14-F2117286CED1:0.00000000,IMS-10150-CVDP-6EE11E57-D43A-43E1-A166-75BBFB3FC000:0.00000000)NODE_0000518:0.00001196,(IMS-10150-CVDP-8EBCF910-69A1-4511-9BDC-21A0E79E8558:0.00000000,IMS-10150-CVDP-C0A90A4E-354B-4D97-B1AC-C1DF0FE2C60A:0.00000438)NODE_0000519:0.00001196)NODE_0000516:0.00001220)NODE_0000511:0.00000653)NODE_0000415:0.00000884)NODE_0000413:0.00000715)NODE_0000410:0.00000779)NODE_0041045:0.00000699)NODE_0041013:0.00002648)NODE_0000480:0.00000423)NODE_0000475:0.00001527)NODE_0040969:0.00005284)NODE_0040967:0.00002166)NODE_0040966:0.00024711,((IMS-10116-CVDP-5F21DDE5-7D5F-4D17-9C15-CF7392BFD96F:0.00001751,(IMS-10116-CVDP-9850B6EF-8844-49C2-8315-4511B0EC40F1:0.00001394,IMS-10116-CVDP-6E5C5CA3-F5FA-4A3A-AD97-67377939AF5C:0.00000737)NODE_0055827:0.00001014,(IMS-10146-CVDP-14F0B29A-27CE-4966-97C3-7DAC0834E676:0.00012719,(IMS-10061-CVDP-5EAC52CA-B747-4231-893C-03D32F1BE162:0.00001105,IMS-10061-CVDP-3F289533-0E42-41C4-B94C-C18F2D224B2B:0.00001105)NODE_0055784:0.00007669)NODE_0055783:0.00004812,(IMS-10036-CVDP-00130:0.00000052,IMS-10397-CVDP-508B22BD-41BF-416B-9B1C-7B492281F3A4:0.00000709,(IMS-10122-CVDP-00633:0.00000000,IMS-10030-CVDP-00039:0.00000658)NODE_0000683:0.00000928)NODE_0055821:0.00002137,(IMS-10116-CVDP-12496E9A-CD8B-4E2F-83CF-7888528D8604:0.00028524,(IMS-10188-CVDP-09E224B9-9AF5-4459-9D45-5EECD4BA3379:0.00007427,IMS-10013-CVDP-01454:0.00000194,IMS-10272-CVDP-C32D4050-FFBD-4668-AB6B-8DD0E5060AEB:0.00028029,(IMS-10087-CVDP-6FEC483A-F1A1-4174-ABBE-42EB884FA02B:0.00003768,(IMS-10001-CVDP-EA701758-361F-48F5-9AEE-DDAAD97AED34:0.00022368,(IMS-10020-CVDP-CEB449DA-3082-425D-9970-2033F48AB4AD:0.00000088,IMS-10186-CVDP-08C3C337-FD4F-4507-8544-4E0DDC19696B:0.00008417)NODE_0000689:0.00001458)NODE_0000687:0.00002441)NODE_0055788:0.00003439,(IMS-10122-CVDP-E47608F1-2F5E-404F-AE06-FEE173CC1957:0.00009668,(IMS-10004-CVDP-1D3DEE9E-AC90-4D3B-980C-A9ADA352D70E:0.00004903,(IMS-10216-CVDP-0442D99F-3429-4FE9-B601-C5C5447A529A:0.00001013,(IMS-10188-CVDP-E693299C-E6DC-4581-AB54-602B6892991A:0.00001760,IMS-10188-CVDP-E6B48187-C7C4-492D-9DE2-F685D2087E8A:0.00001760)NODE_0000693:0.00001007)NODE_0000692:0.00003232)NODE_0000691:0.00003231)NODE_0055794:0.00021868)NODE_0055787:0.00000495)NODE_0055786:0.00000624,((IMS-10013-CVDP-8B20FAC7-5DB7-4FEB-8E2F-2BCC2E1A74B2:0.00000000,IMS-10013-CVDP-99D6466E-69A9-431F-BC91-09400F81A217:0.00023233)NODE_0055818:0.00006502,(((IMS-10116-CVDP-00186:0.00000025,(IMS-10116-CVDP-C733E2EC-6E4A-4088-AB1F-41B4F1C590D1:0.00001534,IMS-10116-CVDP-51F8063E-ECC8-43C6-80EB-BE02A470A962:0.00000000)NODE_0000699:0.00000464)NODE_0000698:0.00000331,((IMS-10013-CVDP-7E52D361-7810-44F4-887E-6E4418D3F69F:0.00000000,IMS-10013-CVDP-2424215D-5C3B-43F1-8DBA-113F03F64814:0.00000000)NODE_0055814:0.00015917,(IMS-10150-CVDP-EA4E41FF-5A07-4EAD-A16F-E60CEDCF7150:0.00006139,(IMS-10183-CVDP-1F153C06-E63B-498A-98C1-CAD8FAF90FA6:0.00000000,IMS-10183-CVDP-C6AEF377-E914-4424-8C3F-2898FFDB0938:0.00000000)NODE_0055816:0.00005920)NODE_0055815:0.00009339)NODE_0055813:0.00012275)NODE_0000697:0.00000659,(IMS-10020-CVDP-D9C36562-41AF-46B4-B8FD-ACBF47A58FA8:0.00011512,((IMS-10146-CVDP-24B4F8BB-7B72-4D26-BD57-F626930CB575:0.00007554,(IMS-10020-CVDP-B28D032F-BE37-4DF4-A06E-5905378795E6:0.00000000,(IMS-10150-CVDP-A56EBC97-FCC8-4FF9-8752-1A21E2C56CB8:0.00004858,(IMS-10150-CVDP-7AAE5AA5-9F62-4DDE-B80C-9761EB447A36:0.00005049,IMS-10013-CVDP-94701684-655E-4068-945B-569CE708E54E:0.00004391)NODE_0000707:0.00003097)NODE_0000706:0.00001718)NODE_0000452:0.00001417)NODE_0000451:0.00002620,((IMS-10257-CVDP-06DB0E84-4D97-4681-86A3-84B65E304295:0.00006078,IMS-10013-CVDP-5B452EFC-4F95-4AE3-B6E8-339917CA0728:0.00006078)NODE_0000709:0.00006197,(IMS-10087-CVDP-55D509D8-CD46-4170-87DC-D897A5BFFD35:0.00005714,(IMS-10087-CVDP-C6517350-7218-40F6-9435-F8FF15447B5F:0.00005742,IMS-10087-CVDP-B7997458-7957-4624-8799-D531B378B1CC:0.00005742)NODE_0000711:0.00003697)NODE_0055806:0.00002397,(IMS-10061-CVDP-DD485527-6354-46EE-8DE9-B4BB2ED7AC8C:0.00006229,(IMS-10023-CVDP-272EE580-E651-42D9-B795-F991063AC5A7:0.00000676,IMS-10023-CVDP-0B5B469F-7024-436F-A926-0843DA105118:0.00000676)NODE_0055811:0.00004019)NODE_0055810:0.00002759)NODE_0055805:0.00002721)NODE_0055800:0.00009447)NODE_0055799:0.00010107)NODE_0000696:0.00000884)NODE_0000694:0.00000071)NODE_0055782:0.00002363,(((IMS-10013-CVDP-04A55FCE-6386-4C29-9A23-3E592D488175:0.00007076,(IMS-10338-CVDP-D2B6C7B4-D0DF-4CF4-966B-C21C016AA7CC:0.00004437,(IMS-10594-CVDP-C010BEBB-AD2C-4222-BBC3-62FB4683F61E:0.00003525,IMS-10013-CVDP-E98BCB6F-4684-4A7F-B6C3-D9D426A5187C:0.00000676)NODE_0000476:0.00000693)NODE_0000464:0.00003077)NODE_0055774:0.00013788,(IMS-10023-CVDP-32C8F404-B471-4A3B-9593-091F028C1C08:0.00001539,60a37c9d292136361c620467:0.00005265,(IMS-10209-CVDP-E6EF9135-E886-447D-96A3-4D36F1EE8E30:0.00000676,(IMS-10023-CVDP-D4EB6F0B-E771-4ABF-B255-D30C77B4F260:0.00000037,(IMS-10023-CVDP-4619D328-1CBD-4141-930A-00A3BC882B24:0.00000000,IMS-10006-CVDP-12D0520C-99CF-4F15-84A1-01BC62645346:0.00000000)NODE_0000720:0.00002010)NODE_0000719:0.00000858)NODE_0000718:0.00000645)NODE_0055777:0.00002886)NODE_0055773:0.00007863,((((IMS-10150-CVDP-339002DD-A972-46C8-907C-ABB472A0DF60:0.00001621,IMS-10082-CVDP-2EF5F086-A275-456F-ACD4-D6B94F1459B4:0.00004251)NODE_0055737:0.00006178,(IMS-10116-CVDP-AB92BE05-B3DD-429C-89CA-E81AA48D09B7:0.00008359,(IMS-10150-CVDP-6D239AC8-14B1-42A8-8343-32B89D84D018:0.00007454,IMS-10150-CVDP-058DB7B7-2277-495A-B85B-18037D242910:0.00007454)NODE_0000726:0.00000686)NODE_0055738:0.00006234)NODE_0055736:0.00007734,(IMS-10188-CVDP-7BA762EA-0602-43E3-A0A0-7F1CFAC3F34A:0.00014938,IMS-10186-CVDP-B001FFCB-96D2-490F-99EC-DF6F6B9E5106:0.00007705,IMS-10186-CVDP-8493AF4C-5CD6-4552-9CC6-02CCE7409C7D:0.00008143,IMS-10013-CVDP-0C178563-7234-4DA7-93C3-B1D6E57EB562:0.00013842,((IMS-10150-CVDP-9A0037E2-DE00-4477-BB8B-B28747F16E8E:0.00000263,(IMS-10150-CVDP-2A9562F8-FC4C-4B58-9374-B941A9135FEB:0.00001991,IMS-10150-CVDP-1F520F0D-03BA-42A3-9105-3CBFCD1C6DB7:0.00000676)NODE_0000730:0.00000026)NODE_0055733:0.00003156,(IMS-10116-CVDP-25B56A64-39D0-4D22-8C6A-81229D36577F:0.00001351,(IMS-10001-CVDP-D4486FB7-A8FC-4C22-9919-C41B3F96194A:0.00000338,IMS-10116-CVDP-F17F48C1-6A3B-47B5-9A27-020F9DE2789E:0.00000338)NODE_0000732:0.00001452)NODE_0000731:0.00001849)NODE_0055730:0.00007574)NODE_0055726:0.00003225)NODE_0000722:0.00009353,(IMS-10013-CVDP-A6B7657C-6B08-4E63-83B4-CD5087A7FC33:0.00000000,(IMS-10013-CVDP-D69BA918-648E-4B0E-8B84-4DB4FE8609E3:0.00003750,IMS-10013-CVDP-9AEB4895-9B81-4E90-AB98-D4F4FFF85F33:0.00002873,IMS-10013-CVDP-59B8E378-D546-4553-BAB4-BE3ACCE342F1:0.00001777,(IMS-10013-CVDP-1861D083-21BE-40AC-8BB9-5A2F0BA33BE7:0.00005302,(IMS-10013-CVDP-6CE69555-BA9F-43D7-A2BD-24051593512C:0.00000084,(IMS-10013-CVDP-0B45D48C-360B-438B-8965-F54E3C8EDD54:0.00000000,((IMS-10150-CVDP-BF53C45E-83F1-43F6-93DB-CCF3E480F9F9:0.00001105,6166ba5b81e18c1c41ced3ca:0.00001105,6166ba5b81e18c1c41ced515:0.00001763)NODE_0055747:0.00001977,(IMS-10150-CVDP-08B4ED7B-8847-40F8-8AD6-34FF7327C482:0.00000894,(IMS-10150-CVDP-E32B5717-C6BE-42F4-ADAB-2AD6AA0AB654:0.00000000,IMS-10013-CVDP-DA957D31-6B79-43BC-A320-311904105E34:0.00001096)NODE_0000741:0.00000894)NODE_0000740:0.00001969)NODE_0055744:0.00003054)NODE_0000737:0.00001180)NODE_0000736:0.00000835)NODE_0000735:0.00001297,((IMS-10209-CVDP-12D611DF-88F5-4A80-8639-B508EE7D223A:0.00000709,IMS-10013-CVDP-11502990-BDDF-48AF-871D-E9623FC4E7AC:0.00000271)NODE_0055754:0.00002142,(IMS-10013-CVDP-9312A51E-1D15-4E77-9DB8-205E828B320B:0.00001973,IMS-10013-CVDP-CB41A8D6-7CB5-49D5-85B1-142AC48DC0A5:0.00009206,IMS-10013-CVDP-BEAD18C7-5F9A-4966-86CC-599665B2F827:0.00003069,IMS-10013-CVDP-C988FE89-7D40-429F-A22A-9A8DDFE717ED:0.00008768,IMS-10013-CVDP-78845895-62F5-423F-AA53-BDC5E4800730:0.00000001,(IMS-10013-CVDP-35598D47-85E4-44EC-A357-537F9D53323D:0.00000465,((IMS-10013-CVDP-87470003-25D0-4723-B0E7-5B98BA01C0AF:0.00000000,IMS-10013-CVDP-4D62A710-20E6-4543-8521-138F4DB307AD:0.00000000)NODE_0000747:0.00000664,(IMS-10013-CVDP-2BA10D6E-3580-4F36-8AEA-D2BF772472F9:0.00011878,(IMS-10013-CVDP-950AF0F1-EDBB-49A8-8D96-2D1A01B8481E:0.00000050,(IMS-10013-CVDP-1C764555-269A-4DC7-8B43-FA53B1466EAA:0.00000883,(IMS-10013-CVDP-0651297B-424B-4136-AE20-8790CDD89646:0.00000650,(IMS-10013-CVDP-1A06F2BA-9925-42EE-AE06-9A1C498E97BA:0.00000903,(IMS-10150-CVDP-705F9D99-44E8-4C58-96B8-83AEF28F077A:0.00000964,(IMS-10013-CVDP-B0F8068D-8444-48A8-B1B5-E0DCE675F5A7:0.00000676,(IMS-10013-CVDP-E684E820-06B2-412B-8814-65B07E1CB4CC:0.00000382,(IMS-10013-CVDP-A9F26E11-B360-44EA-824B-31CE157D44F6:0.00000886,IMS-10013-CVDP-0227CABE-EA04-44AF-A328-0A420F02A131:0.00000666)NODE_0000762:0.00000374)NODE_0000761:0.00000512)NODE_0000758:0.00000727)NODE_0000755:0.00000815)NODE_0000754:0.00000624)NODE_0000753:0.00000891)NODE_0000752:0.00000043)NODE_0000749:0.00001089)NODE_0000748:0.00000402)NODE_0000746:0.00000459)NODE_0000745:-0.00000026)NODE_0055755:0.00006357)NODE_0055753:0.00002871)NODE_0055741:0.00000414)NODE_0055740:0.00004502)NODE_0055725:0.00001430)NODE_0000714:0.00006949)NODE_0055724:0.00011394,(IMS-10298-CVDP-9A27BB1A-90D9-48F4-B3CA-6FA21655EC84:0.00018613,(IMS-10004-CVDP-4778B32A-82EE-47BB-9411-B54A8CBA51CC:0.00000000,(IMS-10261-CVDP-83242F25-88BB-4BFE-9EED-75F61200BAAD:0.00000659,IMS-10173-CVDP-A2B15C11-445B-4815-9D9C-B4F4FDAB10BC:0.00003070,IMS-10267-CVDP-788B88C2-1977-4CC6-AF0E-57B96401C7A2:0.00000220,IMS-10267-CVDP-F8C8F7A8-DBA8-49B3-873E-DD5EC4E546BA:0.00000001,IMS-10267-CVDP-ECE811BC-DBCB-4C6D-A33F-9F34D21D6D57:0.00000220)NODE_0053467:0.00003067)NODE_0053466:0.00001298,((IMS-10116-CVDP-A04E7547-1936-4504-9EB7-769DA6CA355F:0.00000219,IMS-10116-CVDP-D0D9A350-E268-4352-8BC5-FAD1A30A5269:0.00000000)NODE_0053559:0.00003017,(IMS-10257-CVDP-E40F834B-6D42-485E-B469-564B6B70DD08:0.00006877,((IMS-10020-CVDP-46AFB29F-D2C0-4E53-ADA3-56399A05D169:0.00000000,(IMS-10020-CVDP-7AD06AC8-762F-4964-979E-3C48AB012302:0.00002630,IMS-10036-CVDP-6B8C1439-0AA2-4F8A-8C5C-7236BDF962E5:0.00000000)NODE_0000877:0.00001753)NODE_0000876:0.00001317,(IMS-10183-CVDP-B18D7F59-7BDD-4A5B-A70B-F2125A0A33ED:0.00004222,IMS-10587-CVDP-06B0F3A1-1410-4A54-B6D1-3989DF42E4C1:0.00001592,((IMS-10013-CVDP-0AD75E4A-38A6-4633-9192-86F63C939BD8:0.00000667,((IMS-10587-CVDP-2E813FC9-E726-481C-9D34-88DBC026391B:0.00000000,IMS-10587-CVDP-8E3AEE6F-85F8-477A-AF89-8A20F6039C2F:0.00000000)NODE_0000882:0.00001097,(IMS-10013-CVDP-B0C1AEBB-DA5E-4650-A068-B04402E9C30A:0.00001096,IMS-10587-CVDP-9749607D-B5D3-4770-B433-FA99B519B29F:0.00000000)NODE_0000883:0.00001097)NODE_0000881:0.00000228)NODE_0000880:0.00000901,((IMS-10587-CVDP-069021ED-DA2F-4EE5-9013-3C7FA5083471:0.00000676,IMS-10587-CVDP-CA15324A-4313-4C13-9DC3-4852F9EEE13C:0.00000676)NODE_0000885:0.00000647,(IMS-10587-CVDP-C5BB9252-52D9-4DC8-B1BA-E41B54853E17:0.00000681,((IMS-10183-CVDP-EBF11842-5631-4D2A-9887-ABC70DCA15FB:0.00000000,IMS-10013-CVDP-3D80A1F5-642D-4B3E-B08C-99ADC303F0E4:0.00000000)NODE_0000889:0.00001126,(IMS-10183-CVDP-4D6FBDDB-C954-424A-B55D-00A70CC053F0:0.00000000,IMS-10013-CVDP-F71E3380-3365-4B51-BE82-C936E9B24C03:0.00000000)NODE_0000891:0.00001126)NODE_0000888:0.00000651)NODE_0000886:0.00000641)NODE_0000884:0.00000903)NODE_0000879:0.00000463)NODE_0053560:0.00007834)NODE_0000873:0.00000738)NODE_0000872:0.00002058)NODE_0053554:0.00006390,((IMS-10013-CVDP-F50E1AF5-3699-4224-9E60-23C60C4C1CB0:0.00001747,IMS-10218-CVDP-36AD53D4-BB61-4671-B9BF-422059DA10BA:0.00006131)NODE_0053510:0.00008596,(IMS-10023-CVDP-C1782B89-8246-474C-9838-B448D46CD510:0.00004706,(IMS-10020-CVDP-13644D7A-9533-4890-904F-8564DE9D9766:0.00004658,((IMS-10020-CVDP-BA7C56E8-4E01-49BC-A62F-0B84C5DFAD27:0.00000000,IMS-10150-CVDP-CBF1B2AD-FB29-4C29-AA76-4F2E3E709D11:0.00002849)NODE_0053513:0.00012340,((IMS-10150-CVDP-C1E12C84-3114-486A-8AE8-5A79576EE56C:0.00010673,(IMS-10209-CVDP-1D612C7B-F5E2-4842-9C06-A64F524E29F8:0.00000000,IMS-10013-CVDP-28CBD1E6-73EA-4A97-8CBC-FF893F195E67:0.00003507)NODE_0053542:0.00004317)NODE_0053541:0.00005340,((IMS-10209-CVDP-8F070F09-F204-47A7-835E-1F2B78A3A6C3:0.00000000,IMS-10209-CVDP-BF2777AB-76C3-4E68-B52B-DD07D1173108:0.00000000)NODE_0053494:0.00009265,(IMS-10216-CVDP-C2A541B3-D0F1-4010-AC93-FBB5060F676C:0.00003988,((IMS-10013-CVDP-6D1001C3-742A-4A94-B9FB-980585A8D7FD:0.00000338,(IMS-10061-CVDP-5EE1858E-992B-474D-9806-2BC551652C6B:0.00001350,(IMS-10023-CVDP-7881A524-BDCF-4E3B-8D12-0FA316C5B056:0.00000000,IMS-10023-CVDP-E3524D71-38E2-437D-A8F4-66882D6BF7AB:0.00000000)NODE_0053517:0.00002665)NODE_0053516:0.00002276)NODE_0053515:0.00005825,((IMS-10272-CVDP-3911F2B1-8F5C-4382-801F-0E6530A1CA1A:0.00000219,IMS-10272-CVDP-B09066C2-2276-44DB-BD7C-5A6CD24B1F2A:0.00000219,IMS-10272-CVDP-5C4DD199-E8C5-4006-BADD-068B2C8CA1B9:0.00000219,(IMS-10020-CVDP-70E4E2F9-9D1C-4FE0-86B6-C83C3DDAF667:0.00000000,(IMS-10013-CVDP-78BAAF56-D348-4D54-AC2D-BF2AED2819A6:0.00000894,(IMS-10013-CVDP-F00AFAE2-C578-4A40-9B1E-DAEF8F450C9A:0.00000000,IMS-10013-CVDP-0337CD42-08D3-46BC-9B71-C8527A925E48:0.00000000)NODE_0000906:0.00000894)NODE_0000905:0.00001736)NODE_0000904:0.00000658)NODE_0053544:0.00004201,((IMS-10272-CVDP-AA3B9250-D536-4E20-93C9-104BAB794E22:0.00000000,((IMS-10013-CVDP-246E97FF-9E88-4A8B-8418-2C316597080B:0.00006144,IMS-10013-CVDP-EBA50515-6299-4B9C-8394-0D46EA528E7F:0.00000007)NODE_0000910:0.00001742,(IMS-10013-CVDP-BDDCE517-90AA-40D7-8068-537EB9E431A6:0.00001579,(IMS-10150-CVDP-9101B340-F294-44CB-AB3A-8D9C52593C73:0.00000676,(IMS-10150-CVDP-42D71A3D-6C19-499F-B6FA-4631BE8A4A10:0.00000000,IMS-10150-CVDP-DD155DF6-D9B9-4988-8D49-7BC3153F9134:0.00000000)NODE_0000913:0.00001991)NODE_0000912:0.00001342)NODE_0053522:0.00010910)NODE_0000909:0.00001319)NODE_0053519:0.00004187,(IMS-10020-CVDP-0769ABC8-B5F8-4E34-AC47-7D7073F92E75:0.00003759,(IMS-10257-CVDP-59E67C8D-82DC-4515-A1EF-ED6811E0F847:0.00009889,(((IMS-10294-CVDP-1F8F9C8B-650E-4352-A85A-B520DE66EBD2:0.00000195,(IMS-10020-CVDP-89DC1C3F-F0C4-47C0-B6B4-18F545E73CD1:0.00000000,IMS-10023-CVDP-EFE95419-A278-448C-9242-08FE9990C1A6:0.00000438)NODE_0000920:0.00000633)NODE_0000919:0.00000378,((IMS-10023-CVDP-14F2303A-6B19-4D4D-8B90-7E9D753D6B8D:0.00000179,(IMS-10302-CVDP-F7A7DFE2-BE0D-439E-8BDC-03E35806DD13:0.00000676,(IMS-10013-CVDP-84CB11CA-2B20-4B05-8273-701046AD6109:0.00000000,IMS-10013-CVDP-7D97E674-6BC6-4872-9B4F-30CBC4F8423B:0.00000000)NODE_0000925:0.00001114)NODE_0000924:0.00000380)NODE_0000922:0.00001168,((IMS-10020-CVDP-B162E17D-A9A6-465F-A599-77EA227192D8:0.00000000,IMS-10020-CVDP-86CEFE4D-7E23-4926-A8A5-DFC8F2B87223:0.00000000)NODE_0000927:0.00000686,((IMS-10302-CVDP-D6836F42-98D4-403C-AE48-E205A313035E:0.00000000,IMS-10020-CVDP-1E0038A8-F93D-4C18-91D7-B9850011A884:0.00000219)NODE_0000930:0.00000942,(IMS-10020-CVDP-FB1EF374-1D3C-4603-9B39-1D15780B971B:0.00000892,(IMS-10020-CVDP-3EACA098-0F1C-4718-BD2F-FC1FDA7679C4:0.00000252,(IMS-10013-CVDP-BD807848-AA2C-4C9A-9A34-C4D34FF2E2C1:0.00000442,(IMS-10020-CVDP-7440E4CB-085E-4BA7-ADD8-A73D0C32D26B:0.00000634,(IMS-10013-CVDP-AA47C996-DFE7-48B0-BEA0-46ADB1203BD0:0.00000000,(IMS-10020-CVDP-FAF2E7BE-E7E2-4823-A8F0-4B34DBAB83D6:0.00000000,IMS-10146-CVDP-0788FD3A-F0DC-420E-8525-CD85AFFCC1E1:0.00000219)NODE_0000939:0.00004164)NODE_0000937:0.00000854)NODE_0000936:0.00000465)NODE_0000934:0.00000248)NODE_0000933:0.00000640)NODE_0000931:0.00000708)NODE_0000929:0.00000401)NODE_0000926:0.00000881)NODE_0000921:0.00000102)NODE_0000918:0.00000180,((IMS-10186-CVDP-AD47A78A-F8F3-4F27-AC7D-A3DB093D65B9:0.00000076,(IMS-10013-CVDP-6F8C0F21-ED23-4F9F-A6DE-18F574D0CAC5:0.00000000,IMS-10383-CVDP-0D692F41-6853-4962-BB67-107CF0766986:0.00003507)NODE_0000942:0.00001391)NODE_0053482:0.00004786,((IMS-10020-CVDP-916F394B-3E72-4D32-8D45-F8D3DBEA16FC:0.00002213,((IMS-10020-CVDP-5624299F-9ABC-461D-BDAF-B8CD6E8E77CC:0.00000000,IMS-10150-CVDP-4EFD622A-AD69-4531-A4D4-C69E3BFEA855:0.00001096)NODE_0053499:0.00003741,(IMS-10020-CVDP-3135A268-D1CA-49E3-8973-6805920108F4:0.00000009,(6166ba5b81e18c1c41cecf89:0.00000669,(IMS-10020-CVDP-BA3B3EC4-54B7-470E-B5A0-E2A3019DE88E:0.00001134,((IMS-10020-CVDP-D0BB10C5-E649-404D-9B47-28B483E4346D:0.00000000,IMS-10020-CVDP-A44498B9-FAC9-4D84-A520-7A44AA896DAB:0.00000000)NODE_0000953:0.00000728,(IMS-10020-CVDP-37835A79-B915-4C8D-AD21-E9C248007E71:0.00000000,(IMS-10150-CVDP-836441A5-E42F-48A0-98B9-E039D293EC75:0.00000000,IMS-10150-CVDP-7F0C4BD9-6F01-4FB4-AE35-92AF813CD42D:0.00000000)NODE_0000955:0.00002630)NODE_0000954:0.00000728)NODE_0000952:0.00001063)NODE_0000950:0.00000632)NODE_0000948:0.00000217)NODE_0000947:0.00001101)NODE_0000646:0.00001102)NODE_0053496:0.00001757,(IMS-10020-CVDP-06307FE8-1C50-46F7-8E56-69B444BFF2E4:0.00002868,((IMS-10338-CVDP-AC1878A8-77F0-458E-BEDC-D885EDC30212:0.00008809,(IMS-10013-CVDP-34A77526-FF93-4046-9C21-7C3B840CD1B1:0.00001325,IMS-10587-CVDP-5B6FB89C-20A0-437E-9BFA-3AC963E4EFF5:0.00002859)NODE_0000959:0.00001786)NODE_0000958:0.00000629,(IMS-10116-CVDP-11BF81C3-4634-4D9F-8F1A-8DA5DF3ED137:0.00003547,(IMS-10587-CVDP-8E99C285-19A7-430C-9DCA-D244294DF998:0.00003743,(IMS-10587-CVDP-A0976F5C-BA2C-4C43-B57B-D78544ED9000:0.00000000,IMS-10116-CVDP-149EBC0E-A518-4F8F-BA63-A8B15B68F00D:0.00002192)NODE_0000962:0.00000894)NODE_0000961:0.00001119,(IMS-10370-CVDP-638461D2-5890-418A-9A90-09D89ACAA4A4:0.00000338,(IMS-10033-CVDP-E003F6BB-642F-4264-ACC3-289EA03C1407:0.00000439,(IMS-10020-CVDP-F8D6A857-E585-4A04-A294-C9E41E690E05:0.00000450,((IMS-10020-CVDP-57D75D61-6CFC-432B-92DC-E8294FED6A5A:0.00000000,IMS-10020-CVDP-79039C90-ED6E-437B-BB5B-48B5BB6778E3:0.00000000)NODE_0000967:0.00000915,(IMS-10013-CVDP-503AFC7B-C3EE-4400-9E86-BC0C0A176FB6:0.00000011,(IMS-10020-CVDP-FC5C5819-F4EB-4F2E-8A0A-25F360191D0C:0.00000460,(IMS-10020-CVDP-298A8AC4-090F-4A26-86DD-416CDFCDC3BA:0.00000654,(IMS-10020-CVDP-49E1714A-C8A9-4D20-B496-5CB33B6E2089:0.00000010,(IMS-10370-CVDP-B71CFB3C-05EC-4B28-A81B-7BCFDA4984A2:0.00000676,IMS-10020-CVDP-5A85A6EF-742E-4F35-935C-DB4AFBD24BD2:0.00000018)NODE_0000972:0.00001088)NODE_0000971:0.00001082)NODE_0000970:0.00000464)NODE_0000969:0.00000209)NODE_0000968:0.00000685)NODE_0000966:0.00000412)NODE_0000965:0.00000427)NODE_0000964:0.00000337)NODE_0053530:0.00001456)NODE_0053526:0.00001070)NODE_0000957:0.00001538)NODE_0000956:0.00001102)NODE_0000943:0.00001550)NODE_0000940:0.00001589)NODE_0000916:0.00000588)NODE_0000915:0.00000007)NODE_0000914:0.00000647)NODE_0000907:0.00000233)NODE_0000902:0.00000209)NODE_0000898:0.00000236)NODE_0000895:0.00000236)NODE_0000893:0.00000392)NODE_0000599:0.00000272)NODE_0000581:0.00000647)NODE_0000580:0.00000048)NODE_0000578:0.00000815)NODE_0000569:0.00000598)NODE_0053464:0.00018375,(((IMS-10117-CVDP-4E4E92B2-1648-4A27-B988-4A2981E11444:0.00001536,(IMS-10117-CVDP-E6F6027F-FA5D-4282-8376-016E044D3722:0.00000000,IMS-10117-CVDP-AFC4E82E-05C8-4747-8007-570B729EBE13:0.00000000)NODE_0001069:0.00001317)NODE_0039464:0.00005371,((IMS-10020-CVDP-32FAD27C-746A-42D7-828C-55BDECB2768F:0.00002909,(IMS-10272-CVDP-14B5BF15-6879-44FF-BCF9-6236C4DE245D:0.00002200,IMS-10272-CVDP-4353B676-4D7F-4CA3-92BF-A7AE40DB5697:0.00001104)NODE_0001072:0.00005093)NODE_0039467:0.00008576,(IMS-10116-CVDP-A7AB1033-9E3D-431C-A07F-BBE68BECD6D5:0.00000982,(IMS-10082-CVDP-CD851A01-91A0-43A4-BC97-ACCBB31CBA77:0.00000016,IMS-10082-CVDP-42BDD892-D5D8-42EF-BDAE-5C2D372D31C5:0.00001331,(IMS-10082-CVDP-9901A9AE-D6AE-4F08-88AC-0E261F2F7679:0.00004466,IMS-10261-CVDP-2844626B-3173-4232-A609-AC304C9C6328:0.00000302)NODE_0001075:0.00000372)NODE_0039470:0.00014774)NODE_0039469:0.00001298)NODE_0039466:0.00001558)NODE_0039463:0.00004158,((IMS-10341-CVDP-A54A7378-9F54-44B8-A345-80323F982C14:0.00000000,IMS-10116-CVDP-14026D5E-B055-4541-A796-5A2BB3E4C0CB:0.00019068)NODE_0039475:0.00012125,(IMS-10061-CVDP-41E69435-52B4-46C7-9A33-7C239BD9B671:0.00000001,IMS-10061-CVDP-CCF901DF-B225-46F6-B546-05AB050791FD:0.00012275,(IMS-10338-CVDP-AEF50C4D-72A5-44EB-8104-1552ADE75907:0.00000000,IMS-10122-CVDP-2CFFC52E-B980-44DC-98BC-77E2791E6983:0.00007671)NODE_0039478:0.00007672)NODE_0039476:0.00009494,(IMS-10183-CVDP-F0C3F68F-A355-4459-8E6C-B05C01E4B78E:0.00014915,IMS-10150-CVDP-29A33BF2-5014-4B57-A681-F2E654C52CAB:0.00014696,IMS-10117-CVDP-536BDF3E-E934-4349-982E-CB4C92FF8B19:0.00003956,IMS-10174-CVDP-448BA750-3380-4F25-8F6E-A15DC7F14933:0.00002641,IMS-10013-CVDP-F678E262-3298-4ABA-89AA-0C6D59FE90BA:0.00002422,(IMS-10013-CVDP-337FD7CB-269C-468C-92A2-D3647B605023:0.00000000,IMS-10013-CVDP-CEE115B0-C855-4A5E-B738-FBB7703EB9AF:0.00000438)NODE_0039536:0.00002422,(IMS-10370-CVDP-4EA9F700-FF5D-45D1-8D9A-DA2D29BF2ABF:0.00001133,IMS-10004-CVDP-43732AB8-0018-4784-8AB0-A011DFA332BE:0.00003325)NODE_0039545:0.00010056,(IMS-10023-CVDP-47C92777-8B4E-43EB-AB96-8ACD1AB0B4BC:0.00001325,IMS-10370-CVDP-89E7DD12-00BE-40A9-BD71-210094569D80:0.00000010,IMS-10370-CVDP-8455B7DA-B4C9-4CA9-B297-64B6AD2C2ED6:0.00002202)NODE_0039537:0.00012714,((IMS-10013-CVDP-9B39D05F-BAF8-4FAC-932C-79C703BBE3C4:0.00005067,(IMS-10116-CVDP-0633DAD7-FB03-46F1-93BA-A7015AA22978:0.00000000,IMS-10116-CVDP-24C3814D-FD15-433C-B09C-B6EF9A4C284E:0.00003068)NODE_0039568:0.00002437)NODE_0001089:0.00006632,((IMS-10023-CVDP-8540951B-B19D-4DA2-A910-BBF6F5843596:0.00002930,(IMS-10013-CVDP-89EA4EF5-6517-43C1-96C5-ABC3DD7C27BA:0.00003070,((IMS-10116-CVDP-BE2C3ECD-D577-4C52-A6B7-31782EE8FE9E:0.00002416,IMS-10116-CVDP-B4C76EB5-FFF2-4FFD-88FF-E1F030264EF9:0.00002416)NODE_0039574:0.00005726,(IMS-10122-CVDP-87575DC0-ED6C-4A79-8471-D9C384EF0BD2:0.00000000,IMS-10013-CVDP-67AC4513-77A7-4BF2-B5D3-76296B8D59EB:0.00002630)NODE_0001096:0.00001348)NODE_0001094:0.00001722)NODE_0001093:0.00001833)NODE_0001092:0.00009420,(IMS-10122-CVDP-B8F86E3B-A332-4F96-B43F-51AD80F0F4DA:0.00012077,(IMS-10122-CVDP-DD5551C1-8C43-4C29-A358-D28CABD9867E:0.00000548,(IMS-10122-CVDP-5A1127DF-2B5B-4ED9-BB0E-CD96E7BBCB61:0.00000000,IMS-10122-CVDP-3EFD776B-58F4-4AE4-B1B2-39DD6D217CF0:0.00000000)NODE_0039579:0.00015233,(IMS-10122-CVDP-3FB8C1A2-D564-4059-98D1-FD6B8EABC6E7:0.00001537,(IMS-10122-CVDP-81B07A8A-84B9-499C-A398-F740B577A187:0.00000000,IMS-10122-CVDP-AEA61DBE-C98A-47BD-9B01-B90697C915E6:0.00000877)NODE_0039581:0.00001537)NODE_0039580:0.00012161)NODE_0039577:0.00000352)NODE_0039576:0.00001588)NODE_0039570:0.00000007)NODE_0039567:0.00000586,((IMS-10004-CVDP-0AD4F520-9F4D-4841-8173-13A5DDE5C7F2:0.00000000,IMS-10004-CVDP-64E3CB4F-AB94-4AFA-97AD-DA193A376397:0.00005479)NODE_0039493:0.00008166,(IMS-10197-CVDP-214A5343-7AB8-4C51-941B-978B456543A9:0.00000000,IMS-10197-CVDP-6BC6F62C-E294-49C1-94F6-F39C04D6E73B:0.00001534,(IMS-10197-CVDP-B7B1E4E6-A639-429B-93C4-95471F31606C:0.00000000,IMS-10197-CVDP-C4354CDE-502E-4E74-9D39-59789F8C7EE2:0.00000000)NODE_0039484:0.00007890)NODE_0039482:0.00002029,(IMS-10004-CVDP-F66776FB-145D-41D8-98E3-AF2D4268971D:0.00003508,(IMS-10004-CVDP-6A1AA137-AFAE-4809-919F-F029FE321482:0.00001013,(IMS-10257-CVDP-B496A7AB-9F83-4578-9DF6-AEBE509D42C5:0.00000658,IMS-10203-CVDP-38DDEE6F-2AFE-4140-AB84-69990F96B8E4:0.00003069,IMS-10203-CVDP-FC774E7E-C91E-4E84-B1EF-6AABBD52CC6A:0.00000000,IMS-10203-CVDP-B39500A7-436F-41AA-8E0C-2247800D9781:0.00000000)NODE_0039487:0.00001232)NODE_0039486:0.00002056)NODE_0039485:0.00003781,((IMS-10020-CVDP-5492DB2D-1767-4A1F-84F5-434435B4ABCB:0.00001534,IMS-10020-CVDP-02A39E2C-50CE-42BB-8ED5-D0D19C82A460:0.00000000)NODE_0001111:0.00002693,(IMS-10020-CVDP-6CA7D30F-977E-43F7-82DB-48224E3F4FEC:0.00006411,((IMS-10020-CVDP-64F27305-4427-4208-9CD4-8833374ACAE5:0.00003069,(IMS-10020-CVDP-6E5EA80E-A055-4356-8754-EBAC2921A5B9:0.00003507,IMS-10020-CVDP-A5EA6FCB-1DDE-4A9C-BAC0-4972BB953B4C:0.00000000)NODE_0001116:0.00002411)NODE_0001115:0.00001553,(IMS-10020-CVDP-BD71DBD1-12DD-4AD0-A5A2-C68491DA5DAC:0.00000001,IMS-10020-CVDP-66A1A459-1717-4C95-AFAF-4E417A65C883:0.00003070,(IMS-10020-CVDP-7ED6FC33-44A0-4943-B96A-39993EAB83B6:0.00000000,IMS-10020-CVDP-8A0E9826-3097-4877-8B59-D312A0819175:0.00002192)NODE_0039506:0.00003727,(IMS-10020-CVDP-97512C48-D6B9-479C-BAC7-EB00E72D0919:0.00001788,(IMS-10020-CVDP-E672AF12-492E-46A9-94D4-07E4B5E6749F:0.00000057,IMS-10146-CVDP-97FEA6D2-2C4F-4FD4-A54C-7EE654A3A90F:0.00004660)NODE_0001121:0.00001730)NODE_0039499:0.00001940,(IMS-10020-CVDP-4531FDD4-47F1-4136-9496-3C3F87E2FEF4:0.00000440,(IMS-10020-CVDP-8613E8F5-9F54-4C7B-BEE2-D0AB26A54D7A:0.00005480,((IMS-10020-CVDP-D2946F05-340F-4719-AE7F-78C24B60A410:0.00000000,IMS-10020-CVDP-CD632353-EEA1-4924-9288-2BC66BF73E39:0.00000000)NODE_0001128:0.00001315,(IMS-10020-CVDP-E6206B38-31F4-4643-AE0A-177F4E79D5F6:0.00000658,(IMS-10020-CVDP-DF85FBC6-1502-4C59-9FB6-3CF0CEB0D7AD:0.00000237,(IMS-10020-CVDP-98A1971A-7EC5-463A-8102-C40291EA20B0:0.00000000,(IMS-10150-CVDP-1BB5759B-7CEE-4092-B56F-AF8BCE3F424E:0.00003726,IMS-10020-CVDP-84725E54-EA04-4DAE-A0D2-C4DFAC9B1CE5:0.00000000)NODE_0001134:0.00002630)NODE_0001132:0.00000895)NODE_0001130:0.00000640)NODE_0001129:0.00000658)NODE_0001127:0.00001096)NODE_0001126:0.00000439)NODE_0001125:0.00000000)NODE_0039498:0.00001113)NODE_0039495:0.00001790)NODE_0039494:0.00002419)NODE_0001109:0.00003062)NODE_0039480:0.00004558,(IMS-10036-CVDP-036ECEC8-A003-4230-A5F1-BBEB0329590E:0.00005060,((IMS-10020-CVDP-7BFCD418-3A1B-4ADA-A1C8-0F1F02A87002:0.00000000,IMS-10020-CVDP-C242957B-C100-4355-988D-66CB19EA414F:0.00000000)NODE_0039591:0.00005080,((IMS-10020-CVDP-C161B226-4F2E-40FC-AE52-C8D5C8A2D0A9:0.00002027,IMS-10020-CVDP-1B715F07-E11A-4399-BD4A-4DDEE9D3AA51:0.00002027)NODE_0039532:0.00005496,(IMS-10020-CVDP-398AE9C9-F50C-4B93-93FF-280C8FA76CDC:0.00009722,((IMS-10261-CVDP-005416FF-4823-4E14-96F8-763488BC9731:0.00018909,((IMS-10061-CVDP-F6587EEC-D81B-46D2-A128-A10404038D31:0.00007460,IMS-10004-CVDP-25D59E17-D7BF-4ADE-B2D9-0BE2B677BD9B:0.00002858,(IMS-10061-CVDP-BAE009C5-9371-469A-B574-F9887E1727EA:0.00003514,(IMS-10061-CVDP-EF78EBE0-839F-4FD0-8B47-8ED3E610C7A9:0.00000660,(IMS-10061-CVDP-8DA55A20-6736-41E9-B4A6-9D838F8461AD:0.00000000,IMS-10061-CVDP-F13F1BDC-DD7E-42E0-A7E5-59F276864A03:0.00000000)NODE_0000766:0.00000660)NODE_0000763:0.00000662)NODE_0039594:0.00002412,((IMS-10061-CVDP-68E74E94-56C8-45EA-8780-5732332F39DE:0.00000676,IMS-10004-CVDP-60F5F8D9-6F9C-4612-BFC8-AE0795456D02:0.00000237)NODE_0001149:0.00000661,(IMS-10061-CVDP-742E84CD-DAE0-4DAC-A2FC-758BB1A2C79D:0.00000643,(IMS-10061-CVDP-FD0B84D1-8989-4593-8AF7-A8A2EB6D87E7:0.00000000,IMS-10061-CVDP-23E20E44-170C-4074-9D94-4B6C17C04A4B:0.00001753)NODE_0001153:0.00002177)NODE_0001151:0.00000694)NODE_0001148:0.00002397)NODE_0039592:0.00009661,((IMS-10020-CVDP-9F944AEC-C53E-42FA-A050-86625E5D44B8:0.00000000,IMS-10020-CVDP-6D65F369-985C-4483-80D2-EC531EE784A2:0.00000000,IMS-10020-CVDP-013C87C7-8546-40CF-A410-ACCA042770E9:0.00000000,IMS-10020-CVDP-D45C6EEB-FC63-45E1-A688-DD084C7801BC:0.00000000,(IMS-10150-CVDP-7969A40B-AF84-4485-A6B2-8673BF9B97EE:0.00000000,IMS-10150-CVDP-E7DDE373-07BB-4BD9-BB14-28CAADE038F9:0.00000000)NODE_0001157:0.00001753)NODE_0039584:0.00006406,(IMS-10116-CVDP-08E3F0E2-417E-406C-8D99-4217CDA7B1AC:0.00001973,((IMS-10020-CVDP-F0313F98-54D5-401B-93B1-A0D1A6955213:0.00000033,(IMS-10020-CVDP-106EE44C-B840-41A4-81DB-800BB9DCC5FE:0.00000219,IMS-10218-CVDP-9DA33745-EA6F-4164-9C9E-01163252F189:0.00000000)NODE_0001162:0.00000910)NODE_0039550:0.00001287,((IMS-10004-CVDP-43F96FA3-B7A9-495C-8790-35C14A35508B:0.00002416,(IMS-10013-CVDP-6BD2AFBA-FF5C-4BEB-938F-7E109EF7D806:0.00003958,(IMS-10587-CVDP-BFDE26E0-ACA0-4787-B939-60CC7583CD41:0.00010959,(IMS-10013-CVDP-B474C4A2-CE5A-4CA8-820C-770A270F15F4:0.00000000,IMS-10013-CVDP-E1311EA7-2071-4F18-B0CF-96CA15379276:0.00000000)NODE_0001167:0.00000658)NODE_0001166:0.00000889)NODE_0000807:0.00001308)NODE_0039553:0.00005043,((IMS-10213-CVDP-A99BEBC6-79BA-480D-9782-CC7DFE04964E:0.00000877,IMS-10334-CVDP-E40249B6-D5B9-4B27-8D92-9FEE18F23ECD:0.00000000)NODE_0039523:0.00004725,(IMS-10033-CVDP-CE0692A0-B80D-4CA8-A9CC-CFD573F8714B:0.00000009,IMS-10370-CVDP-C453E3B7-0F80-471B-966C-006C6BA6CA30:0.00002859,(IMS-10116-CVDP-1BADAEB5-823E-4DFF-8991-886EBBB2201C:0.00000338,IMS-10033-CVDP-02C6CC94-78DB-47D0-9D1B-7CCEDB510B97:0.00000119,IMS-10033-CVDP-4564D8F0-8BCF-47DD-9200-159810174C44:0.00000119)NODE_0039565:0.00001644)NODE_0039563:0.00005811)NODE_0001168:0.00002954)NODE_0001163:0.00001313)NODE_0001160:0.00000653)NODE_0001158:0.00000049)NODE_0001154:0.00001291)NODE_0001143:0.00001349)NODE_0001140:0.00002005,(6166ba5c81e18c1c41ced771:0.00000333,(6166b85c81e18c1c41cec599:0.00000676,((IMS-10020-CVDP-F4717678-DC44-488A-ADF7-2A13CD4F1F2B:0.00006593,((IMS-10020-CVDP-D772064E-4ACD-418F-BD03-EE52EA5901CF:0.00001112,IMS-10020-CVDP-086F03B6-EB99-4DCB-947A-E1BF81999AB5:0.00001112)NODE_0039533:0.00007500,(IMS-10182-CVDP-3189F24F-F9FC-490A-8CD4-257DDEA2EA09:0.00008770,(6166ba5c81e18c1c41cedb58:0.00000000,((IMS-10174-CVDP-6982CC84-49E5-46A8-861A-FA22E67A01EA:0.00002859,(IMS-10174-CVDP-4A7D6BAB-DF04-4D24-81FA-9327F2F9BD7A:0.00000089,(IMS-10174-CVDP-1F561BBD-6063-49B0-9354-507C49985753:0.00000000,IMS-10174-CVDP-E7226BE5-007D-4971-98F8-30BDE78A3A18:0.00000000)NODE_0001188:0.00001185)NODE_0000826:0.00001674)NODE_0039559:0.00007688,((6166ba5b81e18c1c41cec982:0.00001351,(IMS-10150-CVDP-76AD33B9-5727-40D3-B27D-3D1F1E90297E:0.00008390,(6166ba5b81e18c1c41ceca38:0.00000000,6166ba5b81e18c1c41ceca5a:0.00000000)NODE_0001191:0.00000719)NODE_0000831:0.00001290)NODE_0039546:0.00006980,(IMS-10020-CVDP-6B1B85FE-6F2C-41B4-A574-BD2565B95640:0.00000242,(IMS-10013-CVDP-334803E4-6AFA-42AF-A01D-54B709B72452:0.00000316,(IMS-10020-CVDP-BF522081-0748-4BAF-B79F-CE0B06A3AD04:0.00000111,(IMS-10174-CVDP-8340276D-65DF-44A0-A3F1-B51CC94580B8:0.00000023,(IMS-10150-CVDP-726F16A6-8369-4966-8F93-B90FC6A007A8:0.00000162,(IMS-10013-CVDP-61FF6C29-1910-464D-BD51-98C676D39E80:0.00000676,IMS-10020-CVDP-2343D3F8-6653-4760-BFE6-FDA75E4F17F6:0.00000018)NODE_0001200:0.00002336)NODE_0001198:0.00002053)NODE_0001197:0.00002937)NODE_0001196:0.00000862)NODE_0001193:0.00000365)NODE_0001192:0.00000637)NODE_0001189:0.00001339)NODE_0001185:0.00000193)NODE_0001183:0.00000660)NODE_0001182:0.00000500)NODE_0001180:0.00000392)NODE_0001179:0.00001126,(IMS-10020-CVDP-7A323A6C-2C17-4C18-AA01-D28DD9E45791:0.00003527,(IMS-10020-CVDP-E01FD4A7-D98C-4F38-940D-BF102D632965:0.00000018,IMS-10020-CVDP-35F98BC5-7C15-470B-B473-7BB7C0B93861:0.00000676)NODE_0039617:0.00003509,((((IMS-10020-CVDP-23F81CD3-9018-401B-8FD2-274CA46EA8E9:0.00000000,IMS-10020-CVDP-CD10E0B2-6DCC-4C82-A274-62C8E6F97DB9:0.00000000)NODE_0001206:0.00001247,(IMS-10020-CVDP-362DAEFD-B233-4B90-A882-1BD49B14DD68:0.00000000,IMS-10020-CVDP-100537C1-DA69-4041-BE9E-32CF0A73ED73:0.00000000)NODE_0001207:0.00001247)NODE_0001205:0.00000600,((IMS-10020-CVDP-3F565E83-9E4D-4A83-97B7-D928705F607E:0.00000000,IMS-10020-CVDP-7D2E98DA-3F82-4A7A-881F-65A8B1D8DA6A:0.00000000)NODE_0001212:0.00001247,(IMS-10020-CVDP-78B9319E-76FC-45BE-AA5F-0FAB37C10A95:0.00000000,IMS-10020-CVDP-9C31BDB1-DCB4-4BAD-8DB7-E9FE88C2C34C:0.00000000)NODE_0001214:0.00001247)NODE_0001209:0.00000600)NODE_0001203:0.00000853,(IMS-10020-CVDP-12D4A9FD-70AB-47DF-AC2A-61C51A7E8413:0.00001161,(IMS-10020-CVDP-2F56C180-B92B-43CC-A3DA-642791C419E2:0.00000227,(IMS-10020-CVDP-ACD762E2-DDE5-4304-A2F5-9EBD01C30B9F:0.00000676,(IMS-10020-CVDP-0082F306-FDC5-4AB6-A409-5AB8752523DF:0.00000494,(IMS-10020-CVDP-CC89B06C-A572-4FDE-9EE6-0919E0965B56:0.00000000,(IMS-10020-CVDP-A823532C-3AD9-410A-B831-118AD29F42E3:0.00000676,(IMS-10020-CVDP-D62BF5C9-CFF3-4E7E-8507-39CE6E05AFF1:0.00001351,(IMS-10020-CVDP-028BDAE8-CDFB-4821-BCAC-F22F0029AFA5:0.00000455,(IMS-10020-CVDP-FAFC2453-E9A7-46BF-90A3-EE72EAF4F9E8:0.00000000,IMS-10020-CVDP-C3FDA3F3-437D-4C99-AC2A-F441AA03C496:0.00000219)NODE_0001226:0.00000893)NODE_0001225:0.00000677)NODE_0001224:0.00000859)NODE_0001223:0.00000859)NODE_0001222:0.00000494)NODE_0001221:0.00000620)NODE_0001220:0.00000209)NODE_0001219:0.00001153)NODE_0001215:0.00001319)NODE_0000858:0.00000828)NODE_0039603:0.00004192)NODE_0001178:0.00001285)NODE_0001174:0.00000535)NODE_0001173:0.00000198)NODE_0001138:0.00000204)NODE_0001136:0.00000651)NODE_0000738:0.00000625)NODE_0000733:-0.00000019)NODE_0000729:0.00000649)NODE_0039479:0.00001374)NODE_0039473:0.00002886)NODE_0039462:0.00014963,(IMS-10267-CVDP-0B363CED-66E1-484C-8AD2-864B585DD04E:0.00016174,IMS-10116-CVDP-EC5F75B7-6394-4234-8729-8C0CDC17C400:0.00001489,IMS-10116-CVDP-E49A49B8-5919-4B32-A3E5-662F59F140EA:0.00004558,(IMS-10004-CVDP-00E5B4DE-9DFC-46A5-B640-EB9AFC76CA87:0.00000035,IMS-10587-CVDP-0FBC64E6-C1F2-4707-BA13-2F46F53B5656:0.00001788)NODE_0041485:0.00014167,(IMS-10116-CVDP-3DFDE728-EAF3-4C96-B094-DB472C4E8056:0.00000000,IMS-10116-CVDP-08636B34-BC63-4950-AF2C-8F9B7CB6CAE3:0.00004384)NODE_0041487:0.00005873,(IMS-10116-CVDP-C256549C-94AA-4463-98E9-A26852EC1778:0.00000667,IMS-10334-CVDP-47938144-2D99-4FA4-82EC-67F788CCCD98:0.00001105)NODE_0041489:0.00004768,(IMS-10641-CVDP-C716B466-B666-4724-A1D3-0C453792223D:0.00002651,IMS-10641-CVDP-28781EFA-CC90-4A45-A677-948077F379F7:0.00000021,(IMS-10641-CVDP-43F646E1-4AC7-47A8-939B-63B2B40AA968:0.00001116,(IMS-10641-CVDP-84213983-9FAC-4DDB-8E70-BE6698024804:0.00001334,(IMS-10641-CVDP-A52DA51C-2380-4B06-8DF4-1275334BC57D:0.00004391,IMS-10061-CVDP-394B19A6-23FC-4E64-8376-34B1667CF7B1:0.00000227)NODE_0001236:0.00001546)NODE_0001234:0.00001316)NODE_0001233:0.00000000)NODE_0041438:0.00020318,(IMS-10116-CVDP-A78322FE-DDA3-4632-B8F4-74364F2044FF:0.00000000,(IMS-10116-CVDP-B5D7CC3A-2331-4C87-BB1C-BBE05560DDDD:0.00009225,(IMS-10116-CVDP-7D5D162A-16E2-4D6B-B5E2-D463FC20D1CB:0.00001640,(IMS-10116-CVDP-3077BBB5-B58E-487A-8915-5A2E99646482:0.00000000,IMS-10116-CVDP-630E9ED1-0880-4056-B3EF-406AA6DEA71F:0.00000000)NODE_0001240:0.00000544)NODE_0001239:0.00001009)NODE_0001238:0.00001077,((IMS-10033-CVDP-153A8F8C-877C-43B1-B30B-D30B3AE154A9:0.00000000,IMS-10116-CVDP-723396D1-7D49-429C-989F-C1A411A5FFAA:0.00003068)NODE_0001242:0.00002791,(IMS-10116-CVDP-A8516F99-6409-4DA2-9F9F-9A7FF9EC5977:0.00003817,(IMS-10013-CVDP-D868D887-A390-417D-A1C2-740BB2851C46:0.00000000,IMS-10020-CVDP-61DB99F8-38BA-4229-9A69-DE96B3B7FE37:0.00000000,(IMS-10004-CVDP-5569FBB3-A27F-4FBB-9284-21F987398B3A:0.00001325,(IMS-10036-CVDP-D2B6DDCA-49E5-465F-BF37-5E9EDE663311:0.00000000,IMS-10036-CVDP-A2AC8BD7-F6D2-445A-95C6-A7657E34E102:0.00000000)NODE_0001246:0.00003298)NODE_0001245:0.00003278)NODE_0041524:0.00001625)NODE_0041523:0.00001166)NODE_0041521:0.00005757)NODE_0041516:0.00000832,(IMS-10033-CVDP-00042:0.00000091,(IMS-10116-CVDP-A364019A-3AD6-4975-B5B9-97775F7CE2CA:0.00000000,((IMS-10257-CVDP-6BC08CA2-D8A9-41AA-95E8-CEF2A1146021:0.00000000,IMS-10116-CVDP-F716B2CE-AC03-45A6-9894-5D4EBE184234:0.00003068)NODE_0041480:0.00017064,((IMS-10146-CVDP-4F6CD672-49E8-4B94-970A-CBB437B43258:0.00002704,IMS-10146-CVDP-D14D0916-B163-478B-AB2F-97627D3CA563:0.00007964,IMS-10294-CVDP-9419E006-594F-4894-A820-A3EE956992F0:0.00002266,(IMS-10020-CVDP-167670E2-572A-4D60-8D2D-8E1F4F3FF114:0.00000000,IMS-10146-CVDP-3AD8CCE7-6173-4059-8D80-985E5A3AC081:0.00002849)NODE_0001254:0.00002923,(IMS-10036-CVDP-E5F406E7-9A25-453A-9678-36A6E26B641B:0.00000017,(IMS-10116-CVDP-37A0CA7B-0D47-425C-8E60-C66ABA5440CA:0.00000000,IMS-10036-CVDP-99AAA511-EA43-47F5-A036-E4A7A0D36172:0.00000877)NODE_0001256:0.00000894)NODE_0041450:0.00001591,(IMS-10146-CVDP-6863613D-49B4-4981-A015-D6D510BB8CD1:0.00003741,IMS-10116-CVDP-E06B3AC0-762D-42FD-9B38-C6FB0068B0E2:0.00002646,IMS-10036-CVDP-C1FA99DB-C192-4776-8491-9A97BB4E20AD:0.00000454,(IMS-10061-CVDP-C4B7AC79-F972-435A-98EA-22A1C31D44FC:0.00000000,(IMS-10036-CVDP-DB04DA78-D2E1-45E9-A125-8D96EF3AFF4A:0.00002192,IMS-10013-CVDP-C05954D7-1F1A-4F7C-8C87-9BC0198A6FA2:0.00000000)NODE_0001260:0.00003507)NODE_0001259:0.00000892)NODE_0041452:0.00001593)NODE_0041444:0.00003325,(((IMS-10020-CVDP-E65D7587-3A60-4989-84BF-0F0FA498B134:0.00001766,IMS-10116-CVDP-9CCE42FD-AF96-4182-98DA-2A3D5F17617A:0.00003081)NODE_0001263:0.00002869,(IMS-10020-CVDP-D02A37F1-04CE-46FE-9938-B06FEA01DF79:0.00000066,IMS-10318-CVDP-8A4B4CF7-BB5A-48CF-9CEB-08157B4825DE:0.00001820,(IMS-10020-CVDP-CEF893AA-7E84-45CF-8410-952C40197E0C:0.00000020,(IMS-10150-CVDP-9C0782D8-E526-4713-B742-C8F122B1E48C:0.00002210,IMS-10257-CVDP-D1B6B590-80A3-4012-BAA7-32706995C9AC:0.00000676)NODE_0041463:0.00005262)NODE_0041462:0.00000923,(IMS-10209-CVDP-9524C2B1-56B9-443F-989A-28F5D0F0F682:0.00005513,(IMS-10020-CVDP-6C6D39EC-462B-42E5-AAF5-DF1D95CB4879:0.00000672,IMS-10116-CVDP-BF5D47DB-83BD-41D6-B297-C4A74BD9579C:0.00006590,(IMS-10257-CVDP-21891143-003D-4386-8B49-8930C1F04254:0.00003082,IMS-10020-CVDP-EB6862E0-6156-46F9-A5E8-9333E2CF6F8C:0.00000452,(IMS-10116-CVDP-4D2CEFA7-9035-4C56-BFA6-AF235A740713:0.00000034,(IMS-10257-CVDP-524A5F66-D38F-4086-B067-E4F1C50385D7:0.00002205,IMS-10257-CVDP-B0973307-6402-488E-B6D3-7CE007B4FBA7:0.00002862)NODE_0041474:0.00001336)NODE_0041473:0.00004144,(IMS-10020-CVDP-0AF8F203-719D-4185-99E5-12F287545113:0.00000456,((IMS-10218-CVDP-749BE5B0-84E0-4C6A-86D1-B9FAB80C618E:0.00000000,IMS-10218-CVDP-5E6133D4-E72E-4CCF-87E9-EC54E9440F67:0.00001753)NODE_0041478:0.00004593,(IMS-10013-CVDP-AFECF2AB-F710-4FD5-96D7-2B876A43F582:0.00000000,(IMS-10186-CVDP-865FD5AB-36F2-4755-9EC8-6182EE23BFC5:0.00000000,IMS-10186-CVDP-AB8DFC71-D924-4535-92F9-A8FDF08DA82F:0.00000000)NODE_0001274:0.00003726)NODE_0001273:0.00000648)NODE_0000945:0.00000465)NODE_0000941:0.00000215)NODE_0041469:0.00001317)NODE_0041467:0.00001773)NODE_0041466:0.00003539)NODE_0041461:0.00001500)NODE_0041459:0.00001721,((IMS-10013-CVDP-7E633A1D-52C2-494C-913A-2C82AE00DE94:0.00003986,IMS-10087-CVDP-FB3C2F3A-D52D-48ED-8BE8-4A1471EDF799:0.00000041,(IMS-10116-CVDP-101FBB3E-036B-4C88-8706-DEBDC6078C60:0.00000338,IMS-10116-CVDP-12FF02F8-CF91-48B7-9CC3-758551378437:0.00000338)NODE_0001278:0.00001895)NODE_0041513:0.00009914,(IMS-10257-CVDP-BF7040B6-3774-4CD5-9B9A-19560821FFF3:0.00007233,IMS-10013-CVDP-17C88D9D-3B20-42EA-93DE-71A81650CF1F:0.00000000,((IMS-10013-CVDP-BBC5CD31-B16E-4A4D-BEB9-263FF0BB5335:0.00000881,IMS-10267-CVDP-16AEE92E-9669-47DA-8F82-7AC61190AFA3:0.00004607,(IMS-10267-CVDP-85CF44D3-AEF4-40F4-92C7-1E6EEC665E57:0.00000000,IMS-10267-CVDP-1A8E405A-D262-4550-B0B4-FEFE4BAA5E13:0.00000000,IMS-10267-CVDP-386900ED-0673-4750-A1C0-08A39153B8E5:0.00001753)NODE_0041499:0.00008772)NODE_0041497:0.00005885,((IMS-10587-CVDP-E90CD8EB-ACE4-4C32-B0B6-ABD93C0FD087:0.00000000,(IMS-10013-CVDP-94D854EB-CAA6-43E6-911B-A809B2636C83:0.00004603,IMS-10013-CVDP-F0FB96B6-7F9D-497F-ACBF-80A71B7E41D6:0.00000000)NODE_0001285:0.00002192)NODE_0001284:0.00000931,((IMS-10582-CVDP-89A4BD8A-D224-4FD5-9117-7E25BD09BD85:0.00000454,IMS-10582-CVDP-8A8AA559-959B-4D13-B957-EF0471B41683:0.00003742)NODE_0041502:0.00004534,(IMS-10036-CVDP-402B55E3-9674-4E96-8CAC-D7351617681F:0.00000000,IMS-10036-CVDP-1D3A9F6B-0252-42E3-B098-D139A5A5FC9B:0.00000438)NODE_0001288:0.00001700,(IMS-10036-CVDP-E44CFC9F-3A63-445D-9B54-F1FC32A04B98:0.00000047,(IMS-10036-CVDP-AAF9BA18-6309-4E6D-A956-8F09827C7F49:0.00000037,IMS-10036-CVDP-AD6FE5FE-EE92-4E3E-9D35-433592D65E21:0.00003325)NODE_0001290:0.00001325,(IMS-10036-CVDP-01DF13F3-B901-47ED-BDB2-4724897CB422:0.00000887,(IMS-10036-CVDP-BBC59635-CB36-4F8A-AA57-7C930FFAEDEC:0.00000018,IMS-10036-CVDP-9A2A17D3-AE7C-49A9-997E-CDF056691461:0.00000676)NODE_0000973:0.00001088)NODE_0041508:0.00003105)NODE_0041505:0.00003407)NODE_0041501:0.00004053)NODE_0001283:0.00001452)NODE_0001280:0.00000028)NODE_0041491:0.00001407)NODE_0001275:0.00000785)NODE_0001261:0.00000988)NODE_0001252:0.00001830)NODE_0001250:0.00003758)NODE_0001248:0.00000749)NODE_0001247:0.00000521,(IMS-10338-CVDP-5C9BF789-0B1F-4D95-B5F2-CC7EDAE1CAB8:0.00002652,IMS-10087-CVDP-A6E24740-AD18-4794-B260-BDE2C56CF75C:0.00000022,((IMS-10082-CVDP-E93C3E41-868A-4732-9D51-506977E6F798:0.00009210,IMS-10087-CVDP-487BB1EF-696F-48AC-B1D1-FC0AC0A9B81B:0.00011402)NODE_0041545:0.00006135,(IMS-10013-CVDP-E0A0192A-4A73-4473-8459-172FF8520A4B:0.00016881,((IMS-10209-CVDP-777C1426-0871-4ACF-B704-913866564034:0.00000000,IMS-10116-CVDP-3C80F94F-374C-4497-9ECA-6034EE055608:0.00006137)NODE_0041541:0.00006886,((IMS-10587-CVDP-0F2A0F62-698F-4170-AA41-BD0757998807:0.00009003,(IMS-10150-CVDP-0B9D7BB2-D74C-45C9-A585-1085CDFA254B:0.00001325,IMS-10061-CVDP-029924F9-C690-4E2A-BFD0-D5AEDE03D018:0.00005270)NODE_0041598:0.00004609)NODE_0041597:0.00007977,((6166ba5b81e18c1c41cecffa:0.00000000,6166ba5b81e18c1c41cecee8:0.00000000,6166ba5b81e18c1c41cecee6:0.00000000)NODE_0041601:0.00006173,(IMS-10013-CVDP-BECF7155-9E0E-4FB7-9233-2BBAA3821C8E:0.00006372,((IMS-10216-CVDP-7B9E7AE8-210D-4FB0-BD97-2F5C363A699C:0.00006578,(IMS-10013-CVDP-E185814B-6DA3-4C52-AC16-9DF9665AF32B:0.00001401,(IMS-10004-CVDP-A4DE86FB-22A3-4A84-9D7C-42F630451F12:0.00004431,(IMS-10150-CVDP-0236370E-7074-4024-A77F-5E4169CFD265:0.00003151,IMS-10150-CVDP-3D87E903-77EE-44DC-BCD4-09F77C58979D:0.00003151)NODE_0001311:0.00001280)NODE_0041607:0.00002669)NODE_0000988:0.00002108)NODE_0041605:0.00012781,(IMS-10082-CVDP-D94627D8-A7E1-4432-94E5-A8A7857E7E14:0.00007686,((IMS-10082-CVDP-4D4ED7A4-98E9-44B6-8CDA-039158C5AE46:0.00003005,(IMS-10294-CVDP-F60A87F1-B3A9-4AD9-847B-2A165153A86F:0.00005133,IMS-10116-CVDP-E131AD49-BF37-4012-B1BA-9DB63940DA97:0.00000530,(IMS-10294-CVDP-F01381AE-C74A-4330-9333-E0EE36FE90B3:0.00000000,IMS-10116-CVDP-DFDE3A67-A873-42A4-9AA6-B302789BD5A8:0.00001315)NODE_0041594:0.00004695,(IMS-10186-CVDP-50DCCF3B-EA6A-4750-A395-A52A5FB72DD4:0.00000884,(IMS-10294-CVDP-981426BD-7802-4464-86D4-4CE3DBAB3B50:0.00000237,(IMS-10294-CVDP-04EFFAE0-B691-45E9-BF2A-8FBBACE88118:0.00000645,(IMS-10294-CVDP-56F5278F-69A2-4276-A807-23C9CCB21FDF:0.00001107,(IMS-10294-CVDP-04059869-E657-4B67-8A36-AA1154587746:0.00000439,(IMS-10294-CVDP-059514A3-603E-4E8A-924C-629B42A2003B:0.00000617,(IMS-10150-CVDP-CC541308-555B-4045-8748-39E7113B80FE:0.00000017,(IMS-10294-CVDP-7AA84346-3D51-465A-9730-DDFA95B624E9:0.00000000,IMS-10082-CVDP-67430C82-9A71-4ACA-B037-6AFBC29BBD9F:0.00000000)NODE_0001327:0.00000894)NODE_0001326:0.00000819)NODE_0001324:0.00000479)NODE_0001322:0.00000668)NODE_0001321:0.00000634)NODE_0001320:0.00000250)NODE_0001319:0.00000866)NODE_0001317:0.00001619)NODE_0041583:0.00001378)NODE_0041582:0.00003143,(IMS-10116-CVDP-612D4F29-FA26-48A0-9E48-9E8F20B33679:0.00002634,(IMS-10594-CVDP-3D16319D-CE1A-4CB2-A459-092BDF3FA39D:0.00002860,(IMS-10267-CVDP-E6311AFB-5659-4F53-9C75-61B66C49F80A:0.00003072,(6166ba5b81e18c1c41ced42a:0.00007014,(IMS-10227-CVDP-38BBC92F-701A-4540-B6A2-BBCDF6BB1A60:0.00000269,((IMS-10375-CVDP-C336CE42-A243-4FB0-B0D0-30FD62F57427:0.00000456,(IMS-10219-CVDP-88C2B2A8-2EE5-4A0B-863A-31E00717FC8C:0.00000132,((IMS-10375-CVDP-6DFE2F3B-6D5C-4B98-AD7E-9131E82931D7:0.00000000,IMS-10375-CVDP-D2A4813C-FE4F-4C00-A830-7E580A92BDE3:0.00000000)NODE_0001338:0.00001762,(IMS-10267-CVDP-9A645D05-AC7B-467E-844B-5EAC2DE15020:0.00000239,(IMS-10082-CVDP-7A5B25B0-782A-4AC4-96C2-BCFF7063D664:0.00000000,(IMS-10150-CVDP-69DD86E6-84EC-4E02-BB26-12F5EB4ACE28:0.00001567,(IMS-10261-CVDP-0B5724DD-E881-46CC-950D-630169699816:0.00000320,(IMS-10294-CVDP-EDAE1ACD-8A0E-4847-9708-39427DCA4BED:0.00000880,((IMS-10261-CVDP-D923F73A-CC57-45E9-95CD-292F6EFE32F0:0.00000000,IMS-10261-CVDP-8A620D5C-CF61-4F5E-B239-57BC46B42273:0.00000000)NODE_0001346:0.00001065,((IMS-10116-CVDP-35038544-51F4-4AC7-B056-940181CA3E2A:0.00000000,IMS-10150-CVDP-6408B71E-B07C-438B-88FE-AD9D0E17CEB4:0.00000219)NODE_0001351:0.00001196,(IMS-10082-CVDP-40BFB97A-7CB0-4116-8462-AE230353B07E:0.00000025,(6166ba5b81e18c1c41cecb19:0.00000119,IMS-10116-CVDP-82C4C470-DE37-48A3-A849-F86A9F5379A9:0.00000338)NODE_0001355:0.00000345)NODE_0001354:0.00001390)NODE_0001349:0.00000526)NODE_0001345:0.00000691)NODE_0001344:0.00000316)NODE_0001343:0.00001466)NODE_0001341:0.00000187)NODE_0001340:0.00000896)NODE_0001339:0.00001742)NODE_0001337:0.00000123)NODE_0001336:0.00000324)NODE_0001335:0.00001265,((IMS-10280-CVDP-90CA1EC5-E908-425A-BB05-FD4513D229FF:0.00005045,IMS-10337-CVDP-89C3164E-92CB-4215-8252-1388D72662FF:0.00002854,(IMS-10294-CVDP-D0D9565F-5C98-4AF1-865F-F5AAF5AF7525:0.00001126,((IMS-10337-CVDP-73A872DE-EAEF-491F-B13D-0CBC5EE7FBE8:0.00000000,IMS-10337-CVDP-550BB441-7F21-4F1E-8B36-1C5E318812F3:0.00000219)NODE_0001359:0.00000687,(IMS-10337-CVDP-5FE43A27-4779-4C48-8ED1-B37480BC542D:0.00000029,(IMS-10013-CVDP-16F974A4-3C82-409E-A61C-B005C7270FDF:0.00004391,IMS-10261-CVDP-24A3FEE9-C021-4040-8C16-D2340B1B9C4D:0.00000008)NODE_0001361:0.00001775)NODE_0001360:0.00000877)NODE_0001358:0.00000657)NODE_0001027:0.00001290)NODE_0041560:0.00002998,(6166ba5b81e18c1c41cec9ba:0.00003965,((IMS-10082-CVDP-55266428-C3B9-45C9-BA9D-03C1FDDBD164:0.00006164,(IMS-10213-CVDP-B6F02BCF-9F94-4924-A087-0CEF9B5C93E6:0.00001324,IMS-10218-CVDP-EE73F6D6-2B64-469C-86E1-881FA5BA6564:0.00001543)NODE_0041604:0.00002867)NODE_0001364:0.00001538,(IMS-10261-CVDP-98754662-4736-4348-8B41-2D431827B67E:0.00000911,(IMS-10261-CVDP-4680121A-3A28-4865-8803-70AFC5D8ABF6:0.00001351,(IMS-10261-CVDP-D908C109-B01A-421A-859D-356C6412FEA8:0.00002435,(IMS-10261-CVDP-2B8E3F80-0B8D-47C6-96AA-C46FDFA08D5A:0.00002447,IMS-10261-CVDP-96DE1766-C202-4634-A0E6-48874A31EFE0:0.00001351)NODE_0001369:0.00000645)NODE_0041569:0.00004615)NODE_0041568:0.00002628,(((IMS-10116-CVDP-D1002E9D-FAEC-46C3-9399-6347DFE72631:0.00000000,IMS-10261-CVDP-59FBDB11-A360-4A94-AA56-6401DD284460:0.00000000)NODE_0001372:0.00001323,(IMS-10261-CVDP-9DF5DBAE-E6EA-49D4-A297-40BF0464689D:0.00000000,IMS-10261-CVDP-BA57561D-E36E-499E-B935-887A8D74751E:0.00000219)NODE_0001373:0.00001323)NODE_0001371:0.00000221,(IMS-10261-CVDP-C82A031F-9A8A-46F7-8FBC-F72007B262B1:0.00001318,(IMS-10261-CVDP-4C336E8D-DB1D-4002-A31B-30FA6D14E10B:0.00000710,(IMS-10261-CVDP-2EB395D5-5129-44CD-BC6A-916C9BEE48A3:0.00000478,(IMS-10261-CVDP-9CB7911E-DA33-46D5-AFF6-4E2BBFB58FCE:0.00000676,(IMS-10261-CVDP-CFA196C8-4E78-4F97-8552-10F5ED483D83:0.00000000,IMS-10261-CVDP-AB08E9F9-CD4D-4680-A249-97CFF9473B4A:0.00000000)NODE_0001378:0.00000895)NODE_0001377:0.00000460)NODE_0001376:0.00000670)NODE_0001375:0.00000828)NODE_0001374:0.00000006)NODE_0001370:0.00000901)NODE_0041567:0.00001969)NODE_0001363:0.00001523)NODE_0001362:0.00001449)NODE_0001356:0.00003102)NODE_0001334:0.00000301)NODE_0001333:0.00000170)NODE_0001332:0.00000442)NODE_0001330:0.00000226)NODE_0001329:0.00000432)NODE_0001328:0.00000226)NODE_0001313:0.00000004)NODE_0001312:0.00000495)NODE_0001308:0.00000383)NODE_0001307:0.00000458)NODE_0001305:0.00000286)NODE_0001302:0.00000865)NODE_0001300:0.00001228)NODE_0001299:0.00000876)NODE_0001294:0.00001334)NODE_0041528:0.00003440)NODE_0041437:0.00016649,(((IMS-10146-CVDP-4F92FDA4-1B5D-4FD3-94F8-62B0BDA57195:0.00005924,(IMS-10257-CVDP-09A7F210-0FD6-426B-8DB4-759CA14DB57E:0.00015214,(IMS-10209-CVDP-48DE534A-EA68-430C-A7C3-00D3928A1D52:0.00002854,IMS-10218-CVDP-56CA3514-0AAE-4160-A7AF-61F189B500B4:0.00002635)NODE_0040916:0.00006223)NODE_0040915:0.00008464)NODE_0040914:0.00011474,((IMS-10122-CVDP-00580:0.00000000,IMS-10216-CVDP-D61DA33D-3796-4B1B-945D-789A4D6070A5:0.00003068)NODE_0001385:0.00005360,(IMS-10122-CVDP-00594:0.00004458,(IMS-10122-CVDP-00595:0.00003881,(IMS-10122-CVDP-00606:0.00005564,(IMS-10122-CVDP-00666:0.00002125,(IMS-10122-CVDP-1227:0.00001608,IMS-10122-CVDP-999:0.00000951,IMS-10122-CVDP-00667:0.00003800)NODE_0040923:0.00000297)NODE_0040922:0.00001467)NODE_0040921:0.00000290)NODE_0040920:0.00000577)NODE_0040919:0.00002655)NODE_0040917:0.00001956)NODE_0040913:0.00004927,((IMS-10013-CVDP-C52E85BE-BDB7-4EC5-93E0-9278BB724A27:0.00020034,(IMS-10087-CVDP-006E25A9-97FF-4F60-8B62-ADF7F740388A:0.00001754,IMS-10013-CVDP-A07348F5-84E7-403C-AA6D-C55D61E6995A:0.00011837)NODE_0040756:0.00004690)NODE_0040755:0.00021415,(IMS-10020-CVDP-90392BF8-B738-4EC3-933A-A9B1C675ECC9:0.00002908,(IMS-10020-CVDP-FDC9DE95-46A0-4303-AA0D-AB1C9208C0F5:0.00001682,IMS-10146-CVDP-59B98F58-BDFA-4180-B35C-482C05396C72:0.00001463,(IMS-10146-CVDP-CC589F6B-6EF3-4477-91EB-288E63CEDC65:0.00000000,IMS-10146-CVDP-941270D6-D78A-433C-861E-6FE78B1C3FE4:0.00000000)NODE_0001396:0.00001682)NODE_0040759:0.00001446)NODE_0040758:0.00009389,(IMS-10061-CVDP-1521:0.00001006,IMS-10020-CVDP-2E596499-60DD-47B8-BB41-C8FD435350C0:0.00000787,IMS-10603-CVDP-2EE10013-4D2D-40B0-BF74-AF52EFBBCD82:0.00004513,IMS-10020-CVDP-42E8F1A1-303C-42D6-9328-8D73E33CD8A3:0.00002102,(IMS-10013-CVDP-25861242-87C5-4D42-967D-EEA4FD60E72C:0.00000535,(IMS-10020-CVDP-4BE9F5EB-3B1B-49ED-BAE3-01C1051E12C7:0.00000000,IMS-10020-CVDP-F66D56BD-ED51-42F0-BEE2-BC393098E5BE:0.00000000)NODE_0001399:0.00000973)NODE_0001398:0.00001129)NODE_0040763:0.00011510,(IMS-10587-CVDP-87006DB7-21A7-4702-8733-BE1BE5AEC052:0.00004222,(IMS-10587-CVDP-461F82E5-D833-4763-BD20-B6F6B0EE2A16:0.00002210,((IMS-10587-CVDP-7D6C86F1-1D85-4C46-BC26-2218A1F92290:0.00000000,IMS-10587-CVDP-0DFC837E-6D3B-4C3B-9A87-9D0CCA4D189A:0.00000000)NODE_0040772:0.00004827,((IMS-10203-CVDP-D38D89D1-41F1-473A-B1DB-D54D8F5B5021:0.00000000,IMS-10203-CVDP-3DD9C797-442A-45D8-8976-690CB1D662C3:0.00000000)NODE_0001404:0.00001034,(IMS-10587-CVDP-4A52ABA5-25D9-4777-8471-8A690E46938D:0.00000000,IMS-10587-CVDP-E12E6DA0-B41B-4880-8654-AF8A66D6DFDF:0.00000000)NODE_0001405:0.00000815)NODE_0001403:0.00000944)NODE_0001074:0.00000452)NODE_0040771:0.00003326,(IMS-10117-CVDP-21EF6046-D563-4B8D-AB25-4CD219F8E288:0.00000219,IMS-10117-CVDP-23BD74BC-0849-4B31-BB3D-6DEC5EBD50EA:0.00000000,(IMS-10117-CVDP-A61310E2-F2FC-48D9-BC12-F902BEC1EDFB:0.00000000,(IMS-10146-CVDP-7A548B51-A7E6-4170-A5B7-6D6CC89AA3BD:0.00013657,(IMS-10150-CVDP-9280751F-46EB-4CE7-AD59-9C9A1C4D57DB:0.00004431,(IMS-10146-CVDP-A14BF339-669D-479E-8A24-3C9F8ECDB686:0.00001558,(IMS-10146-CVDP-6A077453-0DA8-4DFC-9740-F867E33B5CBF:0.00008564,((IMS-10146-CVDP-F04973C8-DBD9-4D4F-AA0A-6D80C4399327:0.00001788,IMS-10146-CVDP-F37DC38B-7314-48C6-8D43-079DA9181A3B:0.00001788)NODE_0040787:0.00005014,(IMS-10225-CVDP-7FF3998B-7116-4384-BFD1-D98AC9DFEEDC:0.00000142,(IMS-10146-CVDP-2B9C8960-8E51-4D44-BECA-362FA8008AB4:0.00006137,IMS-10533-CVDP-E9607025-8E80-4621-90B0-9C26480E2F09:0.00000000)NODE_0001422:0.00001238)NODE_0001419:0.00000304)NODE_0001413:0.00000885)NODE_0001084:0.00000665)NODE_0040782:0.00002216)NODE_0001410:0.00000678)NODE_0001408:0.00003658)NODE_0001407:0.00001315)NODE_0040777:0.00007290)NODE_0040769:0.00013774,(((IMS-10013-CVDP-B363DE57-F561-4003-B661-FD94AD5C2D9C:0.00002229,IMS-10257-CVDP-01C741FF-7A91-40B2-BB9F-25459C64D12E:0.00000037)NODE_0040790:0.00029975,(IMS-10030-CVDP-00009:0.00000000,(IMS-10186-CVDP-F653A660-DAA0-49F1-ACEA-4B2F6175A3DD:0.00007753,IMS-10257-CVDP-6792BFEC-8355-4537-A1FF-3DE4C94E80E0:0.00013013)NODE_0040792:0.00029064)NODE_0040791:0.00000867)NODE_0040789:0.00000375,((IMS-10013-CVDP-FA7130E1-EDC8-4425-8527-9D722ECDE9CE:0.00003069,(IMS-10013-CVDP-B69A653E-4149-4B1D-B8E3-DF3CF4B5DD2C:0.00000026,IMS-10020-CVDP-1CEEA284-AE06-41E8-9E92-ACDA7A6B8A95:0.00011861,(IMS-10087-CVDP-9CDAFD24-5BBD-473C-8820-87A9D8840A50:0.00003198,(IMS-10023-CVDP-8C98D4C5-6B71-423A-A886-FE52A3508643:0.00001351,IMS-10023-CVDP-47C18A5F-4B6D-41A2-8122-0200E822A16B:0.00001351)NODE_0040802:0.00016970)NODE_0040801:0.00001211,((IMS-10004-CVDP-083CD305-90DB-4437-B6A8-C19F60528295:0.00000000,IMS-10004-CVDP-DA9C97A1-3DC5-4947-B103-8A32AF5F820D:0.00000000)NODE_0040797:0.00014030,(IMS-10004-CVDP-CFC7CB94-8054-4BAA-A78A-1810A355A1E0:0.00010809,IMS-10004-CVDP-C26ECD98-BFA0-41E0-84F5-0A37A238FEA5:0.00010809)NODE_0040798:0.00004536)NODE_0040796:0.00012078)NODE_0040795:0.00002824)NODE_0040794:0.00012475,(IMS-10150-CVDP-75F1C7A2-9B68-41A1-88F2-57448FA3A8DD:0.00030162,((IMS-10061-CVDP-54BA4576-1F30-428B-8A2A-FDF97C9C960D:0.00004398,IMS-10061-CVDP-B565F405-FFD5-4F4E-AAB1-7A9BF06FDEF6:0.00002425)NODE_0001440:0.00008102,(IMS-10150-CVDP-96719B36-0033-40F6-9FC9-DB7E83F0D031:0.00018108,(IMS-10061-CVDP-666F1D5C-01E6-4B24-8269-86C1C6C56D4D:0.00004903,(IMS-10087-CVDP-07EB69A7-8C33-4335-809C-D18990A2AEC1:0.00000660,(IMS-10087-CVDP-8255294E-408D-4720-92CE-3789A3F0544F:0.00000195,(IMS-10087-CVDP-6BBB5CD4-4B63-4AB4-8D38-B30FBADDDB5C:0.00000676,(IMS-10087-CVDP-5B4B0A3F-3B50-46FC-958B-FAE036C0597C:0.00000000,(IMS-10087-CVDP-41F87D29-31F0-405F-8ABD-67CB2655F3A5:0.00009217,(IMS-10087-CVDP-F2C5E603-F5A8-4DFF-AD25-F2D38F53E1D8:0.00000112,(IMS-10216-CVDP-636CAB2E-68B8-4608-AB07-1D22C2B34485:0.00000036,IMS-10087-CVDP-D133A01C-C48A-4451-8D30-827EBDCCA3CF:0.00001351)NODE_0001453:0.00001391)NODE_0001452:0.00001434)NODE_0001451:0.00000208)NODE_0001450:0.00001114)NODE_0001449:0.00001273)NODE_0001445:0.00000465)NODE_0001444:0.00001832)NODE_0001442:0.00002465,(IMS-10122-CVDP-490106C2-9425-443A-98A2-85F51103CFC8:0.00009471,IMS-10261-CVDP-B7FBC4D4-0860-4B0D-B203-15F666E32BEF:0.00006841,IMS-10013-CVDP-224D6B23-2D28-406C-90D4-E4FFF240178B:0.00000265,(IMS-10267-CVDP-B680A950-635E-43FA-93CF-A0C281B6ABE6:0.00000558,((IMS-10146-CVDP-8F54089E-62C3-4D03-AC9A-C441EC13F0A2:0.00002871,IMS-10146-CVDP-47E90405-69A8-44EB-B0B0-703BE480C981:0.00002871)NODE_0040824:0.00006574,(IMS-10117-CVDP-3EAE467B-62C4-40F6-A697-29201CB8F7D6:0.00003778,(IMS-10186-CVDP-1CD10387-6B94-4555-B1BB-1EBBFC9C42B5:0.00004397,(IMS-10186-CVDP-1EB11E76-C545-4384-A672-5A6FD401C8CF:0.00003545,(IMS-10087-CVDP-5BD0818C-FA6E-4ED3-A247-BD829FBC7EC5:0.00000033,((IMS-10188-CVDP-7A234F14-9F58-477C-9CE0-73CDE31AD269:0.00000219,IMS-10087-CVDP-F4BF4103-B5E1-4EEE-8AC0-CF1A0F545B15:0.00000000)NODE_0001467:0.00000910,(IMS-10087-CVDP-DDEBF6C4-DC00-4DF6-B6EC-62A17488430A:0.00000313,(6166ba5c81e18c1c41cedd54:0.00002411,IMS-10087-CVDP-A72B832E-C5EA-4585-9C7F-A458523BA9C0:0.00000000)NODE_0001469:0.00000751)NODE_0001468:0.00001035)NODE_0001466:0.00000000)NODE_0001463:0.00000663)NODE_0001460:0.00000852)NODE_0001459:0.00000476)NODE_0001458:0.00001283)NODE_0001456:0.00002072)NODE_0001455:0.00000146)NODE_0040816:0.00000308)NODE_0040806:0.00000748)NODE_0040804:0.00002101)NODE_0040803:0.00002039)NODE_0040793:0.00006077)NODE_0040788:0.00000321)NODE_0040753:0.00003452,((IMS-10122-CVDP-455:0.00001435,(((61792019ba758861d782eedc:0.00004828,IMS-10116-CVDP-829A0ED8-4E9B-48CF-B438-C49DF3FA9290:0.00003951)NODE_0001477:0.00007734,(IMS-10209-CVDP-7EA9877E-0AE2-4F82-9964-3447D5A2FF6E:0.00002215,(6166ba5b81e18c1c41cecb18:0.00001792,6166ba5b81e18c1c41cecb15:0.00001792)NODE_0001481:0.00002834)NODE_0040833:0.00003333)NODE_0001475:0.00008563,(IMS-10116-CVDP-FDA13FAE-FEE5-4B5B-8B7B-C43F07801684:0.00008785,(IMS-10117-CVDP-8D54D3E1-0780-48C8-8CA0-2B4C71F1CED1:0.00000454,IMS-10209-CVDP-897E56D3-3EA1-48FE-A9B3-0B85CC13944D:0.00012728,((IMS-10257-CVDP-C226E6ED-CE6E-47B9-B5A6-463FF0F37ACA:0.00006386,IMS-10116-CVDP-399174F8-0BE7-4ABE-9CEB-D107AC8963B8:0.00010988)NODE_0040843:0.00013847,(IMS-10150-CVDP-4B89A645-9351-459C-8602-5EE4385206FE:0.00002027,(IMS-10150-CVDP-04BB12B3-7C05-4A9B-8D6A-B49FFC6EEC39:0.00001526,IMS-10150-CVDP-76577801-BC14-414D-8864-C634CA650E6B:0.00001526)NODE_0001487:0.00001378)NODE_0040844:0.00013603)NODE_0040842:0.00005646)NODE_0040840:0.00000660,(IMS-10186-CVDP-75BB6632-D473-4BC0-BD7F-83670EEA222A:0.00008794,((IMS-10209-CVDP-8B8B4606-84A7-48D5-AE90-DDCA3EDE8E97:0.00000000,IMS-10214-CVDP-4DAD2B43-04C5-4C34-A6B1-AAD1D9678323:0.00002192)NODE_0040860:0.00005269,((IMS-10209-CVDP-CA7D6A32-1052-4660-8A74-4776243CF9FD:0.00000057,((IMS-10116-CVDP-991B8601-4086-4BAC-AAC9-B91B0C037462:0.00000000,(IMS-10116-CVDP-4171E6CD-7074-4491-A6BF-EA94E41BD7B4:0.00005021,(IMS-10036-CVDP-FE5E6865-7FBD-49C7-9CBC-CA964AF65D2C:0.00000676,(IMS-10036-CVDP-39426943-4B01-4A75-BB26-62D462B0E4DC:0.00000676,IMS-10036-CVDP-BC163BB8-2F93-40D8-B644-26829E80B048:0.00000237)NODE_0001498:0.00001534)NODE_0001497:0.00000181)NODE_0001496:0.00004842)NODE_0001495:0.00001338,(IMS-10116-CVDP-82367BD0-832C-42E1-B992-569C90AF8568:0.00003298,(IMS-10116-CVDP-4A5DCE42-884A-42BD-9C72-CE6D6690B664:0.00000000,IMS-10116-CVDP-B7CD1451-30C7-4940-84C4-ADFDDF592753:0.00000000)NODE_0040868:0.00001325,(IMS-10116-CVDP-476D3251-208C-42C2-8539-2CE610AEE7A9:0.00001323,(IMS-10116-CVDP-F43DE46F-3BB7-4521-A050-2C2F6F93125A:0.00000241,IMS-10116-CVDP-2CD737EA-0BEA-465C-813D-DF2D6C93F7C8:0.00000241)NODE_0001155:0.00001081)NODE_0040870:0.00002195)NODE_0040867:0.00006150)NODE_0001494:0.00000252)NODE_0040861:0.00002588,(IMS-10116-CVDP-E0F3DB93-54EA-4DCB-8DB3-10D8D261FB98:0.00015822,((IMS-10209-CVDP-1A60F483-9946-4BF9-8B92-C7F74CDF9EAD:0.00000000,(IMS-10116-CVDP-E1405E18-3B30-48B4-B26D-38087E0F5CA5:0.00004402,IMS-10209-CVDP-A1E2000F-CF6D-48EC-B6A5-C5D8D3709F13:0.00000676)NODE_0001506:0.00003927)NODE_0040847:0.00002850,((IMS-10116-CVDP-AEE8B528-0E6B-4CFB-B7F9-F3427F65EFF5:0.00000000,IMS-10013-CVDP-4094BD69-193C-4095-A805-8C9C728310B9:0.00005479)NODE_0040859:0.00002103,((6166ba5b81e18c1c41ced245:0.00000000,6166ba5b81e18c1c41ced241:0.00000000)NODE_0001510:0.00000892,(6166ba5b81e18c1c41cec9ca:0.00002870,6166ba5b81e18c1c41cec9a9:0.00002431,6166ba5b81e18c1c41ced338:0.00000020,6166ba5b81e18c1c41cecb00:0.00003527)NODE_0040853:0.00001310)NODE_0040851:0.00002308)NODE_0001507:0.00000746)NODE_0001504:0.00000041)NODE_0001503:0.00001288)NODE_0001492:0.00001090)NODE_0001490:0.00001991)NODE_0001488:0.00001525)NODE_0040838:0.00002477)NODE_0001472:0.00004858)NODE_0040832:0.00001908,((IMS-10215-CVDP-3356D731-BE22-411A-BCBE-17A0A6CAC3D2:0.00004943,IMS-10004-CVDP-CD1C4644-E03E-4020-860F-0027D185915B:0.00024449,(IMS-10013-CVDP-36C570AA-AE1B-4C24-BAD8-F6C5C00F0458:0.00001976,IMS-10257-CVDP-D02E8BA3-1CDA-441B-8FEF-316C6DBAB976:0.00002633)NODE_0040944:0.00023131,(IMS-10087-CVDP-630297EE-7CE5-4DFB-8F6F-763FE292CE98:0.00000455,IMS-10087-CVDP-954CBAAE-FDE5-4AA6-8DA2-EFD67E1DD4B1:0.00001112)NODE_0040955:0.00013036,((IMS-10013-CVDP-36D72592-4121-4AF2-8935-E2C0CDA7FB5A:0.00000000,IMS-10004-CVDP-08DA4A64-2B3A-4F0D-A2D2-AF9D4879F3D0:0.00002849)NODE_0040929:0.00009645,(IMS-10013-CVDP-EE575D02-21D3-49B3-8C0D-3A66146AF60F:0.00012279,(IMS-10013-CVDP-92D269BC-C3EC-4498-BC4E-AFD3FDE89798:0.00001570,IMS-10565-CVDP-5563632F-0378-4BF3-A63E-648A8166B814:0.00001351)NODE_0040931:0.00009394)NODE_0040930:0.00002626)NODE_0040928:0.00006476,(IMS-10013-CVDP-AFE1E3B3-444F-4FDD-ACA4-6096661FB0FC:0.00021499,(IMS-10116-CVDP-C3C5C490-1F3B-4B6F-B6BF-C33AEA6F8C1A:0.00014256,((IMS-10013-CVDP-A0A5A21B-82F9-4CA0-9680-EC4322385D1D:0.00009452,IMS-10383-CVDP-55551625-4695-4B01-BF18-8756AA8E1FCA:0.00013616)NODE_0040943:0.00008975,(IMS-10013-CVDP-050A0676-9D1E-4194-8BE2-CDDC2B286F99:0.00002634,(((IMS-10188-CVDP-6753D234-E0E4-49A8-9BAA-DFF73505D1C0:0.00000521,(IMS-10150-CVDP-E482DE43-53E3-45AC-9967-C7A4BC8FE81C:0.00004391,IMS-10150-CVDP-0DFD819A-D98A-4297-BF62-B78C97240830:0.00001761)NODE_0001527:0.00000074)NODE_0040957:0.00011671,(IMS-10087-CVDP-1DB2A0F5-73BA-43C5-88F7-0039BACE8260:0.00002416,(IMS-10261-CVDP-081C48A7-79F5-4605-8D16-2BB92A6AD327:0.00007452,(IMS-10087-CVDP-292F832E-1A74-41A3-827A-8301C7045F01:0.00000000,(IMS-10116-CVDP-97D1DA86-9C0B-4D0E-8BAB-DF7924CB5109:0.00002199,(IMS-10116-CVDP-B2FFCFCC-6178-4543-AB2D-72614ECDD366:0.00000676,(IMS-10116-CVDP-AAD6ACCA-AF82-4D5D-A370-74C249599A7C:0.00000338,IMS-10116-CVDP-1D9E06FA-4A1C-425E-99FD-D03AC76F377A:0.00000338)NODE_0001535:0.00001872)NODE_0001533:0.00001523)NODE_0001532:0.00001966)NODE_0001531:0.00000877)NODE_0001201:0.00001320)NODE_0040959:0.00002981)NODE_0040956:0.00006939,((IMS-10150-CVDP-C27BFBEC-55A2-4225-B3BB-1CE16F38C99B:0.00002027,(IMS-10150-CVDP-A388FAA2-04BF-42D3-AA78-8C28088311F4:0.00000036,IMS-10004-CVDP-2EAD5C96-9EA7-460F-80CD-1FE2B60FB171:0.00001351)NODE_0040948:0.00001771)NODE_0040947:0.00010722,(IMS-10150-CVDP-43707DC7-CF3B-4001-8C88-A7F400EA3402:0.00011740,((IMS-10150-CVDP-07265867-9756-42CE-B662-DA5ABC629872:0.00000018,IMS-10150-CVDP-7755C437-B980-4F30-B652-A9C171AC4F06:0.00000676)NODE_0040941:0.00016203,(IMS-10213-CVDP-4C0032B1-ECB0-416E-BDE3-F0BCC9DFB454:0.00024786,(IMS-10020-CVDP-8276F871-F4D9-426D-8155-4557965DDB07:0.00007221,(IMS-10013-CVDP-64632E64-447A-48F6-9871-D45470BAA8AB:0.00000000,((IMS-10116-CVDP-43C8BBF0-B499-41A0-83A1-A3E8DD6D1DEA:0.00000473,IMS-10087-CVDP-37D0A90B-66E6-4BA5-8C1A-96DBF25C0BD0:0.00001131)NODE_0040950:0.00003260,(IMS-10087-CVDP-442E7E91-1753-4D9F-B56A-2C751B8D5F4D:0.00002414,(IMS-10116-CVDP-0CF3C85F-78B4-4D82-9903-031EBF35EDA1:0.00001755,(IMS-10150-CVDP-8707811E-44D8-4B57-A93C-4EAC37ACD022:0.00001351,IMS-10013-CVDP-F0DC043B-5451-442B-B816-D5D2148836BE:0.00000036)NODE_0001555:0.00000842)NODE_0040952:0.00002413)NODE_0001552:0.00002195)NODE_0040949:0.00007226)NODE_0001547:0.00000426)NODE_0001544:0.00000469)NODE_0001542:0.00000203)NODE_0001540:0.00000340)NODE_0001539:0.00000352)NODE_0001536:0.00000245)NODE_0001524:0.00000599)NODE_0001523:0.00000451)NODE_0001521:0.00001089)NODE_0001520:0.00000449)NODE_0001186:0.00001854)NODE_0040925:0.00004131,(IMS-10087-CVDP-28FBD7B5-FF21-46CA-B220-FC8AAC2E38B9:0.00005996,(((IMS-10264-CVDP-45FAC6A5-E896-4713-A98A-A8F40D892B75:0.00012089,(IMS-10257-CVDP-53E32457-7F55-45DC-8F3C-6C47C1ACAA86:0.00002027,IMS-10257-CVDP-F84FAA22-E60B-4D0A-ADA0-C7120639C2C6:0.00002027)NODE_0001227:0.00001076)NODE_0040908:0.00016845,(IMS-10146-CVDP-DDF9F636-6F2D-43F9-9B71-5A329E572F31:0.00012742,(IMS-10116-CVDP-F31B4B78-0516-46C5-8AA6-60A041D93751:0.00009427,(IMS-10338-CVDP-EAB3679A-172E-4E5F-8AE6-56F32639B716:0.00008171,IMS-10116-CVDP-14F92C71-09AE-4395-A3A0-7DA73FA74DE4:0.00006418)NODE_0001565:0.00004324)NODE_0040910:0.00010767)NODE_0001562:0.00005452)NODE_0040906:0.00009058,((IMS-10013-CVDP-D2856315-41DF-4DFA-805E-C90A37A05DCB:0.00003310,IMS-10020-CVDP-B79B229E-73D9-4C75-BC3D-5564629F3200:0.00008351,(IMS-10375-CVDP-A6F37DDF-E452-4B58-A5E0-7C34E4083DF3:0.00006084,IMS-10264-CVDP-934FC349-589B-4F1D-948A-34CBE8743065:0.00005865)NODE_0040731:0.00002048,(IMS-10020-CVDP-2A189D5E-9573-4870-B17F-EA387E992228:0.00000338,(IMS-10020-CVDP-ECDAC51B-7229-4732-9BFA-FE8A4F9996D1:0.00000676,(IMS-10150-CVDP-60AB696E-267A-4EC3-9218-B09B59D87AD7:0.00000676,(IMS-10150-CVDP-20FBC46F-8972-4522-AFB2-7A1C1EEAA72A:0.00000676,(IMS-10150-CVDP-BCA11AA1-AD18-4F39-A778-F3453DDD33A0:0.00000000,IMS-10150-CVDP-E5D30518-124C-4214-B63C-BE23CEE78701:0.00001534)NODE_0001573:0.00001114)NODE_0001572:0.00000877)NODE_0001571:0.00000877)NODE_0001570:0.00000320)NODE_0040734:0.00003410,(IMS-10150-CVDP-C7BBF8AB-1B26-4730-A1C9-0A4D3ED9C279:0.00012370,(IMS-10214-CVDP-049CF072-B55C-4A03-90E7-949DB9F79A6B:0.00001757,(IMS-10020-CVDP-F60CB5A0-3CE7-4E7C-8ECA-A6B02BE4F4D3:0.00000000,IMS-10020-CVDP-DEC7B16E-EA63-46C0-AF2E-7C2B681852F6:0.00000000)NODE_0001576:0.00003729,((IMS-10020-CVDP-B6D7762D-49E7-4035-9C6F-37A7CDB1A214:0.00000000,IMS-10020-CVDP-665A2C8E-0BC7-468A-BB3B-3B00C3A89CFB:0.00000000,IMS-10020-CVDP-A4B6262B-5DDC-4B48-8D03-22E0B7DB3DF9:0.00000000)NODE_0040749:0.00002908,(IMS-10150-CVDP-8B8AFB2F-A37C-4FC1-8311-8F4279768AAA:0.00000676,(IMS-10150-CVDP-DC62C741-64B9-43C5-8A01-F0FEE49C38CA:0.00000193,IMS-10150-CVDP-2713919B-52B5-47A9-AAA0-64945A05EE7B:0.00000193)NODE_0001251:0.00000483)NODE_0040751:0.00007274,(IMS-10020-CVDP-101228A6-A6AD-4439-B6B0-4EAD02639762:0.00000664,(IMS-10150-CVDP-C9E6FAA1-EC42-4B64-9B67-A5FC6449CF2F:0.00000239,(IMS-10150-CVDP-81D02DB3-A8EC-4666-B325-5BF9C77BC060:0.00003507,IMS-10020-CVDP-5E308AB9-63C0-458D-B980-C8379EF8E8B6:0.00000000)NODE_0001579:0.00000896)NODE_0001255:0.00000425)NODE_0001253:0.00000930)NODE_0040744:0.00001479)NODE_0040741:0.00001846)NODE_0040740:0.00003214)NODE_0040730:0.00010970,(IMS-10257-CVDP-58ABA54E-6038-4FAA-9146-399D7A16510A:0.00013625,(IMS-10579-CVDP-4A1CB7E6-AA2C-48EF-BBBC-0D7757A43BF9:0.00000000,((IMS-10082-CVDP-4F5EC065-7D3D-4F1C-97F5-B4C4808C2A3C:0.00000000,(IMS-10082-CVDP-E1CFD7B2-F042-4D37-97FC-578A701134AE:0.00000000,(IMS-10020-CVDP-9ACE924B-BF13-49B1-8576-A9454A46A993:0.00001534,(IMS-10020-CVDP-58AA6BA5-D0BF-404E-8BA3-407EAEB38D5F:0.00001096,IMS-10020-CVDP-B5FCD259-9B03-4D90-9430-A9626F576141:0.00000000)NODE_0001595:0.00001753)NODE_0040904:0.00007452)NODE_0001593:0.00003507)NODE_0001592:0.00001317,(IMS-10030-CVDP-1F406278-12E9-4D6C-BD7F-1DEE2AB44057:0.00013379,IMS-10020-CVDP-F324A86E-420A-4963-9D00-B7D3E084F1D0:0.00004831,(IMS-10116-CVDP-14E41BCF-A0E6-4F76-8EF6-1426D06BDDDE:0.00001001,IMS-10116-CVDP-AB3E7382-224D-42DA-96B1-E00C6FCF2715:0.00002316)NODE_0040889:0.00002076,((IMS-10383-CVDP-D6229B23-F617-4050-B595-309F6BFFAE28:0.00000338,(IMS-10383-CVDP-1232E56A-57F3-4E93-A470-E79290EE520F:0.00000338,IMS-10383-CVDP-7B1A8245-5D58-45A2-A0F8-95B5B133FD71:0.00002530)NODE_0001269:0.00000219)NODE_0040876:0.00016760,(IMS-10257-CVDP-99F152E3-1F0F-4D64-BF20-35DA580D7413:0.00005264,(((IMS-10013-CVDP-6EAE3FA8-5074-4ABA-A85E-431D20B61C9A:0.00000000,IMS-10013-CVDP-B68358DD-018E-4785-B861-7A745C9AC1D8:0.00000000)NODE_0001602:0.00000658,(IMS-10150-CVDP-28A2C00B-0994-476C-8CB2-579E2304EF2D:0.00002020,(IMS-10033-CVDP-B5058BC2-5DC5-4882-ACDF-0C4B4F11F03A:0.00007974,(IMS-10116-CVDP-653010F8-31A9-4713-9001-DA9AA5A14685:0.00000238,IMS-10224-CVDP-2DA366BD-561D-4B88-A353-2415B999AF93:0.00001553)NODE_0040874:0.00004010)NODE_0001604:0.00001937)NODE_0001603:0.00004117)NODE_0001601:0.00000675,(IMS-10020-CVDP-F698F464-D8C2-437B-B8E0-353EC3D4D87C:0.00000290,(IMS-10020-CVDP-F3CEFEF2-9A0A-4659-A574-B6C0E54BB52A:0.00000471,(IMS-10013-CVDP-C5F5DFEE-1E93-4E0C-9413-D6B295618638:0.00000886,(IMS-10020-CVDP-356E1FE7-8325-413C-9811-0DC6571E97B7:0.00000234,(IMS-10174-CVDP-0CE520CF-82EF-4C6B-866A-A479EAA141B1:0.00000676,((IMS-10013-CVDP-450C1399-B0DD-4099-B7F5-9D2192342DCE:0.00000000,IMS-10370-CVDP-9F83D1CE-4D61-49C9-B128-6A56BA3C93C4:0.00000219)NODE_0001616:0.00000923,(IMS-10257-CVDP-A9E51918-22B9-46CF-ACEB-B4695713D14D:0.00000077,(IMS-10020-CVDP-3A3C2005-ADB0-4114-9F5D-A2D77E616F48:0.00000003,(IMS-10033-CVDP-48340198-C526-4C71-BA45-91A8B54382A1:0.00000002,(IMS-10020-CVDP-48407224-5B6E-4300-B194-EB9EBB41A93C:0.00000000,IMS-10033-CVDP-FEDE49F1-7966-43C6-8842-86F6EBA6730B:0.00004822)NODE_0001620:0.00001317)NODE_0001619:0.00001317)NODE_0001618:0.00001169)NODE_0001617:0.00001065)NODE_0001615:0.00000630)NODE_0001614:0.00000215)NODE_0001613:0.00000652)NODE_0001612:0.00000462)NODE_0001611:0.00000038)NODE_0001609:0.00000604)NODE_0001599:0.00000644)NODE_0001270:0.00000656)NODE_0001267:0.00001541)NODE_0040873:0.00003061)NODE_0001591:0.00002628)NODE_0001589:0.00000474)NODE_0001585:0.00000217)NODE_0001566:0.00000479)NODE_0001557:0.00000662)NODE_0001556:0.00001324)NODE_0001512:0.00001940)NODE_0001470:0.00011091)NODE_0040728:0.00002827,((IMS-10122-CVDP-00664:0.00004460,IMS-10122-CVDP-00575:0.00000077,(IMS-10338-CVDP-7A1BD8D3-75E8-457B-A970-D5EFC56807A0:0.00005912,IMS-10020-CVDP-19FFD8D7-39DB-484E-91BD-BE014CB70E66:0.00005473,(IMS-10594-CVDP-BBE463C4-69EA-4AEA-8A2A-EB963FBF0F6F:0.00004185,IMS-10117-CVDP-68751CBF-3CC8-45DF-AFB5-FD6945B999BE:0.00003089)NODE_0040160:0.00008740,(IMS-10116-CVDP-A86C0831-2209-44ED-A683-ABA98CF88271:0.00000000,IMS-10116-CVDP-9662D314-C619-41B1-833E-84E2BF7A9B5B:0.00000000)NODE_0040195:0.00007007,(IMS-10375-CVDP-2944E055-B0EB-4FCF-9790-113BA40F83DE:0.00002420,(IMS-10375-CVDP-BF16E9AC-B507-4747-A4ED-561D8203234E:0.00000000,IMS-10338-CVDP-D7E2C308-B127-447F-9A9F-4E5408390E63:0.00000219)NODE_0001632:0.00001543)NODE_0040073:0.00005245,(IMS-10013-CVDP-74A8696E-F6C5-4514-908C-C52880F461C4:0.00000000,(IMS-10594-CVDP-10290915-4ED4-4ED7-A615-9DEFC2AB964C:0.00000000,IMS-10594-CVDP-8E021AB8-AF35-4DD0-AE1E-A1EE61A55F4D:0.00000877)NODE_0040145:0.00007671)NODE_0040144:0.00005473,(IMS-10116-CVDP-D637F4E5-B893-45B8-89AB-DEA7E1FDF950:0.00002858,IMS-10020-CVDP-C8246A6E-168C-42DB-B2A9-20B7028AD010:0.00002858,(IMS-10117-CVDP-585ECCD2-B87A-448B-8DC1-9B8208A313DB:0.00003967,IMS-10117-CVDP-4F5241F3-C3DF-4AFD-ABA3-B4C0CFF35483:0.00001556)NODE_0040164:0.00002836,(IMS-10020-CVDP-4DE7CF29-928C-40EC-BAB0-F8838E2C34F7:0.00000111,(IMS-10375-CVDP-2B34D926-2E70-441D-BAD2-EA19261DDF76:0.00001538,(IMS-10020-CVDP-B6C5E13C-6AE0-4BBC-8BA1-0800593FABC1:0.00000000,(IMS-10020-CVDP-694D91BB-65B0-450A-B609-BBEC5340F20D:0.00001325,IMS-10082-CVDP-7FA84327-1904-4C75-8C34-4745A0A67A43:0.00008778,(IMS-10020-CVDP-6A7E6585-9829-4094-86E2-F84F74F6770A:0.00002636,IMS-10150-CVDP-EDA07B76-3061-4DF8-9339-EC459E4AF4C5:0.00005047)NODE_0040172:0.00001539)NODE_0040170:0.00006565)NODE_0001644:0.00005264)NODE_0001643:0.00003395)NODE_0001639:0.00001212)NODE_0040163:0.00004150,(IMS-10117-CVDP-B4491A9A-A465-43D9-9C1E-E245222342C8:0.00003070,(IMS-10117-CVDP-EAEBF61B-BE9C-46B6-9BB5-05225409B290:0.00000026,IMS-10338-CVDP-7EE71AEB-2F30-4A01-9C1C-D226C4804EC3:0.00000464,IMS-10338-CVDP-5B3FD97E-36E1-46FB-9712-D8E904440F51:0.00000464)NODE_0040057:0.00002825,((IMS-10375-CVDP-CE647CA4-E67D-4FC7-AC55-6DA81BAAD093:0.00000338,IMS-10338-CVDP-815E68AB-3202-43CA-BEDD-3D9CF27FA977:0.00000119)NODE_0001648:0.00002124,((IMS-10375-CVDP-E5D8672D-3CE7-4A60-9EC7-E5C41073F781:0.00000000,IMS-10338-CVDP-21CC353D-852A-42B4-9FC9-019205443EF3:0.00000000)NODE_0001651:0.00000926,(IMS-10375-CVDP-EA8FB031-9115-4697-8FD9-0369145ED083:0.00000227,(IMS-10375-CVDP-4B814D77-CEC6-43E9-A9CD-8317A58D18B7:0.00000676,(IMS-10375-CVDP-4903CD37-448E-4BE1-A610-811CD255854C:0.00014685,IMS-10117-CVDP-E8571C51-0D0A-417B-B9DB-4931B489386D:0.00000000)NODE_0001656:0.00001771)NODE_0001654:0.00000208)NODE_0001652:0.00000699)NODE_0001650:0.00001098)NODE_0001306:0.00000827)NODE_0040053:0.00004157,((IMS-10122-CVDP-0159479E-027C-4CEB-A22E-A989C72E6CF7:0.00000238,IMS-10122-CVDP-2A3E9861-D7C9-4EBC-85D4-5259362190D5:0.00000896)NODE_0040082:0.00004778,(IMS-10020-CVDP-9A530850-5407-4F69-B7D0-E700CF3C4BF5:0.00017757,(IMS-10375-CVDP-95886D14-7EB5-4AAD-9699-0667A65F9B7D:0.00000102,(IMS-10122-CVDP-63A17C80-9C87-4BF7-9A2C-08FB8B44A1B5:0.00000076,(IMS-10020-CVDP-44D2AAE7-0894-4481-B375-E00931BD342F:0.00000000,IMS-10116-CVDP-75C6D5EB-CA1C-40BD-AE6F-43D43FB6D2C8:0.00000219)NODE_0001664:0.00001391)NODE_0001663:0.00001122)NODE_0001661:0.00000778)NODE_0001659:0.00002821,(IMS-10122-CVDP-273BE290-D2DD-4875-B65E-12D9D50D7BEA:0.00003082,IMS-10122-CVDP-1662F7D8-EFE1-497C-883F-A84E692A1C1F:0.00002424,IMS-10122-CVDP-CA925B0F-8916-4C53-A114-C07CA8ACE689:0.00003739,IMS-10122-CVDP-A9E65BEE-2FFF-41E8-B10D-F90DA2FE6F80:0.00003739,IMS-10122-CVDP-584AAFA0-B1A7-4FB7-9F98-C2138CD8645B:0.00005054,IMS-10122-CVDP-3D9942E0-3249-4D62-964B-E243BE9E75DE:0.00004835,IMS-10122-CVDP-5BA1A790-DB10-4A51-A30F-1EF0EAA3FF99:0.00001547,IMS-10122-CVDP-777F6415-980F-40EE-A2DA-EBBDB9590853:0.00003082,IMS-10122-CVDP-B8A3FCE5-3ED1-4A87-A43F-4DE7DA70F7E7:0.00005493,IMS-10122-CVDP-1582:0.00001767,IMS-10122-CVDP-944F8B38-614B-4894-B42D-9A1E7E03F9FE:0.00003739,(IMS-10122-CVDP-1011:0.00000000,IMS-10122-CVDP-694DE321-627B-46BA-BD51-69A16046F2AD:0.00001534)NODE_0040116:0.00000890,(IMS-10122-CVDP-3B3D9725-F7AA-47C0-B421-49DA45D5A98B:0.00004200,IMS-10122-CVDP-6875E874-6D4A-4B12-AC19-45CEDA44C6A0:0.00001132,(IMS-10122-CVDP-D2601E61-17E4-4900-AF7D-295C6B90AEBB:0.00004215,(IMS-10122-CVDP-03FEC045-6497-45C3-AAE8-0F1804FFCB75:0.00000000,(IMS-10122-CVDP-3CAF95B4-853E-4F9D-BE71-52F1AEF88733:0.00000338,IMS-10122-CVDP-82839F9E-2441-44D5-B168-9BD4498DE688:0.00000119)NODE_0001671:0.00003169)NODE_0001670:0.00000927)NODE_0001668:0.00000643)NODE_0040085:0.00000635,(IMS-10122-CVDP-4CD0C616-C4C1-4141-95D4-561A742D0C58:0.00002882,(IMS-10122-CVDP-62E8C478-8149-4B19-AA78-A244D4658392:0.00001534,IMS-10122-CVDP-D5A0B20C-F5A7-4953-9C89-B8E11D495A78:0.00000000)NODE_0040119:0.00000471,(IMS-10122-CVDP-1B1B0C03-2435-44B5-B384-B150100435E7:0.00000676,(IMS-10122-CVDP-3A517957-4442-4CCD-9D9F-AEDE9D3A67E9:0.00000157,(IMS-10122-CVDP-6F850916-F3F1-4270-921D-5A9A4E3BC429:0.00000000,IMS-10122-CVDP-265F6BC9-657D-4036-B1AD-73AEBF03FF1B:0.00000000)NODE_0001677:0.00000815)NODE_0001676:0.00000738)NODE_0001675:0.00001330)NODE_0040117:0.00001076,((IMS-10122-CVDP-1016:0.00000316,((IMS-10122-CVDP-A1D2A61A-77CA-433F-8D15-E51696AAB8EB:0.00000000,IMS-10122-CVDP-4C919F5F-2809-482B-89DE-B27F7BE2947A:0.00000000)NODE_0001681:0.00000894,(IMS-10122-CVDP-52444C98-351F-486F-A7CF-EC3B0FA8CA7E:0.00000064,(IMS-10122-CVDP-D4340A14-FA12-4B7B-9A4A-8297135463FF:0.00000000,IMS-10122-CVDP-41821B81-9CF4-434C-8170-3CABCCEAD8CA:0.00000000)NODE_0001683:0.00000721)NODE_0001682:0.00000830)NODE_0001680:0.00000299)NODE_0001679:0.00000354,(IMS-10122-CVDP-1013:0.00000067,(IMS-10122-CVDP-1585:0.00000047,((IMS-10122-CVDP-4992083B-4BB6-4403-BB6B-33A5F12D1546:0.00000000,IMS-10122-CVDP-6620511D-607D-4359-8F2A-18F81946FB46:0.00000658)NODE_0001692:0.00001282,(IMS-10122-CVDP-DD771FF7-E780-459A-A310-AED786980515:0.00000676,(IMS-10122-CVDP-D01A1E4A-A023-4BF3-8F6F-934E97748FFA:0.00000676,(IMS-10122-CVDP-CBE64C6B-2FDD-4264-9CFA-A314ABF976D3:0.00000531,(IMS-10122-CVDP-F0D88D32-3468-4A97-9CF7-79D9D02C43A0:0.00000000,IMS-10122-CVDP-AFE93646-CD28-4DEB-8769-581272E811A2:0.00000438)NODE_0001697:0.00000750)NODE_0001696:0.00000802)NODE_0001695:0.00000658)NODE_0001694:0.00000825)NODE_0001691:0.00000081)NODE_0001689:0.00000896)NODE_0001686:0.00000823)NODE_0001678:0.00000000)NODE_0040083:0.00001058)NODE_0040076:0.00000676,(IMS-10013-CVDP-01074:0.00000278,((IMS-10375-CVDP-FB2628AE-78BF-422D-857F-FDDD586CC46B:0.00006575,IMS-10338-CVDP-6D702CD2-C53A-43B2-98CC-E2AC4520F015:0.00000000,IMS-10013-CVDP-060C628A-BF15-4BE4-9B04-F289F70012B4:0.00000877)NODE_0040157:0.00005762,((IMS-10375-CVDP-AA7E3781-8BCB-4407-ABD2-5261FB2999E7:0.00011365,(IMS-10117-CVDP-71D0A667-09BF-47C7-AEB5-79D3A4C3B99A:0.00002429,IMS-10375-CVDP-7AC0182C-FADC-4208-A40E-DA128481E66F:0.00007470)NODE_0040071:0.00004772)NODE_0040070:0.00005750,(IMS-10338-CVDP-3BAED1C2-9993-4025-A84F-23490A0AB168:0.00006211,((IMS-10338-CVDP-80552300-0A45-45C5-B02A-5E964B2A2C5F:0.00000167,(IMS-10338-CVDP-36EDEEBA-2EC3-4D68-95EE-E5DC1123A1CE:0.00000000,IMS-10338-CVDP-25E1657C-67E1-4D8E-807A-CA588B0F10EB:0.00000000)NODE_0001702:0.00000386)NODE_0001701:0.00000295,((IMS-10338-CVDP-44FF4855-DD06-4565-92E2-4CD420DC06B4:0.00000000,IMS-10338-CVDP-9E29374B-2580-4225-970D-4C3C48C54F0A:0.00000000)NODE_0001705:0.00000786,((IMS-10122-CVDP-D8E66300-E35D-405B-A64B-F945AEB989B4:0.00000658,(IMS-10013-CVDP-1E97328E-AC4A-4735-8F99-14FEA08F9597:0.00000000,(IMS-10013-CVDP-4BF7C9D3-5222-4380-A826-174EEB80FA04:0.00000000,IMS-10338-CVDP-636BE6A1-23D1-4E1E-AD98-CB317B2B8AAF:0.00000000)NODE_0001713:0.00000658)NODE_0001712:0.00000658)NODE_0001710:0.00000802,((IMS-10338-CVDP-CFB9F7AF-8759-44AE-BC75-CE32D672F853:0.00000695,((IMS-10020-CVDP-7B05F706-DA61-4800-AAE9-A8588D6B21F5:0.00000443,(IMS-10338-CVDP-67C5B40A-4AB5-4417-959E-E040C621DE7A:0.00000468,((IMS-10375-CVDP-12890014-2051-4AA7-BD63-7B5D2251D2B3:0.00000000,IMS-10375-CVDP-E50A3C98-4FB6-480F-91CC-BBC8723DEE37:0.00000000)NODE_0001723:0.00000893,(IMS-10116-CVDP-86FB5D44-0A67-48AC-BCF6-83F10FE3C0DE:0.00000438,IMS-10375-CVDP-D2E863C0-DF56-42A4-AFB2-57BAC2224B79:0.00000000)NODE_0001725:0.00000893)NODE_0001722:0.00000452)NODE_0001721:0.00000413)NODE_0001719:0.00000690,((IMS-10375-CVDP-07A09B16-91A8-4360-978A-EC3CB6E7C52D:0.00000927,((IMS-10375-CVDP-48D8B489-4744-4227-BCAC-913C5BE20EBB:0.00000000,IMS-10375-CVDP-1A88B399-83C4-42E2-89FC-0B63ABC4BE0C:0.00000000)NODE_0001730:0.00000894,(IMS-10375-CVDP-AC7FE175-F9EC-4671-8D82-5BA447A92E83:0.00000000,IMS-10375-CVDP-8ED02E68-1327-4966-B0DF-C580F90BAD08:0.00000000)NODE_0001731:0.00000894)NODE_0001729:0.00000910)NODE_0001728:0.00000678,((IMS-10338-CVDP-072F18AF-9045-4F97-990C-A9F9480D06A4:0.00000057,(IMS-10375-CVDP-4F06974E-8DAE-4CEC-82EB-B935F78823DC:0.00000000,IMS-10375-CVDP-F8FC7D15-4FC9-4D4B-A7B8-E33738ADDFF8:0.00000000)NODE_0001737:0.00000715)NODE_0001735:0.00001141,((IMS-10375-CVDP-A5DE066F-2357-44AD-A5CD-E8A0C17AAC30:0.00000219,(IMS-10338-CVDP-881458E0-A54F-41D4-8B92-B84C3BA01530:0.00000000,IMS-10338-CVDP-5E11B61F-995E-4227-AF1E-DD8CD84BE6F9:0.00000000)NODE_0001741:0.00000658)NODE_0001740:0.00000963,((IMS-10375-CVDP-617653FE-4307-4B6C-B65E-97F6BA8776C4:0.00000000,IMS-10375-CVDP-CE33D3B2-F931-417E-B6D7-B4914660B6BE:0.00000000)NODE_0001743:0.00000941,(IMS-10375-CVDP-CB58B532-BD87-4264-88AB-A4CD569C57C8:0.00000000,IMS-10375-CVDP-69B7A485-6734-47F8-9EC6-A8077EF452BD:0.00000000)NODE_0001745:0.00000941)NODE_0001742:0.00000680)NODE_0001738:0.00000673)NODE_0001733:0.00000626)NODE_0001726:0.00000185)NODE_0001718:0.00000658)NODE_0001717:0.00000519,(IMS-10013-CVDP-D4F0AD24-DB52-4916-A730-83EC5E83AF84:0.00000325,(IMS-10013-CVDP-392B5C52-5E9A-476E-900C-6603DE8DD4FB:0.00000319,(IMS-10338-CVDP-A8062E8A-FE0B-4DC1-B2E9-CFEFD43BD8DC:0.00001545,(IMS-10338-CVDP-714B953A-F264-4663-B593-B11804AF45C0:0.00000453,((IMS-10375-CVDP-7A9D4F6E-74A5-42F4-9360-14B6340868B9:0.00000259,(IMS-10116-CVDP-E24B8B8F-636D-49D9-A720-B88425B51794:0.00000535,(IMS-10338-CVDP-3436D049-8C44-4F33-9DC6-1414D03B04C5:0.00000000,IMS-10375-CVDP-0419B34B-97ED-4F66-B912-D7F2646922C6:0.00000000)NODE_0001756:0.00000973)NODE_0001755:0.00000382)NODE_0001753:0.00000661,(IMS-10116-CVDP-498377FF-7914-4D7F-94E0-8157C1BB8E2D:0.00000465,(IMS-10375-CVDP-B94C79C7-896F-41E6-B142-3DDE65FEFBE7:0.00000523,(IMS-10375-CVDP-76B9C8EF-62FC-477D-9739-7E5773A36FBA:0.00000000,(IMS-10375-CVDP-B4A15504-537B-46B8-9355-BDAF9775D76A:0.00001785,(IMS-10375-CVDP-1683D5F8-DD18-49E0-8392-1D71709AB8C3:0.00004840,(IMS-10594-CVDP-0ABF1DF3-D723-4D8E-9B47-9E2A4BB96DAD:0.00006143,((IMS-10375-CVDP-C18389B7-7A35-43C5-8C65-C613178E083E:0.00001141,IMS-10013-CVDP-8D5E6CEE-0297-4A65-B30B-2A561BAC96A7:0.00003333)NODE_0001425:0.00004566,(IMS-10116-CVDP-CA2A6BE1-5002-4EC3-BD51-056F716F6B8B:0.00004190,(IMS-10375-CVDP-EB777613-E637-4127-82AC-4053602AE248:0.00004629,(IMS-10150-CVDP-1A4CAC00-E53A-441B-BB8D-10430EA080BC:0.00004453,(IMS-10375-CVDP-8E6AA614-8F4C-46F5-B896-64FB5571059A:0.00004185,(IMS-10150-CVDP-7D55ACF7-051C-435B-9EFE-F3099EA59855:0.00004629,(IMS-10013-CVDP-A10596D4-197E-40FA-A63E-6E6C12CDDD6A:0.00001808,IMS-10375-CVDP-A3BF1D11-B096-4199-9F26-5C4ACB1D8231:0.00002027)NODE_0001773:0.00003040)NODE_0001772:-0.00000005)NODE_0001770:0.00000706)NODE_0001769:0.00000614)NODE_0001767:0.00000000)NODE_0040130:0.00004585)NODE_0040128:0.00001751)NODE_0001764:0.00004177)NODE_0001763:0.00004836)NODE_0001762:0.00005228)NODE_0001761:0.00000961)NODE_0001758:0.00000600)NODE_0001757:0.00000674)NODE_0001752:0.00000410)NODE_0001751:0.00000654)NODE_0001750:0.00000308)NODE_0001748:0.00000445)NODE_0001747:0.00000670)NODE_0001714:0.00000245)NODE_0001709:0.00000642)NODE_0001704:0.00000115)NODE_0001700:0.00000489)NODE_0001698:0.00000163)NODE_0001368:0.00000483)NODE_0001366:0.00000215)NODE_0001365:0.00000592)NODE_0040052:0.00000521)NODE_0040050:0.00007645,(IMS-10272-CVDP-E34E16CF-BE29-4C23-B1E2-1D6B35EAA0C0:0.00006887,(IMS-10020-CVDP-78AC1F8A-0D33-4BD8-AC78-ED8F5432A467:0.00004074,IMS-10116-CVDP-89AADC43-687F-40EA-AD6B-3B9848E286FC:0.00005827,IMS-10264-CVDP-BEE6DDF8-7213-4FC5-B2F6-12B7A2BCE7FB:0.00000567,((IMS-10061-CVDP-D104A130-9E50-493F-95E7-5BC8695CBF4D:0.00006628,(IMS-10150-CVDP-1ABF762C-2994-4873-A8F8-DDCFF83815D9:0.00004659,IMS-10150-CVDP-EB21A97A-2354-4A12-906A-0EB5FC4F1182:0.00004659)NODE_0040300:0.00007668)NODE_0040299:0.00014531,((IMS-10146-CVDP-FF49362C-37FF-41CE-B321-39D166EADB26:0.00024548,IMS-10020-CVDP-2FC6EDB9-945A-41D1-8A91-F8332E99C578:0.00000000,(IMS-10013-CVDP-CB26D7D1-901C-4B9D-AE2B-8DC5BAAB30E9:0.00000913,IMS-10603-CVDP-317A842B-0C66-4461-9A89-4A65B8D9B0D9:0.00001351)NODE_0040291:0.00023416)NODE_0040289:0.00000880,(IMS-10186-CVDP-403271F7-585C-465B-8D35-C55C4CFACA35:0.00007476,(IMS-10020-CVDP-6C37D0B7-AE59-4ADE-8C34-4EAC21BB436E:0.00004130,(IMS-10261-CVDP-6451F731-5B56-44F5-BE9B-887514F13D43:0.00001342,IMS-10087-CVDP-D93949AC-1C98-4FA2-8CD0-F5EB2D1061DD:0.00002876)NODE_0040295:0.00009363)NODE_0040294:0.00003347)NODE_0001782:0.00010061)NODE_0001779:0.00001211)NODE_0001776:0.00002860)NODE_0040288:0.00002594,((IMS-10013-CVDP-01439:0.00002424,(IMS-10338-CVDP-00159:0.00002696,(IMS-10116-CVDP-1290EBF8-27D7-432C-9181-041DD0FC469C:0.00006561,((IMS-10272-CVDP-6762EEA1-2122-4751-9795-8D2E4B971F99:0.00029164,(IMS-10004-CVDP-00194:0.00000000,IMS-10216-CVDP-81F9ECC6-1627-4941-8620-83872A08F7FD:0.00000219)NODE_0001792:0.00000452)NODE_0001791:0.00000163,(IMS-10087-CVDP-9B411AD2-5267-4366-B0F3-B2BCE9252CD3:0.00005787,(IMS-10150-CVDP-E2E6B998-BB12-43A6-9FC1-A4D29BE3796E:0.00003775,(IMS-10150-CVDP-B730097E-EAAB-4DEC-ABEC-2FBD934EC033:0.00002867,IMS-10150-CVDP-8BCDF83D-6FAD-4110-A7A9-DF612C4CEFDD:0.00000676)NODE_0001795:0.00003099)NODE_0040285:0.00007710)NODE_0040284:0.00016746)NODE_0001789:0.00000466)NODE_0001788:0.00000300)NODE_0001787:0.00000385)NODE_0001786:0.00001212,(IMS-10087-CVDP-41DC8A20-E23F-4E90-AFB1-0BD8D958DD5D:0.00026962,IMS-10216-CVDP-FE3F8331-0F46-4294-9BE7-16ADF07635AA:0.00001099,IMS-10122-CVDP-00609:0.00002852,IMS-10020-CVDP-B9348ADF-3808-45BB-BE51-1052F5366936:0.00003948,IMS-10013-CVDP-52534FBC-CCB0-4E8E-B624-0191C0358727:0.00002414,(IMS-10004-CVDP-FEAA5711-F754-4B20-ABC9-572A067E3779:0.00007500,IMS-10061-CVDP-3AED7E47-6EE3-4237-9414-7A040D68750B:0.00001582,IMS-10594-CVDP-E3C4E2F5-025B-4DEC-A220-F5FFD213FE39:0.00008377)NODE_0040278:0.00011791,(IMS-10013-CVDP-01600:0.00000168,(IMS-10013-CVDP-029AAC37-0738-4635-92F9-D56C01CC08A0:0.00004045,((IMS-10216-CVDP-7797169D-A3E4-44AE-9068-8622BFA46311:0.00000237,IMS-10216-CVDP-B6572318-CD3A-4851-8EC9-D40994E06A3F:0.00000676,IMS-10216-CVDP-9AA0F0DC-E122-42E1-9B51-A12906F24BF6:0.00000237)NODE_0040280:0.00004004,(IMS-10013-CVDP-A2247A10-99EF-41DF-8B16-99015B2A7382:0.00000000,(((IMS-10150-CVDP-6679B38B-2285-4E6B-B7DC-0B41464FB945:0.00000000,IMS-10150-CVDP-14CACC74-B11C-4C33-A07F-F6735DFA6457:0.00000000)NODE_0001478:0.00002937,(IMS-10216-CVDP-590DB8E3-F4CE-4AE6-BDD5-5A1F9843D091:0.00002876,(IMS-10150-CVDP-E74AFEB7-DD55-44D8-9547-8E7F8C40AE1D:0.00001625,IMS-10216-CVDP-2ACD8C65-A607-4A9D-BB04-AEA83083B810:0.00003378)NODE_0001808:0.00001251)NODE_0040272:0.00003130)NODE_0040270:0.00010792,((IMS-10004-CVDP-1BF3ACB6-A62D-4FB6-9CB1-48522CAB0170:0.00002853,(IMS-10004-CVDP-4F29D968-F0DB-4B68-A544-4161007432F9:0.00002640,IMS-10004-CVDP-FD2232A5-E02D-454C-B260-D700FE3161DF:0.00002859)NODE_0040265:0.00000213)NODE_0040264:0.00004405,((IMS-10004-CVDP-4D7BD56E-185B-47C4-8885-295C1DCA6405:0.00003069,IMS-10004-CVDP-72D5E666-988F-40B7-A3B4-EC58856014D8:0.00003069)NODE_0040262:0.00009294,(IMS-10004-CVDP-A51E1C4B-8D89-45BD-B3F5-C334B67BD913:0.00004214,(IMS-10004-CVDP-ACA5C9F4-81BF-4EE3-8E50-2EDDBB09AC6A:0.00002651,IMS-10004-CVDP-68F4CD13-50E5-482F-88FA-B82D10AFDED9:0.00002651)NODE_0040276:0.00001563)NODE_0001816:0.00001574)NODE_0001812:0.00001471)NODE_0001809:0.00003182)NODE_0001805:0.00010819)NODE_0001804:0.00000515)NODE_0001802:0.00000680)NODE_0001801:0.00000726)NODE_0001799:0.00000493)NODE_0040256:0.00002756)NODE_0001785:0.00000841,(IMS-10302-CVDP-12850F34-BE60-4DF7-93C3-532E69E5888F:0.00003922,IMS-10146-CVDP-928B6A7A-D3EF-42D6-A8A9-A754CF0F3ED9:0.00031977,((IMS-10013-CVDP-B819F707-AFC2-4A05-853F-53A1405286F1:0.00004840,(IMS-10013-CVDP-BC3AFF81-EAB3-4B28-9DEF-6012BFE427A9:0.00000000,IMS-10013-CVDP-F4FC6267-BF37-4614-98CA-F3081EAC4400:0.00000000)NODE_0001821:0.00003306)NODE_0040202:0.00018395,((IMS-10013-CVDP-10899464-529C-438A-B531-7DC5B041531C:0.00000000,IMS-10261-CVDP-3916ACB3-D269-4084-BD9A-4E949EAC13AE:0.00000219)NODE_0040205:0.00001561,(6166ba5b81e18c1c41cecfe8:0.00002256,IMS-10020-CVDP-4327BD86-287D-468F-9C18-D06E0B0BE256:0.00002695,IMS-10013-CVDP-11AD1B83-7705-4518-9820-80C02772C032:0.00005325,(IMS-10020-CVDP-DC94F6B5-5FA1-4EA9-ADED-8EF177E85617:0.00000000,IMS-10020-CVDP-FF5C5122-F32D-4949-84F8-10634503CC6C:0.00000000)NODE_0040209:0.00002695)NODE_0040206:0.00004566)NODE_0040204:0.00003263)NODE_0040201:0.00008303,(IMS-10225-CVDP-00475:0.00000834,(IMS-10004-CVDP-74912FB4-80EB-4258-A990-7B6D57A2BB97:0.00003879,((IMS-10013-CVDP-6D964120-5F1F-4EE9-B10F-23D6183071DE:0.00000679,IMS-10020-CVDP-45B745BC-DA69-4E8A-BB38-6E339CAD39C9:0.00006158,IMS-10150-CVDP-B134425F-F9C9-4DDF-AE65-280A4F402AE5:0.00010323,(IMS-10020-CVDP-4D1E3B5D-270B-4DB4-99E1-9530BBDDA983:0.00000000,IMS-10020-CVDP-B5AEE22E-8553-4AFA-9A8B-25EBA34A16D7:0.00000000)NODE_0040242:0.00002213,(IMS-10004-CVDP-C1771E40-8BB9-4142-BBC9-BFC6917B709A:0.00012550,(IMS-10013-CVDP-F2605799-12BC-44AE-86AB-12AF8E555DE4:0.00000263,(6166ba5b81e18c1c41ced10c:0.00005746,(IMS-10117-CVDP-2765EF8C-4CAE-49B1-9039-8A99B067336A:0.00000454,(IMS-10061-CVDP-0BB15314-3FA9-4E39-8FC4-E1BC553E775E:0.00000286,(IMS-10020-CVDP-E11ADC93-DAA6-4387-89B4-1E9CF475D3E6:0.00000438,(IMS-10020-CVDP-75EDF31C-48E0-447D-B5B5-71F143035231:0.00000000,(IMS-10150-CVDP-1706091F-971D-453A-B5B2-D0DE855138B7:0.00000676,(IMS-10150-CVDP-29C6BADF-E83C-475C-BED6-B3F59E829AE3:0.00000041,(IMS-10013-CVDP-C746B0E1-7889-4DE2-9295-91B68137FAB1:0.00000000,IMS-10013-CVDP-5189FE00-54E7-44AB-BC9F-11168495BF11:0.00003288)NODE_0001838:0.00002233)NODE_0001837:0.00001292)NODE_0001836:0.00003270)NODE_0001835:0.00000658)NODE_0001834:0.00001163)NODE_0001833:0.00000387)NODE_0001832:0.00000908)NODE_0001831:0.00000435)NODE_0001830:0.00000232)NODE_0001505:0.00000622)NODE_0040235:0.00010155,(IMS-10565-CVDP-5C62591D-2D5D-4899-B66A-2E577750A979:0.00011883,(IMS-10267-CVDP-A918E506-BF2E-4C77-9412-8AC234DEE10D:0.00005582,((IMS-10004-CVDP-393CAC3C-FE02-443E-AA85-92CCCDDE5074:0.00002233,(IMS-10004-CVDP-86334DF1-80C9-437F-B3FF-3AC48E426F7B:0.00000973,(IMS-10004-CVDP-5A700B45-FDB4-454E-894A-CB0A0BA9906C:0.00000000,IMS-10004-CVDP-2122AA00-ABAD-4404-B3F4-1EF0456EC779:0.00000000)NODE_0001846:0.00000973)NODE_0001844:0.00001259)NODE_0040231:0.00004692,((IMS-10565-CVDP-23EC9C8C-1398-452B-AB6F-750FD5CA3317:0.00000039,(IMS-10565-CVDP-E0CA32EE-AC8B-4331-8126-82AC7EBCD597:0.00000000,IMS-10004-CVDP-ABFE84AA-CA75-48EB-9842-AB1618E3AF95:0.00002192)NODE_0001850:0.00000697)NODE_0040228:0.00008029,(IMS-10004-CVDP-1D3B5EFE-518E-431F-95E3-0E71914A15B8:0.00000000,(IMS-10565-CVDP-EF4EAD17-5F9A-48CF-B77C-9EA87F6CC1C0:0.00008673,(IMS-10565-CVDP-14B7D6F4-7C43-4FC9-BED2-E5CAC74FF28D:0.00000271,(IMS-10004-CVDP-711FCA33-AC03-4658-B828-EA3FC8B11C07:0.00000221,(IMS-10267-CVDP-00C028C0-AF1B-4252-9D78-A574CD4EC02B:0.00000000,(IMS-10565-CVDP-4EE7A922-993A-4107-96B1-2FBAEEF3F3C2:0.00004324,(IMS-10565-CVDP-CB31EA12-6C9B-4F0B-BE16-4DBED05F4214:0.00004003,(IMS-10267-CVDP-290DDFD3-1806-4234-BCE4-F0F03941B3B7:0.00006592,(IMS-10565-CVDP-929907FA-83A2-43B6-ABD7-156800E363AB:0.00000472,((IMS-10565-CVDP-D0C66397-D33B-4F06-9AC9-B3F4E5F358B0:0.00000000,IMS-10565-CVDP-0B891D29-8377-44FB-A2B9-7C24065FDE98:0.00000000)NODE_0001863:0.00000658,(IMS-10565-CVDP-A6596094-FD72-4672-BF13-2983FAFE1380:0.00000036,(IMS-10565-CVDP-5A5B68FC-13BB-495F-9650-C95BECD5EDC3:0.00000219,IMS-10117-CVDP-9E5F202A-0D25-47B8-A744-368D55318326:0.00000000)NODE_0001866:0.00000694)NODE_0001864:0.00000621)NODE_0001862:0.00000253)NODE_0001861:0.00000640)NODE_0001860:0.00000479)NODE_0001858:0.00001198)NODE_0001857:0.00002909)NODE_0001856:0.00001317)NODE_0001855:0.00000488)NODE_0001854:0.00000950)NODE_0001853:0.00000752)NODE_0001852:0.00000616)NODE_0001848:0.00000391)NODE_0001842:0.00000191)NODE_0001841:0.00000383)NODE_0001840:0.00000266)NODE_0001827:0.00000498)NODE_0001499:0.00000899)NODE_0040210:0.00000677)NODE_0040198:0.00000774,((IMS-10082-CVDP-C27263D3-21D2-4320-80EF-0754D6A5E012:0.00028993,(IMS-10116-CVDP-5A2353F6-B812-4545-B5A4-D38E11C8EF0B:0.00037480,(IMS-10082-CVDP-B8BD959C-2BE2-417F-9778-563ECB15DDE8:0.00000000,IMS-10267-CVDP-AE110294-5065-474E-91D0-95F26680371E:0.00027836)NODE_0001871:0.00000658)NODE_0001870:0.00000938)NODE_0001868:0.00002783,(IMS-10294-CVDP-671:0.00001225,((IMS-10020-CVDP-18075D6D-2063-41E9-8072-34FF222D5EC4:0.00000000,IMS-10020-CVDP-7D06A13A-2729-451D-B0BB-EB6193C70F68:0.00000219)NODE_0001875:0.00000793,((IMS-10020-CVDP-9CC61CA2-B45E-4ACB-9216-EC947D9DC783:0.00000000,IMS-10020-CVDP-15F23C58-9D84-4061-90F4-82608659BFDF:0.00000000)NODE_0001878:0.00000710,(IMS-10020-CVDP-405BF486-4E9F-4F9C-AAEF-A9D941740841:0.00000005,(IMS-10020-CVDP-96D00C47-F80F-432F-9E95-B10062ECBED6:0.00000676,(IMS-10013-CVDP-51584CBB-F1F0-46B8-8AC2-86E34891E1CA:0.00000079,(IMS-10020-CVDP-F6ACB8F8-84AF-4D66-9F74-B80ED99865E0:0.00001325,(IMS-10020-CVDP-0320C212-F071-4123-8D80-3509C94ABE36:0.00000000,IMS-10087-CVDP-ADDAAF37-0E83-4D0B-8C04-F63BAD54B2A9:0.00001315)NODE_0001885:0.00010531)NODE_0001884:0.00005987)NODE_0001883:0.00001035)NODE_0001881:0.00000206)NODE_0001880:0.00000705)NODE_0001876:0.00000522)NODE_0001873:0.00000650,(IMS-10116-CVDP-A8DB707A-7A8D-4571-BDE7-670B716003EE:0.00003372,(IMS-10087-CVDP-553D91CC-C940-429B-B271-07053FB005CC:0.00000000,IMS-10013-CVDP-EE6D08F2-4E27-44B8-B32D-ABAA5BF26986:0.00001534)NODE_0040330:0.00001619,(IMS-10087-CVDP-F22EEB57-0FFB-47B3-8112-802D3AF7A850:0.00000000,IMS-10186-CVDP-E712A2ED-2F6C-427F-88E4-20B4D91DA59E:0.00004822)NODE_0040334:0.00004030,(((IMS-10267-CVDP-438651A3-4478-480A-9A64-0DBA76679A6A:0.00000676,IMS-10267-CVDP-16368F04-0B98-4091-9C95-78C6C3742088:0.00001333)NODE_0040318:0.00006343,(IMS-10264-CVDP-E7E65A0F-6EDA-4203-8CEB-B42517D21E7B:0.00003309,IMS-10173-CVDP-81254FF6-B94F-452D-87E4-60662A28A7E8:0.00001336)NODE_0001893:0.00006339)NODE_0001891:0.00013378,(IMS-10117-CVDP-CADBD1DE-A861-4C68-8C0F-4431872665FE:0.00001252,(IMS-10087-CVDP-C87B72FB-E7E7-42E3-A955-B60CC7F91B85:0.00005303,(IMS-10087-CVDP-1827A59E-BE6B-418D-84E1-27953A06B486:0.00001869,(IMS-10087-CVDP-D23D370B-CC44-4263-8DE9-D215D2C4D130:0.00000878,IMS-10087-CVDP-3B9E37AD-8FAB-47A4-82C7-2F9ED9CF3D45:0.00000878)NODE_0001897:0.00001429)NODE_0001896:0.00002996)NODE_0001895:0.00014798)NODE_0040321:0.00001830)NODE_0040317:0.00004893,(IMS-10261-CVDP-5BE60A22-6C77-42BA-890F-49AB4EB82349:0.00025707,((IMS-10020-CVDP-479B1BAF-1494-4673-B404-87FEB67C536E:0.00000242,((IMS-10087-CVDP-0DA2083B-1FA1-4D6D-B479-CBD9F9CAB0D5:0.00000305,(IMS-10087-CVDP-6100E6F9-3DC3-4BDE-B6DF-3E4983359374:0.00000219,IMS-10186-CVDP-9B07FE45-BB30-4663-B76E-B0EABE3F83DC:0.00000000)NODE_0001903:0.00000743)NODE_0001902:0.00000637,(IMS-10116-CVDP-C4DAB1A8-5657-4C89-95A2-D2C048257655:0.00000534,(IMS-10087-CVDP-73279068-C9AD-4784-A8AA-B24BF5767FC7:0.00000219,(IMS-10087-CVDP-77C2C3ED-75C0-4DD5-A61C-3292567E15C5:0.00000000,(IMS-10087-CVDP-7D7CCFC4-6036-46FD-8440-C0A4FF4FBD98:0.00008773,(IMS-10186-CVDP-CEBAA87B-92C8-4680-9ABE-1BD307FDCC52:0.00000000,(IMS-10087-CVDP-539D284D-F7FA-42EE-9871-E1F996FA9DAA:0.00001351,(IMS-10186-CVDP-74682FA0-6D68-4EA2-8444-15308946440F:0.00000000,IMS-10186-CVDP-D4930264-B39C-4076-AF07-3A2A8B15EE44:0.00000000)NODE_0001910:0.00001570)NODE_0001909:0.00006101)NODE_0001908:0.00001540)NODE_0001907:0.00006788)NODE_0001906:0.00000658)NODE_0001905:0.00000753)NODE_0001904:0.00000626)NODE_0001901:0.00000178)NODE_0001899:0.00000514,(IMS-10117-CVDP-70ECF78F-B5F9-4E77-874C-A3B0AC5710AE:0.00001123,((IMS-10150-CVDP-A1D2DE17-AF84-4B6F-8B9F-02879B1D9AF9:0.00001365,IMS-10150-CVDP-F0804213-2B49-4B78-8B50-CC33F6DB5551:0.00008379)NODE_0040345:0.00003070,((IMS-10087-CVDP-3F619673-BF19-429A-AC7F-201C75CAE49D:0.00000000,IMS-10150-CVDP-D816B630-6763-40F2-8126-8C0809687219:0.00001534)NODE_0040349:0.00002922,((IMS-10116-CVDP-BDBE7BA3-76CD-4308-9A03-31111CF71A66:0.00000000,IMS-10116-CVDP-164B03FC-C732-411A-AC87-069C895907E7:0.00000877)NODE_0040346:0.00007347,((IMS-10087-CVDP-D195A5BC-02EA-4EAA-BB20-7CA1E34472C5:0.00004661,(IMS-10150-CVDP-1E7D5B49-019D-4AF1-97AC-7D80510CD633:0.00000676,(IMS-10150-CVDP-FFB205EA-C1CF-4624-AF72-2D76561EFB00:0.00003543,IMS-10150-CVDP-C32B3A5F-1672-4994-9E52-7F03D47E2AC3:0.00001351)NODE_0001923:0.00000859)NODE_0001922:0.00002889)NODE_0040351:0.00003452,((IMS-10294-CVDP-36A93B00-5DC2-4B10-BC34-6223E3B964FF:0.00001351,(IMS-10294-CVDP-A56EB68A-D1CC-4709-B53C-BC605D6E66EF:0.00000338,IMS-10294-CVDP-C537227C-BE3C-4B96-8A5E-AFFC41A3AD16:0.00000338)NODE_0001927:0.00001452)NODE_0001926:0.00004307,(IMS-10150-CVDP-4B94AC5E-E66F-47B9-AF55-06D15EEE53DF:0.00003069,(IMS-10150-CVDP-47601F73-FDFC-47D4-90DB-40EA32A6E578:0.00003946,(IMS-10150-CVDP-2F3BC7E2-D27E-4E94-8D57-2CCC99651F06:0.00002023,(IMS-10150-CVDP-15491C8D-0408-45E8-AD53-61B4203C8EF3:0.00001351,IMS-10150-CVDP-1C154E79-BF15-4EF3-B743-19B6F0C7FC2D:0.00001132)NODE_0001929:0.00001987)NODE_0001598:0.00001923)NODE_0001596:-0.00000000)NODE_0040357:0.00002370)NODE_0001924:0.00000700)NODE_0001920:0.00001207)NODE_0001916:0.00001712)NODE_0001914:0.00001513)NODE_0001912:0.00006112)NODE_0040343:0.00006428)NODE_0001898:0.00000623)NODE_0001563:0.00000679)NODE_0040316:0.00001359)NODE_0040305:0.00001620)NODE_0040301:0.00003166)NODE_0040196:0.00005657)NODE_0040049:0.00006690,(IMS-10370-CVDP-1F00741D-348D-4A76-B5E9-7B4F42F8A4B9:0.00004885,IMS-10587-CVDP-3FEFDB48-69AD-4DC1-88DF-C8EDF35B1AC9:0.00019789,IMS-10213-CVDP-8281D5DE-8CAF-4EB8-8DE3-8A79E8D62391:0.00003789,IMS-10004-CVDP-C2BA6ED6-5C95-4176-ADAD-BDEB2AC77BB3:0.00004447,IMS-10565-CVDP-949B85C1-80C2-41B1-9344-BDEC6748C66C:0.00005762,IMS-10013-CVDP-E9E1A252-F07D-40A2-A997-6AD59CA095C1:0.00002913,IMS-10587-CVDP-3C6E3476-C725-41C2-87A0-05E2100B4F64:0.00006639,(IMS-10013-CVDP-01925:0.00000000,IMS-10004-CVDP-E3F8AEC6-FA0E-4845-86C5-7ABC00D2403D:0.00003068,(IMS-10020-CVDP-18EB4232-BB3A-425C-9204-03AB7EBD0EA9:0.00007892,((IMS-10004-CVDP-AAC0BC1A-AD17-4ACE-A94C-B96CCBF9A79A:0.00000438,IMS-10004-CVDP-81462561-0E22-4166-A115-8277CB79C510:0.00000000)NODE_0001938:0.00000951,(IMS-10004-CVDP-DE49762E-A670-4523-B0CA-5283C536AD0C:0.00000246,(IMS-10013-CVDP-A60A2D37-DC69-4839-AF2B-E1F71EAB1598:0.00000676,(IMS-10004-CVDP-86A1B848-45A2-4CCE-B443-900CB686DA4D:0.00000676,(IMS-10013-CVDP-B3C43BB9-B46E-4EC2-BCCE-C8C8DFA3F268:0.00000154,(IMS-10261-CVDP-CC55B2BC-450F-4A14-BD76-3C4D43D51A25:0.00000000,IMS-10020-CVDP-81C3891E-7667-45A5-9524-D2A107B17056:0.00002411)NODE_0001946:0.00000812)NODE_0001944:0.00001398)NODE_0001943:0.00000658)NODE_0001942:0.00001105)NODE_0001939:0.00001143)NODE_0001936:0.00000804)NODE_0001935:0.00001313)NODE_0038344:0.00001159,(IMS-10004-CVDP-9F38A49A-99C9-49B8-AD2F-53838A2FBDCC:0.00000669,((IMS-10334-CVDP-157285FF-0E73-4918-8B1D-26956F0F0CF1:0.00000000,IMS-10334-CVDP-1085E28C-B334-4FF4-8E7C-9F88E0C8C0A6:0.00000000)NODE_0001949:0.00001534,((IMS-10334-CVDP-9B5BE4FB-8447-4D6D-8A82-777C8B867F1C:0.00000000,IMS-10334-CVDP-1AAFDA1C-D4AC-42A2-9EB2-F27AEF898F99:0.00000000)NODE_0001952:0.00001317,((IMS-10334-CVDP-217332E6-94A1-40B9-BF51-E31429FB6C40:0.00000219,IMS-10334-CVDP-E5D2D902-7584-4C27-B5D5-69ECD33E123F:0.00000000)NODE_0001955:0.00000889,(IMS-10334-CVDP-B0CB920A-C3F7-42C6-AA9B-4C185788740C:0.00000448,(IMS-10116-CVDP-69408473-12CF-4CEA-AE09-BECA4525891C:0.00001103,(IMS-10334-CVDP-51C58352-D04D-42F8-868B-D27119883641:0.00000466,((IMS-10013-CVDP-37C0CDF9-F27E-43F7-880B-307EF9ADF202:0.00000000,IMS-10334-CVDP-C86F94CB-85B0-4ECA-9347-4BD2969E7E3A:0.00000000)NODE_0001963:0.00001096,(IMS-10318-CVDP-EAF05248-B5C0-4382-B791-D5B6D8225489:0.00001753,IMS-10334-CVDP-3830C392-E695-4FA2-802C-AD48B2EBF377:0.00000000)NODE_0001964:0.00001096)NODE_0001961:0.00000465)NODE_0001960:0.00001075)NODE_0001959:0.00000442)NODE_0001958:0.00000660)NODE_0001953:0.00000647)NODE_0001950:0.00000437)NODE_0001948:0.00000669)NODE_0038316:0.00003120,(IMS-10004-CVDP-B3DD74EE-8175-4B49-ABBA-8C228F656F7B:0.00002968,IMS-10013-CVDP-3C6E3018-1BF3-471E-B759-72BEB31D9A28:0.00002749,IMS-10203-CVDP-B7302423-E34A-4FDA-A7F3-67E8843B4666:0.00004503,IMS-10587-CVDP-6C249E46-F6BE-4CF6-AAE7-10CE60DFD3BC:0.00000119,(IMS-10587-CVDP-F4702931-6393-4E5B-B928-00C2F12ACAB4:0.00000338,IMS-10587-CVDP-21635B79-4E0A-4F9A-BFA3-CD6C216D444B:0.00002530)NODE_0038139:0.00002411,(IMS-10004-CVDP-6E3C1CFC-00D0-43CE-A653-4FF9DBC5EABE:0.00001107,IMS-10004-CVDP-A595E14E-E58E-4D11-8AC3-F4904777A326:0.00003299)NODE_0038143:0.00002519,(6166ba5c81e18c1c41ced7bf:0.00001753,IMS-10004-CVDP-1DE839DA-E764-48E7-99A7-D84E27D35D0E:0.00000000)NODE_0038152:0.00000777,(IMS-10013-CVDP-A72E405F-3532-43AC-A838-FB6FC2F6094C:0.00002002,(IMS-10013-CVDP-1271F418-DB64-4B3A-BFF2-1F0BE05F98A6:0.00000010,IMS-10117-CVDP-A1CC53BF-16EA-4B0F-8C57-8E532ADB4116:0.00001325)NODE_0038134:0.00001992)NODE_0038133:0.00002500,(IMS-10587-CVDP-B8F8B57B-C7E8-4A22-841A-F03617376FB2:0.00008389,((IMS-10203-CVDP-3B00AA09-D349-4070-B79B-17690FB7C183:0.00007458,(IMS-10565-CVDP-1C44901C-7CC5-44C1-889E-ABA6D586739F:0.00000237,(IMS-10013-CVDP-D9189416-43A3-423A-8E31-4A88E0062F65:0.00000197,(IMS-10004-CVDP-6CD99070-7092-4AC5-BA33-E4DECA06E700:0.00000321,(IMS-10013-CVDP-41644DB3-23B3-4DAB-A091-F3EAD6541DBF:0.00000080,(IMS-10203-CVDP-DE1AEC25-E5A6-4264-B99C-6B0CE943F9B2:0.00000658,(IMS-10013-CVDP-EA496A15-42E3-45F0-A6BD-17E062A43A6C:0.00000000,IMS-10203-CVDP-CC519973-0770-44B1-AA8A-3852C221642D:0.00000000)NODE_0001978:0.00000658)NODE_0001977:0.00002491)NODE_0001976:0.00000679)NODE_0001975:0.00001191)NODE_0001974:0.00000259)NODE_0001973:0.00000646)NODE_0001972:0.00000219,((IMS-10587-CVDP-EADFB122-1985-46B6-864D-EBB2CDBA1988:0.00000000,IMS-10061-CVDP-EF376749-A55B-46C1-B761-883335D06AC0:0.00008110)NODE_0038129:0.00001560,(IMS-10183-CVDP-800A9AD4-14E7-4B8B-AF14-5923933912CA:0.00000000,(IMS-10117-CVDP-8D665C3B-AA66-4AD5-98D1-6C129D199535:0.00000000,IMS-10117-CVDP-8364BDBC-0A41-4921-9626-C28730E2ECFA:0.00000219)NODE_0001982:0.00002192)NODE_0038123:0.00002655,(IMS-10587-CVDP-32F2B053-6752-488F-886E-EC427D75E38B:0.00001084,((IMS-10587-CVDP-E4561458-9437-4FF8-B31D-E7C8E397C101:0.00000000,IMS-10013-CVDP-1C242B25-47A5-42B7-BD9D-A5986E16E8D1:0.00003726)NODE_0001986:0.00000970,(IMS-10004-CVDP-95C1DF48-7444-48D6-9569-388EE52DDB52:0.00000000,(IMS-10004-CVDP-D6C2EE61-8A6E-40C5-93F3-7AC0ECFFFCDA:0.00000000,IMS-10587-CVDP-345B9E35-D804-40E6-993C-542D076E05C8:0.00000877)NODE_0001988:0.00003068)NODE_0038130:0.00004477)NODE_0001985:0.00001429)NODE_0001983:0.00000695)NODE_0038122:0.00002391)NODE_0001971:0.00001370)NODE_0001633:0.00000059)NODE_0038121:0.00001698,(IMS-10587-CVDP-5B45CB05-D772-4A5D-A848-5B608EEAC478:0.00005479,IMS-10203-CVDP-58BBB027-EE98-47FB-B528-60EC99A6B4E3:0.00004384,IMS-10004-CVDP-2944D497-CD96-4A29-8C20-5B7A00325476:0.00008767,IMS-10587-CVDP-806F4C81-A4CC-4739-9AC2-8B560ACBFDFF:0.00000000,(IMS-10183-CVDP-3D3FCEE6-F2AC-4D1B-A76F-2BCAF5AB04B2:0.00002201,IMS-10061-CVDP-C335511E-857A-42B1-87CB-81FADFA3B36D:0.00006365)NODE_0038394:0.00003936,(IMS-10013-CVDP-1BE3F953-92AC-44C5-9A07-59BBA9A000CB:0.00001753,IMS-10587-CVDP-C46203E9-2211-497A-BB70-6CD90FAA560C:0.00000000,IMS-10587-CVDP-78AE8DA2-8EB3-4DB5-8AD6-5E433B5C1E02:0.00000000)NODE_0038382:0.00002411,((IMS-10013-CVDP-34D9812D-4960-4FB2-8013-CF4181D737B0:0.00002857,IMS-10565-CVDP-2D59BAAC-303A-4561-B59C-6C546A30E1A9:0.00002199,IMS-10203-CVDP-8FAF40F0-669E-4DD6-9F31-69819F4FDC18:0.00000007,IMS-10203-CVDP-109565C4-C51F-482F-BFE5-6D5C5285034E:0.00001542,IMS-10203-CVDP-4EEE20F1-B7FD-46EF-9BA6-64AC28E725F9:0.00001542)NODE_0038371:0.00003160,(IMS-10587-CVDP-CC8FF058-42A3-4435-A14C-49A2C6B3975B:0.00005483,(IMS-10587-CVDP-FADC70B3-61C3-47A5-AAB2-C0705F2F4FD4:0.00001104,((IMS-10587-CVDP-DE756A3D-F178-476A-B27C-3FEB37883669:0.00000000,IMS-10587-CVDP-6B275963-0DC0-4561-A5D8-148F3C6120FB:0.00000219)NODE_0001996:0.00000658,(IMS-10587-CVDP-B5FC9FB9-7C2C-48CB-BC80-4EE4480796EF:0.00000000,IMS-10587-CVDP-BCE771E9-369E-4010-A98B-9CF7E077FA7E:0.00000000)NODE_0001997:0.00000658)NODE_0001995:0.00000447)NODE_0001994:0.00001091)NODE_0001657:0.00001191)NODE_0038365:0.00001217,(60a37c9d292136361c6204a4:0.00000005,IMS-10587-CVDP-0BB21628-867E-403B-B96E-C92C3B342606:0.00003074,(IMS-10587-CVDP-D7EF3731-4244-4E19-BDAA-1FF5157C7B6C:0.00000000,IMS-10183-CVDP-531B0C58-D198-48A2-BD43-AA4AA6E46BE2:0.00000219)NODE_0002000:0.00002416,(IMS-10023-CVDP-E865AC04-66B7-415B-9F53-2E5B0D540D0D:0.00000000,(IMS-10004-CVDP-A237184B-F688-4F5C-A01B-C1DAE3FC4B8D:0.00006358,(IMS-10023-CVDP-A976D236-1781-4C4A-8578-3457EA84E16C:0.00000000,IMS-10213-CVDP-86B35917-CA53-4F42-9238-76BF54575845:0.00000000)NODE_0002003:0.00001317)NODE_0002002:0.00001313)NODE_0038405:0.00005046,(IMS-10587-CVDP-FD9982DE-0A97-4272-A23F-6DAB8F146A5F:0.00000047,(IMS-10565-CVDP-B10A183F-6BDD-4DC6-8026-E58C67C89264:0.00000219,IMS-10565-CVDP-A5FCC94F-F494-44FC-A0B4-411C2EB3361E:0.00000000)NODE_0038400:0.00007937,(IMS-10183-CVDP-7E2D7A5E-59A9-4900-85A0-08D669D6F70E:0.00004603,IMS-10587-CVDP-31B30444-C42F-4F31-9573-1FC58F8CF429:0.00000000)NODE_0002006:0.00000923)NODE_0038397:0.00001274)NODE_0038396:0.00003283,(IMS-10587-CVDP-370B6F86-3C11-4D0B-88F9-0FFDD298303B:0.00005479,((IMS-10261-CVDP-41A90548-0673-4D32-A52B-0400D4E8FC5D:0.00007457,(IMS-10203-CVDP-73A0B47A-74E9-49A1-BC8C-816C74C4C4C3:0.00000092,(IMS-10565-CVDP-AD69294D-B167-4545-9F1D-85FFF2A21356:0.00000256,((IMS-10117-CVDP-74B3AFCC-016E-4779-8A73-12A6E8CD9AD6:0.00000000,IMS-10117-CVDP-2061F7A5-534D-428D-AB04-1E3A29ACDF20:0.00002849)NODE_0038378:0.00007266,((IMS-10587-CVDP-2912A5EF-3D85-48C4-BB50-A727CC0559FE:0.00000000,IMS-10004-CVDP-F371066A-D6AA-4122-9710-95749D3D8AF5:0.00000000)NODE_0002013:0.00001132,((IMS-10013-CVDP-881505D2-40BF-461D-A9A2-391301138EAC:0.00000119,IMS-10203-CVDP-2AED2CA7-E0E3-49E5-9DC5-8C1EED402D77:0.00000338)NODE_0002015:0.00001234,(IMS-10565-CVDP-3D60F495-07D5-48A0-8D9D-132F1C0AB36D:0.00000544,((IMS-10587-CVDP-920FB256-53CF-47AA-9879-9A9EF83760F0:0.00000000,IMS-10587-CVDP-EC2230EB-42B3-4A0C-924E-06A02599182F:0.00000000)NODE_0002018:0.00001068,(IMS-10587-CVDP-6257009A-0693-4191-92AE-AE0BB114A9E9:0.00000676,(IMS-10117-CVDP-5DB0D5C1-CCE5-46B9-A0C8-2E209C883455:0.00000000,IMS-10087-CVDP-6BB03EB6-F4EF-467C-80F2-A0D85926CEA9:0.00000877)NODE_0002020:0.00000895)NODE_0002019:0.00001050)NODE_0002017:0.00000572)NODE_0002016:0.00001028)NODE_0002014:0.00000656)NODE_0002012:0.00000654)NODE_0002010:0.00000223)NODE_0002009:0.00000056)NODE_0002008:0.00000570)NODE_0002007:0.00000088,((IMS-10587-CVDP-8A90D6E3-754E-42A6-A4A7-9714AA041D6D:0.00000000,IMS-10587-CVDP-ECAC1C21-DDA1-47D2-9D3F-22E4909F3E43:0.00000000)NODE_0038409:0.00002469,((IMS-10004-CVDP-2689B0D2-7CB0-4FF7-9DB9-ECD4C152804F:0.00001790,IMS-10004-CVDP-FD0935FF-184C-4006-B510-FF3F0D235C20:0.00002228)NODE_0038416:0.00006590,(IMS-10587-CVDP-61AE02AE-F787-4208-B9A0-189468FABA63:0.00000662,(IMS-10587-CVDP-79712DC8-AB99-4158-B6FB-0F3DB47CD672:0.00000161,((IMS-10203-CVDP-BABBB6C0-1923-452B-84D9-710613763DE3:0.00000000,IMS-10203-CVDP-2D431957-7BB7-420E-AE58-BA493BD99D2C:0.00000000)NODE_0002027:0.00001317,(IMS-10587-CVDP-F3ABC3AF-0F37-4D82-84A0-70B837A97861:0.00000000,(IMS-10565-CVDP-1CF0FB2D-852F-45F2-AB87-1DE4A4DA7AF1:0.00002930,IMS-10203-CVDP-5863CC3C-A174-45EC-BD05-802BD5863DD6:0.00001615)NODE_0002031:0.00006495)NODE_0002029:0.00001317)NODE_0002026:0.00000378)NODE_0002025:0.00000501)NODE_0002024:0.00000485)NODE_0001783:0.00001322,(IMS-10183-CVDP-6004F51D-E0B4-4C2C-A2A4-3F2B1349C1E3:0.00004416,(IMS-10004-CVDP-5223383B-B50B-4B20-A36B-B0674FD65118:0.00000877,IMS-10004-CVDP-974E01E6-7121-4796-9D17-482788CC4B4F:0.00002631,IMS-10587-CVDP-FD1DCD42-8E2D-41D3-A337-3A2E3A3A630E:0.00000001)NODE_0038423:0.00002004,(IMS-10565-CVDP-1E7ABE2C-2C43-49AB-A1F6-44EBCC635CBB:0.00000013,(IMS-10013-CVDP-D1EE1C3E-864B-4689-AD3B-2D5F57CDCABE:0.00008123,(IMS-10587-CVDP-2BFD9661-3C9E-4F41-81E1-9C8758D5B243:0.00000676,IMS-10587-CVDP-15B8C50D-4FD2-4F0E-B5C4-D0E271E6AA1F:0.00000676)NODE_0002037:0.00003502)NODE_0002036:0.00000000)NODE_0038425:0.00010320,((IMS-10013-CVDP-CEF35CA5-5BF0-4E70-A39D-DA5A18594BE1:0.00000877,IMS-10587-CVDP-E757E259-C233-4763-8AA0-1B8D01CEE7AE:0.00000000,IMS-10587-CVDP-7086D1FF-9E8E-4550-9C10-DE05CAE6E5F7:0.00000219)NODE_0038435:0.00004391,(IMS-10587-CVDP-3A7FBFD8-3C60-4F79-8024-85DB070B9AFE:0.00000456,(IMS-10203-CVDP-7A6DBA65-EA3A-443F-8D31-CC0C5CBF2440:0.00000171,(IMS-10587-CVDP-E23F0A1F-CE73-4370-A2A9-B069510E9637:0.00005063,(IMS-10203-CVDP-ADDFEEF2-58F0-4592-BDA8-1A62368EFE30:0.00000034,(IMS-10004-CVDP-43390FA7-C6AE-4FA8-851F-1CB81F26A247:0.00000676,(IMS-10183-CVDP-99F74083-5A95-4F10-953A-F784A218B9E6:0.00000469,(IMS-10261-CVDP-D8F34416-2832-44DA-92D2-EC689D5B4513:0.00001973,IMS-10183-CVDP-408E7C87-2FDD-4B3D-AC90-35FE30D3F0BD:0.00000000)NODE_0002046:0.00000908)NODE_0002045:0.00000644)NODE_0002043:0.00001331)NODE_0002042:0.00001522)NODE_0002041:0.00000807)NODE_0002040:0.00000285)NODE_0002038:0.00000647)NODE_0001796:0.00000902)NODE_0038419:0.00004848)NODE_0038408:0.00003323)NODE_0001765:0.00000564)NODE_0001673:0.00000000)NODE_0038359:0.00002036,(IMS-10004-CVDP-B9496866-D3D6-458A-9AFC-9C2089314333:0.00000396,((IMS-10004-CVDP-65A2B92C-EA87-42D2-98F1-0774E678854F:0.00002651,IMS-10004-CVDP-D930FCC2-08CB-439B-96F7-863300646C0D:0.00000897,(IMS-10257-CVDP-170D6F54-13A6-4FBF-A1E3-5056D0B4FF43:0.00006137,IMS-10004-CVDP-F1F7D8F2-2E49-4061-8E81-98ECDA0D4692:0.00000000)NODE_0001932:0.00002870)NODE_0038312:0.00005451,((IMS-10267-CVDP-1294F556-6CA2-49FC-8BBF-0FA01E3544F3:0.00003094,(IMS-10117-CVDP-4C95CFA1-ED2A-4414-AE3A-4DA2D72BC524:0.00000219,IMS-10117-CVDP-69A50E4F-15B7-4452-881F-5A0BBF65482E:0.00000000)NODE_0038288:0.00005724,(IMS-10183-CVDP-F8B50C53-9DBE-4311-99EE-933D3A8F7A39:0.00003517,(IMS-10587-CVDP-0265FD05-5915-498D-B8C0-E5048BEB0DE6:0.00000167,(IMS-10587-CVDP-D782586E-9009-4DB0-B563-F07F19FC7172:0.00000438,IMS-10183-CVDP-595FBC95-24AF-4CA5-8758-53B52416B8EF:0.00000000)NODE_0002055:0.00001263)NODE_0002053:0.00000940)NODE_0002052:0.00004180)NODE_0038283:0.00004786,(IMS-10013-CVDP-01844:0.00000152,((IMS-10587-CVDP-AB04EE6C-12F0-4989-A686-91BAD12A257F:0.00000000,(((IMS-10257-CVDP-BC0591F7-EB27-4789-A703-7921BA53BE77:0.00002198,IMS-10203-CVDP-04A3D070-5065-405F-9D59-5329CC932B6B:0.00004170)NODE_0038263:0.00007245,(((IMS-10150-CVDP-54FD3F87-4DE4-44B9-B9F5-084FD341F626:0.00000438,IMS-10587-CVDP-F36644DB-B905-4EF6-B0A7-3EE976E5B823:0.00000000)NODE_0038279:0.00009004,(IMS-10587-CVDP-5EF11593-161D-484F-AFA8-67C0C846A192:0.00001546,IMS-10587-CVDP-041B7D08-421C-4504-893F-F91008E7BFFB:0.00001107)NODE_0002065:0.00000883)NODE_0002063:0.00001538,(IMS-10587-CVDP-D83831F3-713B-41A0-B876-BE6E80B28A68:0.00004612,IMS-10183-CVDP-EF14975B-AB75-42DC-B1AD-BB370275A709:0.00001105,(IMS-10587-CVDP-8F8C95F3-EE50-4149-B1C7-C0C664D2255F:0.00005920,(IMS-10004-CVDP-091283B9-4B02-40E9-BF59-0CCC6AA7138D:0.00005721,((IMS-10183-CVDP-0AE94B61-F997-456F-AA3D-8768DE52B659:0.00000036,(IMS-10587-CVDP-F5D03D7B-5AAD-4D57-A61A-D01B933869CC:0.00000000,IMS-10203-CVDP-E2068DDF-84FA-4C1D-9B96-86E599F7E508:0.00000219)NODE_0002071:0.00000694)NODE_0002070:0.00000478,(IMS-10587-CVDP-72045711-9D54-416C-BAB9-3F80AE594AA5:0.00000676,(IMS-10203-CVDP-CC341CD1-8BEE-415D-B57A-B7D5624AC6D5:0.00000000,(IMS-10013-CVDP-6661E396-1207-409E-B7C2-502D113854DA:0.00006587,(IMS-10061-CVDP-EBAA0D1A-4B8D-4018-9186-306ACC0A9353:0.00000000,IMS-10183-CVDP-153A3CAA-EF0B-468D-88E0-8392BFA0E1EF:0.00000000)NODE_0002078:0.00001546)NODE_0002077:0.00000427)NODE_0002076:0.00000895)NODE_0002075:0.00000496)NODE_0002068:0.00000604)NODE_0002067:0.00000638)NODE_0001849:0.00000226)NODE_0038331:0.00002423)NODE_0002062:0.00001750)NODE_0002060:0.00002619,(IMS-10004-CVDP-6526378D-647C-418E-8F32-FFA50A971ABB:0.00005495,IMS-10183-CVDP-0F3643EB-0871-4AA8-8E60-0C44114C97F5:0.00006152,(IMS-10565-CVDP-80421D05-03A4-46EC-B960-66D28F0E3E4B:0.00000000,IMS-10565-CVDP-936E655F-B87C-418F-92DD-5E7933F23F33:0.00001315)NODE_0038208:0.00002426,(IMS-10087-CVDP-1558BE66-F2EE-40F9-9609-B4EB196F76DE:0.00000698,(IMS-10087-CVDP-1DD0C05E-C237-4B63-92E7-2C9A3C47D71D:0.00000676,IMS-10117-CVDP-96366CFA-36FD-43C1-AEE4-4A30CCD47815:0.00000018)NODE_0038219:0.00003967,(IMS-10087-CVDP-DCD9D461-9C4D-4CA2-969B-070D6005CC50:0.00000676,(IMS-10087-CVDP-54A171AF-7BBC-451D-92FA-9A1857418543:0.00000438,IMS-10087-CVDP-2F844F38-5229-40D9-87AD-B8BE6E220116:0.00000000)NODE_0002084:0.00000676)NODE_0002083:0.00000680,(IMS-10117-CVDP-7C3885C0-6D2C-49C2-BEE1-0A86E80C4931:0.00001402,IMS-10117-CVDP-FBA74529-595F-4A9A-9986-B31855C1571C:0.00000087,(IMS-10117-CVDP-C615162A-5E55-4A82-9698-E98670483DFC:0.00000289,((IMS-10020-CVDP-7DE42DF4-4F6F-4BBE-8423-31B0C75C2101:0.00000000,IMS-10150-CVDP-86264717-EF82-4A34-9DBE-EE752FEFABAD:0.00000438)NODE_0038222:0.00005930,(IMS-10117-CVDP-1B3E9A4C-09A3-42CD-9C91-9A2105077C67:0.00000000,IMS-10020-CVDP-90127EB9-5DAF-42E2-9175-3E92BF6D4CC6:0.00001973)NODE_0002089:0.00001328)NODE_0002087:0.00000276)NODE_0002086:0.00000894)NODE_0038220:0.00002802)NODE_0038214:0.00001948,(IMS-10183-CVDP-1BDAEB0D-13C8-468D-9018-878BD1B39B48:0.00008865,(IMS-10587-CVDP-803DCAE0-4B96-473F-9B61-F78EB8998411:0.00003507,((IMS-10183-CVDP-87BDAAF2-BEF0-4FAB-8E49-973989D41BE5:0.00000000,IMS-10587-CVDP-D3BF4B8C-491D-45CA-8223-D05BDB8FF815:0.00000000)NODE_0002093:0.00001126,((IMS-10117-CVDP-DBEA4A41-9EE7-43E7-895E-EFE55358DEB5:0.00000000,IMS-10117-CVDP-3DAA9C80-7BBE-4539-AABD-83BA38AB4CE0:0.00000000)NODE_0002095:0.00000658,(IMS-10004-CVDP-41ACF939-27DE-436E-AAEC-21BBAD44728A:0.00000858,(IMS-10004-CVDP-73FBE714-0CE4-41AB-A2E8-9C838B2AC11F:0.00000441,((IMS-10203-CVDP-566A85FB-92E5-47D7-A496-078030F199E5:0.00000234,(IMS-10183-CVDP-EC438A39-7319-4321-BCA8-107B7ADD3292:0.00000000,IMS-10183-CVDP-160342A9-15C4-4471-A35E-65EA210B589A:0.00000000)NODE_0002101:0.00000892)NODE_0002100:0.00000469,(IMS-10565-CVDP-221FBEEC-3F4A-4B81-8FE6-EF9C9285C8AE:0.00000676,((IMS-10004-CVDP-62131164-59AE-42D5-944C-25727AE22EF0:0.00000219,IMS-10587-CVDP-5F77DF1D-DFA7-456F-9236-10130E550340:0.00000000)NODE_0002105:0.00001109,(IMS-10587-CVDP-3E7FD71C-97F6-40DF-BCED-012269BE8D29:0.00000002,(IMS-10020-CVDP-3BDA8C0A-07AC-4054-843E-03B7E53A2AFA:0.00000000,(IMS-10183-CVDP-35DB166F-3428-4009-9419-46BB40EC9446:0.00007035,(IMS-10013-CVDP-1FE5C642-BFBD-4521-A327-E44BAE4C2BB8:0.00001568,((IMS-10004-CVDP-4236C1F5-091D-4B8C-9DD2-61DD958D024D:0.00001148,(IMS-10013-CVDP-A40EE35B-4823-4BFC-B82A-6F3C4CEA5124:0.00000681,(IMS-10004-CVDP-DEFFA331-4323-4B9D-B5F8-FF4FF33A9325:0.00000000,IMS-10203-CVDP-1B72C62F-A8E4-4C86-98A9-9C06E774B685:0.00003068)NODE_0002114:0.00001119)NODE_0002113:0.00001125)NODE_0002112:0.00000636,(IMS-10004-CVDP-CC274C5E-6013-493A-8F98-34F145C226B6:0.00001333,(IMS-10013-CVDP-71079282-C4EB-498C-89D2-5EA39FC9FA69:0.00001630,((IMS-10004-CVDP-5BF9CD3D-2774-4A57-9704-051F32DAA944:0.00001334,(IMS-10587-CVDP-565481A7-C46B-4090-B231-9A25CB1B0AF6:0.00000230,IMS-10013-CVDP-23DA2264-5D70-40D7-869A-3D7341FCE6E1:0.00000230)NODE_0002119:0.00001323)NODE_0002118:0.00000649,(((IMS-10587-CVDP-37F8B90B-C58C-422B-86EC-48722E53ED71:0.00000000,IMS-10587-CVDP-8D1E1166-B608-4469-B9C9-A30B01BF9E98:0.00000000)NODE_0002122:0.00001611,(IMS-10587-CVDP-9E5CC986-EEDE-47DD-9652-1BBAD927EB71:0.00000000,IMS-10587-CVDP-22577FE8-2A22-4C31-99BE-22CB406A4BFC:0.00000000)NODE_0002123:0.00001611)NODE_0002121:0.00001099,((IMS-10203-CVDP-6477E86F-B685-4DE6-BA02-749C629F8806:0.00000000,IMS-10203-CVDP-64D7E421-0704-45C3-A2D2-CC872893A836:0.00000000)NODE_0002125:0.00002209,((IMS-10587-CVDP-D4080DFF-5D42-4828-BCF1-72CF73652120:0.00000000,IMS-10013-CVDP-0DB3A2AE-447F-4B59-A822-29C372BE4292:0.00000000)NODE_0002127:0.00002056,(IMS-10587-CVDP-56D6CC29-1E23-49B7-BAC4-64192A133B7C:0.00000706,(IMS-10587-CVDP-879FF721-6272-4365-9A0D-713A711921F0:0.00000676,IMS-10587-CVDP-3BF497AA-B4F8-4D00-8D4A-CDD7EBA0C119:0.00000676)NODE_0002130:0.00000907)NODE_0002129:0.00001350)NODE_0002126:0.00000591)NODE_0002124:0.00000720)NODE_0002120:0.00000150)NODE_0002117:0.00000743)NODE_0002116:0.00000580)NODE_0002115:0.00000231)NODE_0002111:0.00000880)NODE_0002110:0.00001960)NODE_0002109:0.00001732)NODE_0002108:0.00001317)NODE_0002107:0.00001546)NODE_0002104:0.00000224)NODE_0002103:0.00000904)NODE_0002099:0.00000395)NODE_0002098:0.00000636)NODE_0002097:0.00000457)NODE_0002094:0.00000687)NODE_0002092:0.00000628)NODE_0002091:0.00001631)NODE_0002090:0.00001890)NODE_0038194:0.00002622)NODE_0002059:0.00000870)NODE_0002058:0.00000877,(IMS-10004-CVDP-A767261B-A691-4582-AB9E-BBD722F9990A:0.00000114,(IMS-10587-CVDP-ADFB8F65-11FF-4C53-A178-7F58D1A51A49:0.00008457,(IMS-10013-CVDP-16DDA8D1-7D4B-4EA3-BC61-793582FDCE38:0.00000260,((IMS-10565-CVDP-AACFC0E1-92EA-499D-B46B-B1E3EA042934:0.00004849,((IMS-10013-CVDP-71DC3762-0D89-4C9B-B93E-B388176B2D7B:0.00001788,IMS-10020-CVDP-F4FC322F-9FF9-41B0-A4B1-06BF87F74815:0.00000034,(IMS-10020-CVDP-9BBB8A10-6348-44F3-B5D0-F533819A4D78:0.00000000,IMS-10116-CVDP-29020D9A-3D1E-4CB0-A175-758E3AC11095:0.00001753)NODE_0002138:0.00003103)NODE_0038307:0.00002823,(IMS-10203-CVDP-E3AB98EF-F144-4DCA-882C-6DFD737123EC:0.00002631,(IMS-10565-CVDP-04710290-33D1-4AF6-80BC-31AB6C297F00:0.00002859,((IMS-10183-CVDP-9A77E87E-6CCA-4DCA-A97E-B96F4CCC5EBB:0.00001534,IMS-10013-CVDP-C3DC099D-3F1C-49C3-8D97-EBAD49A66252:0.00002192)NODE_0002142:0.00000705,(IMS-10183-CVDP-2AA32259-CA37-4DB3-8AEB-5ED08106D4B1:0.00006635,IMS-10587-CVDP-27F33A06-294C-4E5D-8C9B-B53E4AB40965:0.00001593,IMS-10565-CVDP-3AE79441-6EF4-4BA6-AE7F-531738647FE0:0.00002689,(IMS-10257-CVDP-0308B5DD-97A5-4FB5-9F00-DAE6567F1F56:0.00003523,(IMS-10004-CVDP-7F02D6DC-99C0-4C01-8B87-27950C52E5BA:0.00000448,(IMS-10565-CVDP-D2A871B8-1E9E-41F1-BF90-73B17636BA3A:0.00000474,(IMS-10565-CVDP-1B8F56C5-ECD3-4758-A999-0754EB32730B:0.00000000,(IMS-10533-CVDP-634AB8A3-F935-410B-BDE4-2C2FAF908AEC:0.00000254,(IMS-10013-CVDP-2D43F388-C01F-4A05-B50E-1CB60A90C9A5:0.00000676,((IMS-10565-CVDP-6547F337-614F-4ABB-918E-0D6015203975:0.00000000,IMS-10565-CVDP-667416DC-87DF-4B8F-9FB8-6C0E8E9C7955:0.00000000)NODE_0002151:0.00001330,(IMS-10565-CVDP-F259E2C6-8AFE-461F-B672-4AC13D56B7D8:0.00000036,IMS-10203-CVDP-5967C3D9-2EA3-4762-BFD2-C88491E86B3C:0.00001351)NODE_0002152:0.00001294)NODE_0002150:0.00000661)NODE_0002149:0.00001112)NODE_0002148:0.00004349)NODE_0002147:0.00000474)NODE_0002145:0.00000413)NODE_0002144:0.00000664)NODE_0001921:0.00000481)NODE_0038154:0.00000865)NODE_0002141:0.00000839)NODE_0002140:-0.00000009)NODE_0002139:0.00001322)NODE_0002136:0.00001553)NODE_0002135:0.00004588,(IMS-10004-CVDP-E7514C8A-2C61-44B4-BD69-91DA40EDE099:0.00000676,((IMS-10587-CVDP-82E368F5-0BC6-45FE-BD40-65BBC94E6D22:0.00000429,IMS-10183-CVDP-2CA61066-3896-4258-99BC-77E4475DC245:0.00000429)NODE_0002155:0.00000670,(IMS-10183-CVDP-586B0586-8157-4A6B-BC69-572D5522AA35:0.00000243,(IMS-10587-CVDP-60CD4DB6-5493-4D0E-BFE2-DC4DB87FAA0C:0.00000026,((IMS-10203-CVDP-31FEA0DC-0940-42A1-BE75-69DFFC94D640:0.00002202,IMS-10116-CVDP-C8F15B1A-95B8-4338-BE0B-936FDDFCE46A:0.00007681,IMS-10587-CVDP-EFCD6BE5-EDBD-46AC-BAE1-8D34A7262EF2:0.00000010,IMS-10020-CVDP-190FF720-5952-4DDF-B847-1DAE4DF002FD:0.00001106,IMS-10004-CVDP-F3FC60DE-B88E-4A47-8F5D-C9474DA9A3BC:0.00004394,IMS-10587-CVDP-1858C0D0-ADD0-4EEC-87ED-9C5449504145:0.00002859,IMS-10587-CVDP-A1834CEA-C30D-4797-A9B3-053DADE01083:0.00000010,IMS-10587-CVDP-60C7E407-2DAD-44E6-9239-930EF31FC4A2:0.00000010,IMS-10004-CVDP-99C55AB5-7AC8-4061-8579-5F36DDBD0931:0.00000887,(IMS-10587-CVDP-CC049A8C-CBDB-48F6-943D-7820847010D6:0.00002873,IMS-10013-CVDP-43424F8F-69A5-426F-92E7-6E25F9593401:0.00008352,IMS-10257-CVDP-267565E2-C82E-4F58-858D-83D0601243F9:0.00002873,(IMS-10587-CVDP-65612F68-E2D2-4AF8-A68F-EFAFC4A9A199:0.00000000,IMS-10587-CVDP-E4D70164-4C72-4622-81D7-D84BB8DA79E5:0.00000000)NODE_0002161:0.00000462)NODE_0038190:0.00002617,(IMS-10565-CVDP-A6AD8C7E-B162-4E3F-B88E-ED1520D585BF:0.00004832,(IMS-10183-CVDP-B3CAC6C0-0F22-4C9D-BBBD-9BF6E7312E8F:0.00004360,(IMS-10013-CVDP-CB6DB662-D0FF-4ACC-B649-85ED29F83C05:0.00000378,(IMS-10013-CVDP-6C88C8A6-AA46-48E6-B347-0EB064C6F1EE:0.00000424,(IMS-10004-CVDP-10FFB043-8700-43A9-AD33-6C5F3FCE5FA4:0.00000675,(IMS-10587-CVDP-53AAB422-AC3C-4EC9-9B06-14B99F8AAAC7:0.00000446,((IMS-10587-CVDP-24A49D1D-92B8-4917-92D5-CE23C5B35E8B:0.00000219,IMS-10203-CVDP-B0591FDB-F2C6-425A-A2A7-D6E8E52C4C9A:0.00000000)NODE_0002168:0.00001034,(IMS-10587-CVDP-8BC4EB69-4811-4B0E-A28C-8096ECF0882A:0.00000216,(IMS-10565-CVDP-47ED1653-355C-4778-933B-CFC2C8472327:0.00000849,(IMS-10565-CVDP-D7D454AD-AF69-4742-B649-BD560CD2D3FA:0.00000659,(IMS-10587-CVDP-3F205773-ED34-4CED-B152-E25B7BB01780:0.00000000,IMS-10587-CVDP-60211E12-7C22-4E1B-9ACD-B6E6A08B10CC:0.00000000)NODE_0002172:0.00001317)NODE_0002171:0.00000847)NODE_0002170:0.00000244)NODE_0002169:0.00000380)NODE_0002167:0.00000289)NODE_0002166:0.00000667)NODE_0002165:0.00000406)NODE_0002164:0.00000392)NODE_0002163:0.00000257)NODE_0002162:0.00000691)NODE_0001947:0.00000000)NODE_0038168:0.00007735,((IMS-10203-CVDP-395CED58-E3C8-48B4-AC76-5846FE345CA2:0.00000000,(IMS-10013-CVDP-9C678AFF-5366-48FF-B8DC-3920931164F2:0.00003560,((IMS-10257-CVDP-B1B13794-58C5-4F98-81BF-D06E7C3A03E2:0.00002859,(IMS-10587-CVDP-970208A7-C01F-4CBA-84E3-9D172CE4BE90:0.00001540,(IMS-10587-CVDP-3FD7CD54-0670-467C-9F10-1F65D2A1107E:0.00000676,(IMS-10587-CVDP-6B298B9A-D1EF-4978-B48C-C76F9886E311:0.00000338,IMS-10587-CVDP-3D39E3C3-09EA-47D2-9B5F-4A074D00215A:0.00000338)NODE_0002178:0.00001653)NODE_0001967:0.00000865)NODE_0001966:0.00000662)NODE_0038355:0.00005472,(IMS-10587-CVDP-E6FD9F60-196A-46DE-BA4C-8D568CE5F2A1:0.00000659,((IMS-10587-CVDP-A87DF97E-C193-4051-B3B0-84835C423A43:0.00000000,IMS-10587-CVDP-FB0510F6-F036-456E-B627-8864406A6B4F:0.00000000)NODE_0002181:0.00000877,(IMS-10587-CVDP-0706FEBA-93D5-4F28-9272-80BCA1D630A0:0.00000219,IMS-10203-CVDP-E7F4BF33-C69D-40A7-B14E-EBCF8AA44C75:0.00000000)NODE_0002182:0.00000658)NODE_0002180:0.00000440)NODE_0038291:0.00002412)NODE_0002176:0.00002023)NODE_0002175:0.00003892)NODE_0002174:0.00000886,(IMS-10203-CVDP-CBE8B1F8-CE1C-47B8-93EE-6C8706E6B21B:0.00000520,((IMS-10013-CVDP-18F36098-9815-4054-96D6-B0291CAB23B7:0.00000000,IMS-10013-CVDP-39BA37AA-3134-475E-8D05-8CF70DBABA50:0.00000219)NODE_0002185:0.00001123,(IMS-10587-CVDP-8DC82F07-8DD0-48E0-BE81-2A763C016395:0.00000188,((IMS-10587-CVDP-4AF9BB6D-2B53-4F46-982E-49D07ED76FB3:0.00000000,IMS-10587-CVDP-27978290-30BF-41E4-8A4C-C1DAB1A06287:0.00000000)NODE_0002188:0.00001316,(IMS-10183-CVDP-C3A3ECC0-7B25-4441-85EB-8E8D4523DF14:0.00001334,((IMS-10203-CVDP-82B0EA20-EDBC-4EE2-BE3A-EC6BEB283463:0.00000000,IMS-10587-CVDP-04BF52D2-3F66-4BB0-B5AA-DBEA6BE006C0:0.00000000)NODE_0002191:0.00001093,(IMS-10203-CVDP-C88A1607-1D5B-4883-83A6-D281829FE72B:0.00000676,((IMS-10183-CVDP-A3DEC88E-D071-4FC2-87D6-0A276C8810CB:0.00000000,IMS-10183-CVDP-222760FA-47A2-432E-8A08-B851BD390444:0.00000000)NODE_0002194:0.00000691,(IMS-10013-CVDP-CB90AAF7-96A5-476D-B5ED-2F24EDD12AFE:0.00000660,(IMS-10565-CVDP-D1F10FA5-9DE7-4CEE-82B4-2329354BFA6B:0.00000235,(IMS-10587-CVDP-3924C8FF-E2D9-4C62-8BD9-59BCD588ED09:0.00000452,((IMS-10565-CVDP-CC515FC0-B93A-4327-A48C-1B0ABBACDFEF:0.00000000,IMS-10565-CVDP-101725DD-28EE-4E73-AD8C-34DFACE6A302:0.00000000)NODE_0002199:0.00001313,(IMS-10020-CVDP-EF719BB9-E503-424A-A904-801E5A32FD84:0.00000438,IMS-10203-CVDP-A4B0E138-BF35-4621-9EBF-BEF27CF88A69:0.00000000)NODE_0002202:0.00001313)NODE_0002198:0.00000454)NODE_0002197:0.00000221)NODE_0002196:0.00000644)NODE_0002195:0.00000250)NODE_0002193:0.00000642)NODE_0002192:0.00000637)NODE_0002190:0.00000679)NODE_0002189:0.00000639)NODE_0002187:0.00000188)NODE_0002186:0.00000715)NODE_0002184:0.00000493)NODE_0002183:0.00000366)NODE_0002173:0.00001160)NODE_0002158:0.00000609)NODE_0002157:0.00000655)NODE_0002156:0.00000636)NODE_0002154:0.00000673)NODE_0002153:0.00000652)NODE_0002134:0.00000248)NODE_0002133:0.00000964)NODE_0002132:0.00000424)NODE_0002131:0.00000982)NODE_0002057:0.00000152)NODE_0002056:0.00000277)NODE_0002048:0.00000440)NODE_0001807:0.00000404)NODE_0001806:0.00000325)NODE_0038119:0.00015883,(IMS-10116-CVDP-00070:0.00007475,IMS-10264-CVDP-F4B3FC96-0B82-4B72-82B1-2C3CE55F1BB3:0.00001562,(IMS-10116-CVDP-00104:0.00001848,IMS-10173-CVDP-93ECA33D-CE99-4565-9AA2-2E571A614C30:0.00001848)NODE_0039731:0.00006065,(IMS-10264-CVDP-23863B9D-2255-455C-A7DB-9DF34EC467C2:0.00000000,((IMS-10004-CVDP-49AB80D9-6609-465E-9793-B6035BC5D91E:0.00017100,(IMS-10004-CVDP-31755A91-0FCD-4792-ABDB-05262C7B1668:0.00000000,(IMS-10013-CVDP-F7C341BC-8489-410C-98EC-12D603164316:0.00000676,(IMS-10150-CVDP-5B06FCB9-4650-4942-B7E6-60E86E316E3A:0.00000219,IMS-10150-CVDP-B0354DC9-D06F-45F7-8699-823AE97FCFA9:0.00000000)NODE_0002208:0.00001552)NODE_0002207:0.00003489)NODE_0039783:0.00008991,(IMS-10186-CVDP-BB4B865C-F969-4732-8EC2-AAD0DAE98C83:0.00000000,((IMS-10261-CVDP-2B9B81DC-5C5A-459F-B1CB-4B1CF92438E7:0.00002867,(IMS-10294-CVDP-32D1E328-6C16-46C7-B3B6-D62CA441B02E:0.00001753,IMS-10294-CVDP-A0A08A6C-4C14-4AC6-A6D1-CCA30D8ABA19:0.00000000)NODE_0002212:0.00002867)NODE_0002211:0.00004642,((IMS-10013-CVDP-F446AFBF-371D-49AB-87ED-BCE17786AACE:0.00005932,(IMS-10294-CVDP-FC505561-704C-4A17-AADD-C3B3F3D3C4A6:0.00000907,(IMS-10294-CVDP-8791D66C-414E-4656-B81A-34535012FDD1:0.00000225,(IMS-10013-CVDP-98B1E056-DE74-4691-8733-8C1DD3BCDD66:0.00003068,IMS-10294-CVDP-646B981E-1E2C-4239-9293-5EAF605C7743:0.00000000)NODE_0002217:0.00000664)NODE_0002216:0.00000682)NODE_0002215:0.00001517)NODE_0002214:0.00001534,(IMS-10087-CVDP-516A30AA-3745-4317-91D4-4C8AD19FCD82:0.00000004,(IMS-10294-CVDP-CDE53D4B-E194-408A-8E54-FB5993D7F101:0.00000000,IMS-10294-CVDP-714CF7E9-1387-4D80-BAFD-F22A7B3A6960:0.00000000)NODE_0039807:0.00002634,(IMS-10294-CVDP-5C690C02-DE07-48D2-B25C-228360C37E82:0.00000000,IMS-10294-CVDP-045F098E-7B4A-427A-ADE4-DE37525A4ECC:0.00001315,IMS-10294-CVDP-F494B995-6E3F-47C0-9A33-7D76903C9472:0.00000000)NODE_0039808:0.00002634,(IMS-10116-CVDP-4C4F6CE8-40C4-41EF-AF2D-76FD2C0A89E8:0.00007923,((IMS-10227-CVDP-90903039-95E7-4952-81FB-42019F294146:0.00000245,(IMS-10227-CVDP-2F0989AA-48F7-4FD2-919B-8FE2F4DD6B77:0.00000232,IMS-10294-CVDP-6B7301AA-CF09-4C49-9B29-24141EB0D0D5:0.00000232)NODE_0002224:0.00000232)NODE_0002223:0.00001299,(IMS-10087-CVDP-BE80ACD2-570C-45B8-BDE1-C01EB36485F0:0.00000676,(IMS-10150-CVDP-33BB31DB-CFED-48CE-856B-B70DEF4AAEEE:0.00000238,(IMS-10150-CVDP-4F41E513-4EE7-43DC-AD07-A46C61506CB5:0.00000338,(IMS-10227-CVDP-07022F10-4D2E-4572-B84B-5624782AB626:0.00002027,(IMS-10227-CVDP-CAE84D91-7290-42A4-9868-5F5FEE2B93A3:0.00002423,IMS-10150-CVDP-F5CB16E8-16A1-4908-991C-4D987B45AF49:0.00000231)NODE_0002229:0.00002015)NODE_0002228:0.00001380)NODE_0002227:0.00000338)NODE_0002226:0.00000657)NODE_0002225:0.00000648)NODE_0002222:0.00001339)NODE_0002221:-0.00000028)NODE_0039795:0.00001763)NODE_0039790:0.00003111)NODE_0002210:0.00002574)NODE_0039786:0.00004826)NODE_0039781:0.00010900,(IMS-10020-CVDP-0D01E254-A412-4A23-917D-139F95CC65C7:0.00021095,((IMS-10036-CVDP-C4B1F300-C6F7-48EF-8F0C-5E36DBBE6E7F:0.00029955,((IMS-10004-CVDP-32DA54CC-3020-4AF5-B995-48CD708EA7A9:0.00022802,(IMS-10020-CVDP-8A1CA95F-C5D5-4832-B44F-AF75991AFB2B:0.00000457,IMS-10020-CVDP-0FDC7FA6-781D-4B2E-91BD-B07E519F07E7:0.00002211,(IMS-10013-CVDP-FC7336A5-5B4E-4CC1-B0A5-07ED41ECA0D5:0.00000676,IMS-10173-CVDP-414E036D-BEE6-4B4E-BA66-A5A4BB2BC025:0.00000018)NODE_0039707:0.00004384,((IMS-10020-CVDP-F7CAE649-FFAF-4BE5-846D-E2BA139DEFF4:0.00002058,(IMS-10209-CVDP-DB31484B-48AB-4A43-8242-469C35D3F022:0.00007261,(IMS-10213-CVDP-F617B771-74BF-4AE4-9090-45A7A1F24666:0.00005328,(IMS-10013-CVDP-370BEF31-4C2D-48DE-9B5A-F067C3B20159:0.00000886,IMS-10257-CVDP-FDC6FAF4-AEAD-4B61-BE6B-70CDF858B46D:0.00001105)NODE_0039723:0.00004661)NODE_0002240:0.00001932)NODE_0002239:0.00007509)NODE_0039720:0.00002778,(IMS-10013-CVDP-81DA5DF4-4835-4EE1-A3CF-671FD2B40C14:0.00018234,(IMS-10375-CVDP-470146AE-DA9E-4E42-98DE-D32D93D346F2:0.00004393,(((IMS-10150-CVDP-07DE5CAE-A2EC-485F-ADC1-58B187DD2A7B:0.00000000,IMS-10150-CVDP-D25810F1-ED89-4E8A-A898-3B862731FBB7:0.00000877)NODE_0039714:0.00010785,(IMS-10375-CVDP-B25B9B19-233F-4475-80CF-D2E1A41EED22:0.00000000,(IMS-10375-CVDP-D84408C9-F104-41D4-90B9-01D6CDB9B6F5:0.00000018,IMS-10117-CVDP-2D58E1A3-CE3F-4B23-8384-94B1B1BC2582:0.00000676)NODE_0002248:0.00001297)NODE_0039715:0.00001580)NODE_0039713:0.00001796,((IMS-10013-CVDP-A7301BAF-3FFA-492B-9AF9-03E2010811DA:0.00000438,IMS-10013-CVDP-C8DFBE34-10D4-4B29-9F90-064C1E08F2F8:0.00000000)NODE_0039708:0.00002622,(IMS-10036-CVDP-95B353F6-A329-4F3A-87B8-C58E2299AAC2:0.00000004,(IMS-10061-CVDP-8649A240-76C6-43CC-809E-BBC881B1E39D:0.00002650,IMS-10061-CVDP-183D68E8-24C3-441E-B98C-B46DEE446792:0.00002650)NODE_0039719:0.00009628)NODE_0002251:0.00001084)NODE_0002249:0.00001192)NODE_0002244:0.00001676)NODE_0002243:0.00000470)NODE_0002242:0.00002383)NODE_0002237:0.00001101)NODE_0039704:0.00001084)NODE_0039703:0.00003695,(6166ba5c81e18c1c41cedd52:0.00013919,(IMS-10061-CVDP-4DB6786D-50D9-4DA3-BF5B-BA1EBB0E45F2:0.00013971,((IMS-10020-CVDP-82A7FD08-B5B0-4F8B-8F4B-2936C14A8323:0.00000000,((IMS-10087-CVDP-878EB64A-5A8C-4441-ACCD-709B1EEFDEA1:0.00001973,IMS-10087-CVDP-2A4A9963-AEE6-4B17-A829-3997CDC99935:0.00000000)NODE_0002258:0.00002233,(IMS-10117-CVDP-3A36F105-2C80-4CE9-960A-9E1160ECD95B:0.00000042,IMS-10117-CVDP-A3B14244-2788-4F70-8E40-F43D6A44A8C7:0.00000261,IMS-10117-CVDP-1FAF5414-6BC9-48BC-8CF7-575549E53AAD:0.00000042,(IMS-10020-CVDP-85B3D6C1-2C4C-4B90-B709-46D0B32AA4E7:0.00003945,IMS-10117-CVDP-F4494A92-1B1B-4514-9A38-A45013E02E38:0.00000000)NODE_0002260:0.00000480)NODE_0039699:0.00002848)NODE_0002257:0.00001055)NODE_0039696:0.00010002,(IMS-10013-CVDP-3AA62308-7E67-4903-837C-7915878C5C58:0.00025706,(IMS-10013-CVDP-125876D7-21A3-4CAF-BB77-8C697412A1F8:0.00005224,((IMS-10013-CVDP-6EE3BFA7-6C85-4826-8BFA-75C4C782B0D0:0.00004188,IMS-10218-CVDP-BA27D2B4-3EDA-4E73-BFA7-15ACBF56E034:0.00008791)NODE_0039747:0.00008892,(IMS-10087-CVDP-4B694558-82FA-48D8-8151-46785310EC69:0.00006345,((IMS-10020-CVDP-5FA200FA-4AFE-4447-B428-A12C9AB50624:0.00001107,((IMS-10036-CVDP-9394E839-A506-44D6-B2D0-DF63B07D0D81:0.00000000,IMS-10036-CVDP-910966CF-E3B1-4627-8262-6355EDF22403:0.00000000)NODE_0039751:0.00015046,(IMS-10061-CVDP-AA109EC0-7E78-4EC5-AECB-5E64AF6DE717:0.00003326,(IMS-10033-CVDP-A17AAC74-4065-4D92-8323-E749E202331A:0.00002702,IMS-10033-CVDP-38C95AA5-C6BA-4E95-BB2F-2748F7785BC2:0.00002702)NODE_0039755:0.00015090)NODE_0002270:0.00001637)NODE_0002268:0.00005787)NODE_0002267:0.00006876,(IMS-10020-CVDP-D5E69BC4-1090-400E-BE9A-7CAEE355D75D:0.00009063,(IMS-10013-CVDP-01271:0.00000000,(IMS-10087-CVDP-A49A631E-3741-4F29-96F2-A15054B64253:0.00007517,((IMS-10036-CVDP-BFAB425E-5A7C-4E1D-9575-BBF4173E0C5B:0.00004123,(6166b85c81e18c1c41cec85a:0.00001325,(6166ba5b81e18c1c41cecb49:0.00000338,6166ba5b81e18c1c41cecb48:0.00000338)NODE_0002279:0.00002741)NODE_0039671:0.00009593,(IMS-10318-CVDP-DC44B1D1-5F3D-4774-9FE4-981ACD01DEDF:0.00001325,(IMS-10013-CVDP-8E3E95EB-672F-4E12-B316-03ADF10C93EF:0.00001973,IMS-10013-CVDP-852E4ABA-00CD-409D-B15D-E5C5CC88143D:0.00000000)NODE_0002281:0.00006804)NODE_0039680:0.00003456,(IMS-10267-CVDP-540352BE-1911-427F-9F33-0E6DF063B751:0.00009447,(IMS-10061-CVDP-CA2AADB8-430D-4835-B942-23DB5BF61C3C:0.00004396,(IMS-10013-CVDP-A384017E-596B-4562-999A-EBBA50F7920D:0.00000078,(IMS-10013-CVDP-DC93E96E-A8B3-4D8C-B7E5-C37ABF8D97E3:0.00000000,(IMS-10061-CVDP-DACFCB8B-A8FA-4BB2-9270-CE5CD7E1326D:0.00000000,IMS-10061-CVDP-CB898274-E0CB-481C-B0AD-2D01E8067AB1:0.00003068)NODE_0002286:0.00001973)NODE_0002285:0.00001393)NODE_0002284:0.00001031)NODE_0002283:0.00001764)NODE_0002282:0.00001909,(IMS-10213-CVDP-1E0CDB76-44A0-45A4-8747-F636F96AE964:0.00000009,IMS-10334-CVDP-9997474B-5BB0-498B-997E-F3FBE273A9BA:0.00001982,(IMS-10334-CVDP-1CE21F85-2ABB-40B9-B1BC-DEFAF7F2415D:0.00000659,(IMS-10334-CVDP-A12A3B3D-859C-4098-A7B7-EBCF06958CDA:0.00000000,((IMS-10036-CVDP-60B81ABE-68A3-4BBD-80EE-5DAAC1F1D946:0.00001760,IMS-10036-CVDP-78052C4E-8A74-4921-BE46-5113C5DF46C8:0.00000006,IMS-10036-CVDP-56C3381B-83BF-41BF-A4CF-5F20E7135820:0.00001541)NODE_0039690:0.00007550,(IMS-10013-CVDP-70A17D67-DEC5-4097-90C8-5B22CE95BB95:0.00009449,(IMS-10036-CVDP-22928DD1-3150-4D9C-AC82-547C77882B6F:0.00000219,IMS-10036-CVDP-C9C39EF7-FA69-4685-806F-794DC78478B0:0.00000000)NODE_0002293:0.00000901)NODE_0002292:0.00001833)NODE_0002290:0.00001869)NODE_0002289:0.00001317)NODE_0002288:0.00000227)NODE_0039683:0.00001046)NODE_0039670:0.00006253,(IMS-10013-CVDP-EC62241B-43A4-465D-B394-E39DDF3F65C6:0.00007040,((IMS-10013-CVDP-E1802471-A4A6-4E0C-86A3-391D76DAE464:0.00000000,((IMS-10013-CVDP-F77F8B18-AF5A-4902-B2AE-F48D0F85BC2A:0.00000486,IMS-10013-CVDP-125CE4D2-1329-47DB-948F-19AF1F61B713:0.00002020)NODE_0039769:0.00006140,(IMS-10020-CVDP-BF46DF55-718A-4B13-8991-5743FDC67620:0.00000459,(IMS-10117-CVDP-B02D24F9-7283-4D38-9F6C-8EBB89CEB81F:0.00000031,(IMS-10013-CVDP-6500FB31-7100-4C58-A74C-FCDDB6BC8570:0.00000000,IMS-10013-CVDP-1298A707-39A7-4691-B685-0DB1CB7CCB74:0.00002192)NODE_0002301:0.00003757)NODE_0002300:0.00000647)NODE_0002299:0.00001565)NODE_0002297:0.00000826)NODE_0039766:0.00006400,(IMS-10020-CVDP-6FBD046C-F82B-44C6-B390-519CA496BBDC:0.00008174,(IMS-10013-CVDP-8C03564F-89B2-459B-A6FB-78593EBDDCA0:0.00000174,(IMS-10087-CVDP-A804EA1A-C047-4ECA-A403-D22852CA14D4:0.00000324,(((IMS-10013-CVDP-97FD29EC-002D-4F05-83D1-526099F682BA:0.00001325,IMS-10341-CVDP-E1B73661-329C-42ED-A413-F181C3FA75EF:0.00003955)NODE_0039763:0.00003827,((IMS-10587-CVDP-4A9E38BF-3002-4274-B326-C75F2EC19590:0.00000000,IMS-10587-CVDP-AA03EEA1-3BCE-419A-A925-CCA7907CCC22:0.00000877)NODE_0039778:0.00006142,(IMS-10020-CVDP-CFD52D10-D123-4C3E-83FD-75854C688021:0.00001552,(IMS-10150-CVDP-EA10C83C-7C4B-497D-A4E5-56160F2D2955:0.00001973,IMS-10013-CVDP-ADC2A23F-E168-4957-A1CD-E852E286DF3D:0.00000000)NODE_0002311:0.00000894)NODE_0039779:0.00001960)NODE_0002308:0.00001640)NODE_0002306:0.00005828,(IMS-10087-CVDP-19758BFA-2DD6-494F-8E1D-22E3C6FD36FC:0.00000046,(IMS-10013-CVDP-761F43AD-B337-41CB-9C83-1503A73E161D:0.00000663,(IMS-10020-CVDP-13B8D526-8288-4181-AC5F-A7E38F5078F8:0.00000160,(IMS-10087-CVDP-474B73D2-25E3-4D56-B092-4113FB86ED47:0.00000274,(IMS-10013-CVDP-E3918293-B225-4D67-8DDF-A417970894E9:0.00001351,(IMS-10082-CVDP-F242D671-F3CD-4608-AC45-743C6EB017C8:0.00000877,(IMS-10082-CVDP-A7A68587-C628-4767-8F22-2D1D687853E4:0.00000459,(IMS-10183-CVDP-2FCBE3D0-534D-42CC-B98B-80030569B1ED:0.00000665,((IMS-10082-CVDP-D83B33EA-4C4E-4BD1-87D0-2F0B4D1C7234:0.00000000,IMS-10117-CVDP-9A169D4A-9E65-4B8B-A1EC-A2185E97482B:0.00000219)NODE_0002321:0.00001338,((IMS-10082-CVDP-4019099C-7875-4B49-9157-11A0F0A7CB16:0.00000000,IMS-10082-CVDP-2F091B12-C041-4E80-BFF9-9BE18B25BBBD:0.00000000)NODE_0002323:0.00000689,(IMS-10082-CVDP-DF091B0B-3736-49A4-B2C6-B9E5FD16F8D3:0.00000227,(IMS-10183-CVDP-4BBEA3DE-311F-4838-8671-D0FEF1A2F8A1:0.00000676,(IMS-10565-CVDP-C797AB43-EFBB-4765-BB6E-1DB62F94949F:0.00000271,(IMS-10013-CVDP-E5001344-CF0A-4753-ACFD-8757D0505753:0.00007233,IMS-10203-CVDP-8F89B00F-DBF2-488E-B473-36CAB8968A2B:0.00000000)NODE_0002327:0.00001147)NODE_0002326:0.00000624)NODE_0002325:0.00000428)NODE_0002324:0.00000462)NODE_0002322:0.00000649)NODE_0002320:0.00000203)NODE_0002319:0.00000452)NODE_0002318:0.00000418)NODE_0002317:0.00001131)NODE_0002316:0.00000457)NODE_0002315:0.00000982)NODE_0002314:0.00000722)NODE_0002313:0.00000259)NODE_0002312:0.00001071)NODE_0002305:0.00000523)NODE_0002304:0.00001165)NODE_0002303:0.00000328)NODE_0002302:0.00000199)NODE_0002295:0.00000640)NODE_0002294:0.00000487)NODE_0002276:0.00000866)NODE_0002275:0.00001908)NODE_0002274:0.00000515)NODE_0002273:0.00000234)NODE_0002266:0.00000116)NODE_0002265:0.00000160)NODE_0002263:0.00000253)NODE_0002262:0.00000099)NODE_0002261:0.00000515)NODE_0002255:0.00000024)NODE_0002254:0.00000167)NODE_0002253:0.00000523)NODE_0002233:0.00000171)NODE_0002232:0.00000624,(IMS-10293-CVDP-5BF1B65A-9854-48A4-B83D-DCD60A9AF7BC:0.00002187,IMS-10013-CVDP-C5166260-33A6-48EB-A2BC-92E7C9CFC5DC:0.00005474,IMS-10174-CVDP-631F8D79-307F-4D03-8399-9717B1C9DD8B:0.00026077,IMS-10020-CVDP-996C7771-DDD4-4F67-AB22-8491F286CB9D:0.00006132,IMS-10216-CVDP-E566C7B0-6FC2-4C48-9C56-11082B83C663:0.00001529,IMS-10020-CVDP-6571B1DD-E65B-465C-A585-038F3B0D1C9C:0.00005474,IMS-10216-CVDP-F91C8012-3E4B-4D33-BDFC-44B58688C0C6:0.00003721,IMS-10188-CVDP-00030:0.00003940,IMS-10216-CVDP-7B844C46-1043-41FD-B621-AD88920AFA94:0.00000214,IMS-10216-CVDP-12769923-9E58-47B8-A4C8-CE3637D5EDE7:0.00002187,(IMS-10188-CVDP-2F3A6E55-F4DD-4806-B733-6B3D6265A822:0.00002854,IMS-10188-CVDP-85688164-51F1-4F86-8974-F005E7D692C6:0.00002415)NODE_0039851:0.00005689,(IMS-10188-CVDP-D14AB9AD-03D2-4B59-8EAD-C379FAE2F3DF:0.00001325,IMS-10188-CVDP-CC377657-E059-4E1E-9801-C534AE2E52DC:0.00004393)NODE_0039866:0.00006341,(IMS-10020-CVDP-BE7B984A-9B11-4B87-ADD5-5FE9D9384618:0.00000000,IMS-10020-CVDP-ED5608FD-8815-4157-B824-AECC63F415CD:0.00000219)NODE_0039925:0.00005255,(IMS-10013-CVDP-46DE6E61-828A-4858-AE25-087BD48CE3F4:0.00003378,IMS-10146-CVDP-5421E9F8-7420-47A3-AC56-4581BB6CB75F:0.00005131)NODE_0039975:0.00026425,(IMS-10004-CVDP-70403175-EF40-4078-BD33-4AC6206817D1:0.00008986,IMS-10020-CVDP-FBC2BEC5-75F0-4D94-80BF-273F4483A898:0.00000000)NODE_0039984:0.00005474,(IMS-10216-CVDP-3FB9C221-00C3-4CED-AD89-9F5717FFE63D:0.00002859,IMS-10020-CVDP-CFFED7D0-49B5-4327-81E4-BE3929379326:0.00001544,IMS-10216-CVDP-36863CB6-E3AD-4F2E-8160-F5CF19DF00D7:0.00000010)NODE_0039830:0.00005464,(IMS-10216-CVDP-F16FC7FE-A1D8-4CA3-9151-807EB216C398:0.00000000,IMS-10216-CVDP-82B8A95D-0B9B-4F49-9783-507410B3D010:0.00000000,IMS-10216-CVDP-FC388090-59DA-4801-934B-372C1083AA25:0.00000000)NODE_0039839:0.00000653,(IMS-10117-CVDP-234F3113-1D6C-47EF-92D7-4AC74363E418:0.00000000,(IMS-10013-CVDP-050366AE-B645-4C46-9CF2-7F8E3238BBD2:0.00003288,IMS-10117-CVDP-CD030A21-B363-4392-B70E-533F2786846D:0.00000000)NODE_0002337:0.00000877)NODE_0039883:0.00009858,(IMS-10004-CVDP-00125:0.00000347,(IMS-10146-CVDP-CEB87A77-E60B-4A97-8BB4-9705CAC7DF17:0.00005624,(IMS-10146-CVDP-40B8C9EC-3529-4F7C-9BB3-2922847F73B7:0.00000000,IMS-10146-CVDP-2949CCCE-D12E-4F3E-AFA4-CFC88F9E05AE:0.00005479)NODE_0002340:0.00001898)NODE_0002339:0.00007654)NODE_0039815:0.00000525,((IMS-10188-CVDP-9D08056D-1614-4BAC-BFBF-3D50640737C6:0.00000000,IMS-10146-CVDP-EDF12310-A684-45F5-A3CC-D64776D9BF58:0.00004603)NODE_0039896:0.00002038,(IMS-10188-CVDP-106A11AC-F326-4A7F-ABA3-B29D159C84B7:0.00000000,IMS-10188-CVDP-EF776BA8-A96C-459B-9FA8-3BD0A6721BC8:0.00000000)NODE_0039898:0.00001161,(IMS-10020-CVDP-32717C10-E73E-478F-8594-F3AEA414B824:0.00005714,(IMS-10188-CVDP-AB048EA7-CD44-4690-A596-9D62CFF7FA9D:0.00000018,IMS-10146-CVDP-4FA0F6EB-BB54-46A0-A1CD-679332C18857:0.00000676)NODE_0002345:0.00002628)NODE_0002344:0.00003337)NODE_0039893:0.00004971,(IMS-10216-CVDP-BAB8A973-6827-4DDB-B8EB-BCC75F35B7F0:0.00000396,(IMS-10216-CVDP-173049F2-8DBC-4811-BD4F-79393365675E:0.00000534,(IMS-10216-CVDP-4CC931FE-97CE-4B88-8E01-6C5A75BF14B1:0.00000079,(IMS-10338-CVDP-29C813BD-2CB2-465A-BB4A-1617D338DCAE:0.00010752,(((IMS-10375-CVDP-BA4D4C13-A31F-47DC-8892-02C013B8617B:0.00000000,IMS-10375-CVDP-33E4BB55-91A9-4BBA-9F26-3A96C80CA266:0.00002192)NODE_0039848:0.00007534,((IMS-10020-CVDP-894DE987-6B79-4FE4-9AB9-FA9C3DF10421:0.00000676,IMS-10020-CVDP-3D134CFF-43A7-4617-8BBB-E03AC5311DBB:0.00000018)NODE_0039923:0.00002183,(IMS-10122-CVDP-BC5E800B-3CE5-4CFA-B670-401C147C125B:0.00014333,(IMS-10150-CVDP-D5B55A51-3F56-46C8-98B4-E1D6C80C95FF:0.00012987,(IMS-10146-CVDP-0F7787AB-5ADB-47FA-BEEA-57F8B67D986A:0.00014517,IMS-10020-CVDP-E38C3F7C-CA27-45EB-A814-AEDD2F3E4B63:0.00000709)NODE_0002361:0.00000442)NODE_0002360:0.00001346)NODE_0002359:0.00001676)NODE_0002357:0.00001168)NODE_0002354:0.00003124,(((IMS-10188-CVDP-00026:0.00000000,IMS-10188-CVDP-00027:0.00000000)NODE_0002364:0.00000386,((IMS-10087-CVDP-AF650295-6E05-47A5-87E0-5133609319B9:0.00000018,IMS-10087-CVDP-F4808FE9-C474-4C39-A69F-01082C323BB4:0.00000018,IMS-10087-CVDP-72981528-201A-4A25-95AD-15C2C121762E:0.00000676)NODE_0039946:0.00004250,(IMS-10020-CVDP-A66DCA3B-3DA3-43E7-BA04-2E811905463D:0.00003076,(IMS-10186-CVDP-D7BA8475-877A-4FE3-8BCA-F64AB3700C61:0.00001326,(IMS-10209-CVDP-1DFF4059-55F5-4C41-AF25-5BD563DEAE97:0.00016675,((IMS-10117-CVDP-4D8D5FE1-BCC3-4B77-B0F9-DE588B6FB2A6:0.00000540,(IMS-10116-CVDP-374464BB-49E2-4FD7-9778-4C8E807C2B74:0.00001105,IMS-10150-CVDP-1634BBE6-CD7A-4BC1-BF16-769254DF5583:0.00005489)NODE_0039836:0.00002504)NODE_0002372:0.00000793,(IMS-10375-CVDP-BC0F6963-E29F-42FC-A304-1DBC640DE811:0.00002450,IMS-10257-CVDP-E8DA7284-8397-4A0A-876A-BCD8C972E022:0.00003327,(IMS-10013-CVDP-D09CAF79-3813-472D-8E67-6FCD711C114C:0.00003288,IMS-10150-CVDP-D2798CE3-61B9-4B38-BCB7-9DEE9FFB777F:0.00000000,(IMS-10116-CVDP-1EC69289-2232-4572-8525-55FB1F19DF61:0.00002702,((IMS-10257-CVDP-67E967F6-7C58-4702-8773-C9688A9CCA6E:0.00000676,IMS-10013-CVDP-4F73F529-0B62-4C4C-ADA6-CF8A749D6FFD:0.00000018)NODE_0002177:0.00001604,(IMS-10116-CVDP-DEC6434D-DF63-44F0-8E8E-5FB4CA7EA8FC:0.00004660,(IMS-10013-CVDP-1EF547F6-4E7D-4221-872A-91C26E6CC446:0.00003070,(IMS-10013-CVDP-316775B6-B253-470E-8967-3BA29810089E:0.00002009,IMS-10013-CVDP-370FACE7-E754-4760-BB29-8C6E4B00C7E9:0.00001351)NODE_0002203:0.00001719)NODE_0039909:0.00001370)NODE_0039908:0.00002881)NODE_0039906:0.00001957)NODE_0002376:0.00000366)NODE_0039903:0.00002231)NODE_0039901:0.00009404)NODE_0002371:0.00000437)NODE_0002370:0.00000870)NODE_0002369:0.00001751)NODE_0002368:0.00001630)NODE_0002365:0.00003351)NODE_0002363:0.00000722,((IMS-10188-CVDP-00029:0.00000000,IMS-10267-CVDP-00122:0.00000000)NODE_0002382:0.00000670,(((IMS-10020-CVDP-E99F425B-ADE5-48B0-9AD6-852C376BDD5D:0.00000000,IMS-10020-CVDP-4E85AE16-0571-417E-A16C-F7C9ED5EA67C:0.00000000)NODE_0002385:0.00000780,(IMS-10579-CVDP-DD820CCF-2225-4977-A67D-6931134D206D:0.00000438,IMS-10267-CVDP-7A83E034-3E4E-4C4D-9A58-3A58AECE7AAC:0.00000000)NODE_0002386:0.00000780)NODE_0002384:0.00000630,(IMS-10013-CVDP-74D56A14-DB3E-496C-8353-02A7A97FB39C:0.00000535,(((IMS-10267-CVDP-EFE0A7E1-F0EB-4E66-8981-AB1040B66DEF:0.00000219,IMS-10013-CVDP-DAA4332A-2F33-4B2A-8291-555C9922FF9F:0.00000000)NODE_0002394:0.00000747,(IMS-10146-CVDP-20D553C3-58FF-41A2-830E-EA6FFDC6389B:0.00003796,(IMS-10036-CVDP-1AD91678-2D7A-4F3C-8D47-569A2492E5B4:0.00002859,(IMS-10020-CVDP-70A8222E-575F-4DAF-AC31-4904695117BB:0.00001991,(IMS-10117-CVDP-B6F7BD10-E85E-4D99-9C92-E9EF8087D6D6:0.00001325,((IMS-10020-CVDP-4FA110A9-462D-4655-979B-D30EF9FB3B26:0.00000000,IMS-10020-CVDP-7B8F43AC-531B-4B09-944C-2BCA17374089:0.00001096)NODE_0039855:0.00011048,(IMS-10020-CVDP-53D95CFE-3CAB-4F0A-B667-B3616C0861F8:0.00000886,IMS-10338-CVDP-8CD384C5-4D3F-49E7-8BD3-82194D3E53B6:0.00001105)NODE_0002404:0.00000737)NODE_0002402:0.00000798)NODE_0002400:0.00000666)NODE_0002399:0.00001306)NODE_0002397:0.00001156)NODE_0002395:0.00004623)NODE_0002393:0.00000571,(IMS-10013-CVDP-A8C742F8-B8FD-4DC8-AB68-65013B20BBCC:0.00000239,((IMS-10020-CVDP-CCF2505B-02C0-4A8F-9D74-58C4634766EB:0.00000000,IMS-10020-CVDP-D9327E30-B74B-4A45-A540-0E075017C8A4:0.00000000)NODE_0002409:0.00001075,(IMS-10296-CVDP-C391C155-6BB2-4463-9F22-7F82FBE77C95:0.00000783,(IMS-10267-CVDP-CBA366D6-E672-410B-A37C-E78549DF1349:0.00000792,(((IMS-10020-CVDP-D8B88188-0807-46AC-A9F0-B77F8CDA5B58:0.00000000,IMS-10020-CVDP-3F0A03CC-FFBD-4B39-90C0-6B701703DD73:0.00000000)NODE_0002423:0.00000658,((IMS-10117-CVDP-ECFD44F9-63EC-4A48-A2E4-2F80DF678E1B:0.00000000,(IMS-10013-CVDP-1D571428-D9DB-4F5F-9B53-191F982C93EC:0.00002192,IMS-10020-CVDP-3D553C12-A700-41B4-882D-A3C3828E2D62:0.00000000)NODE_0002428:0.00002192)NODE_0039991:0.00004532,((IMS-10116-CVDP-2873DCD8-BB8C-4DC1-B7AD-1A074C50A1B0:0.00000000,IMS-10116-CVDP-26CCAE1F-2CAD-4889-93CA-FE8672A3A696:0.00000219)NODE_0039987:0.00002634,(IMS-10004-CVDP-4E9E347D-ED54-40AE-AD27-68D666BCFD90:0.00012106,((IMS-10257-CVDP-3449DB1F-FAF8-4104-B01C-2DB6A2E89D68:0.00001111,(607e97e8df98373a001384ad:0.00000000,607e97e8df98373a001384ae:0.00000000)NODE_0002437:0.00001330)NODE_0039926:0.00001748,(IMS-10209-CVDP-A64C3403-CAA7-430F-B878-3B26A8824785:0.00002205,(IMS-10146-CVDP-1AC8E6C4-4E5B-4727-BFFC-4303524A5140:0.00001325,IMS-10146-CVDP-503879F5-D3CD-4956-8E77-5BA18EDC305F:0.00001325)NODE_0002440:0.00001099)NODE_0002439:0.00000654)NODE_0002435:0.00000919)NODE_0002434:0.00001486)NODE_0002431:0.00001898)NODE_0002424:0.00003359)NODE_0002417:0.00000663,(IMS-10020-CVDP-AD5C4FEC-B5CC-49F7-8E07-62E7349EAB93:0.00001351,((IMS-10020-CVDP-4FBE697F-0590-42FE-8441-26CF92D27364:0.00000249,(IMS-10216-CVDP-8BCA487C-353A-4CAD-B75F-850B418E9571:0.00000000,IMS-10186-CVDP-B9F84E91-E966-4F6B-920A-61C459B8E723:0.00000000)NODE_0002444:0.00000687)NODE_0002443:0.00000859,((IMS-10020-CVDP-4C131F04-1267-42DC-ACCB-0E6CCBEC449B:0.00000438,IMS-10146-CVDP-8C063E2E-08BD-4BD3-87BB-D7D1C658F7A9:0.00000000)NODE_0002446:0.00001187,((IMS-10020-CVDP-DC1666DD-96A1-46D9-959B-35053FED06E8:0.00000486,(IMS-10004-CVDP-6DE0AC3F-9EFA-44F9-80A8-F09F8937C774:0.00000021,(IMS-10122-CVDP-B530F437-EB32-445C-BD8F-52A93896B000:0.00004902,(IMS-10020-CVDP-AB4CE917-E7B8-48CC-AA02-2D90CDE70C81:0.00003775,(IMS-10020-CVDP-E784177B-1676-4337-BACA-D1C9D5931EEB:0.00002415,(IMS-10020-CVDP-86658031-E656-44F9-9F65-726578D90A9F:0.00002415,(IMS-10338-CVDP-303266E4-B130-4ECB-8EDB-B27B58CC77A6:0.00001791,(IMS-10122-CVDP-C3D5784E-70B3-4B53-9C2D-0803A7CEB086:0.00001577,(IMS-10020-CVDP-05488B25-E567-4DCC-AE16-96B5F1242079:0.00002229,(IMS-10182-CVDP-82503299-51FF-4E17-864B-754C8B04795E:0.00000000,(IMS-10116-CVDP-13C0A374-2CCF-463F-A278-86D4038C4D00:0.00000000,(IMS-10116-CVDP-8929F512-F97F-4950-BEC4-DFB17A2B50BD:0.00001351,(IMS-10146-CVDP-4F68FBC7-E39E-43FA-8A93-91D49F43D75C:0.00002874,IMS-10272-CVDP-52C5B1E0-EFDA-44CB-A15C-2895FAB6BBC4:0.00002874)NODE_0039888:0.00003080)NODE_0039887:0.00003032)NODE_0002463:0.00002630)NODE_0039885:0.00001353)NODE_0002460:0.00000663)NODE_0002459:0.00000214)NODE_0002456:0.00001063)NODE_0002455:0.00000219)NODE_0002454:0.00001579)NODE_0002453:0.00001565)NODE_0002452:0.00003010)NODE_0002450:0.00000684)NODE_0002449:0.00000863,((IMS-10020-CVDP-D6350044-5951-4431-B235-A13A60A290AF:0.00000000,IMS-10020-CVDP-0402C127-992C-4CDC-ADFB-ACEFF1C45AF8:0.00000000)NODE_0002467:0.00001158,(IMS-10020-CVDP-8071CE7C-7134-4D2C-88E7-05875685E193:0.00000487,((IMS-10020-CVDP-20F34895-BED9-45A8-A8FA-E74C2CAC625F:0.00000000,IMS-10020-CVDP-83920CBB-9DE5-4B81-9F3C-26B9F9C2FC11:0.00000000)NODE_0002473:0.00000973,((IMS-10146-CVDP-6BB0FB31-E0AC-45A1-98F3-38FB4EAF3006:0.00000000,IMS-10116-CVDP-2C135F5B-2C59-48A2-B6AB-718FCC9BFFE9:0.00000219)NODE_0002476:0.00000894,(((IMS-10004-CVDP-F3D8A957-0A7E-4364-AF5D-A0EF2BA939AE:0.00000000,IMS-10004-CVDP-724DAFFA-18A4-4847-93F6-32908BFEC7D4:0.00003288)NODE_0039868:0.00006090,(IMS-10020-CVDP-02B60E69-3628-47F0-8A50-C7FED9DFA74B:0.00003541,((IMS-10150-CVDP-AEC5F72F-8B37-4869-97F9-6A28CD50BD4E:0.00001351,IMS-10225-CVDP-2FF07FBE-B38F-4F22-AB16-7B4DE7BC8258:0.00001570)NODE_0039965:0.00004186,(IMS-10020-CVDP-6DA3B3B6-621D-43E6-BA14-63071FB830F3:0.00003071,(6166ba5b81e18c1c41cecac1:0.00002426,(IMS-10082-CVDP-610484A9-9CC3-4E04-BF69-295935683C7C:0.00001629,(61792019ba758861d782eebd:0.00003069,((IMS-10150-CVDP-682B8B6D-E908-4060-B65F-DC4E7C2637C1:0.00003277,IMS-10150-CVDP-080FB29A-D7F7-4D30-B1A4-EBB1EFD3E58D:0.00000646)NODE_0002490:0.00000256,(IMS-10150-CVDP-03BF5E3B-55C3-494F-B9DD-0D4132D5D4E4:0.00000000,IMS-10150-CVDP-6BB297FD-208E-4DF7-B5BD-E94D3412928C:0.00000000)NODE_0002280:0.00000464)NODE_0039869:0.00001290)NODE_0002488:0.00000313)NODE_0002487:0.00000797)NODE_0002486:0.00000426)NODE_0002485:0.00001152)NODE_0002483:0.00000415)NODE_0002482:0.00003206)NODE_0002480:0.00003165,((IMS-10004-CVDP-FFD1D9BD-0778-4B96-B895-5C1506579D24:0.00000659,((IMS-10146-CVDP-E9792E9F-CC50-4E59-87F2-BED10C19142B:0.00000000,IMS-10146-CVDP-98B9B642-6140-46C6-AA8D-76651266D44B:0.00000000)NODE_0002497:0.00000658,(IMS-10375-CVDP-1A35745B-4418-4B1B-A4FD-8AB98DEABB52:0.00000877,IMS-10146-CVDP-DBB6E785-34C1-4C7C-94F3-ABC702A57A52:0.00000000)NODE_0002499:0.00000658)NODE_0002496:0.00000659)NODE_0002495:0.00000592,((IMS-10013-CVDP-F25C7517-5B4B-490D-B93E-C8A64EEAF93A:0.00000000,IMS-10020-CVDP-C700298E-8DE7-42B5-A94C-7D63789CA778:0.00000000)NODE_0002502:0.00001179,(IMS-10082-CVDP-17B848B9-FE67-45DB-9624-8C703F7487C7:0.00000468,((IMS-10082-CVDP-4042EF30-BD8A-4EB2-B16E-465AFB8EA821:0.00000000,IMS-10082-CVDP-72BFE3B5-00A9-412C-A3B0-3275921A5C78:0.00000000)NODE_0002509:0.00000874,(IMS-10338-CVDP-9FE866E5-C9EA-4930-8C76-8E12AE346D3A:0.00000667,(IMS-10375-CVDP-8F7641AE-6A12-41AA-A493-BBF4713DE6A5:0.00000230,((IMS-10020-CVDP-F4C33ED7-3C70-4B7E-9743-BAC739B1F6E3:0.00000000,IMS-10338-CVDP-7C888B06-ABD6-4303-B836-414E687B4251:0.00000000)NODE_0002513:0.00001557,((IMS-10338-CVDP-DCF81BC6-5D30-4445-8743-24ACD3C388ED:0.00000000,(IMS-10082-CVDP-D5727053-B77E-4363-ADEC-6984F33465BF:0.00002862,(IMS-10146-CVDP-6BC6251D-7A23-4E81-9FCA-DBFEF23D7AE2:0.00007680,(IMS-10116-CVDP-6671736B-7413-4356-B94A-40A471159566:0.00000072,IMS-10013-CVDP-9AB9A13E-41D5-4DF0-8455-98E4F1696BEF:0.00002702)NODE_0039838:0.00003662)NODE_0002518:0.00001539)NODE_0002517:0.00004809)NODE_0002515:0.00001764,(IMS-10087-CVDP-3E77BD31-4522-4972-B4A5-D1B1B0AC06FF:0.00000941,(IMS-10013-CVDP-B5035176-C19F-43CB-8EDB-0367F0B16DA3:0.00000658,(IMS-10087-CVDP-EF2CF6D1-0277-4153-BDAB-89562487CB1C:0.00001120,(IMS-10272-CVDP-7B068B08-FFF1-4A51-837D-B9ADB5F62C4A:0.00001096,(IMS-10087-CVDP-B87EFFE6-D3C9-4ECF-9429-7F05A493DBC6:0.00001762,(IMS-10338-CVDP-F2E5B7A0-05E7-4B0C-B3D5-D6495F12AFFD:0.00000664,(IMS-10594-CVDP-7980385E-27D7-4FDD-9183-1FAC8BECC19C:0.00000420,(IMS-10020-CVDP-6375AB12-6A99-40AA-8540-2E92B4D0A2C1:0.00000667,(IMS-10020-CVDP-8C45AC22-88CB-42EA-A824-D9601A334418:0.00000390,(IMS-10020-CVDP-E5ABAB1A-63B9-41ED-8AFE-8476A86B15EF:0.00000473,(IMS-10020-CVDP-71238373-2EE1-4AC4-B579-DED8009E4228:0.00000676,(IMS-10087-CVDP-9BF24934-3872-4E50-85D8-856A8E91836E:0.00000007,(IMS-10150-CVDP-EA54402D-8C7B-4D5F-96DC-27AECDA77BDF:0.00003734,(IMS-10146-CVDP-551D7701-EAAA-4B54-BB75-0BB35F663949:0.00000000,IMS-10020-CVDP-EA06A8D8-20E2-432B-8727-9120FDA3EF39:0.00000000)NODE_0002533:0.00001323)NODE_0002532:0.00000000)NODE_0002531:0.00000887)NODE_0002530:0.00000455)NODE_0002529:0.00000356)NODE_0002528:0.00000496)NODE_0002527:0.00000411)NODE_0002526:0.00000462)NODE_0002525:0.00000441)NODE_0002524:0.00000211)NODE_0002523:0.00000462)NODE_0002522:0.00000414)NODE_0002521:0.00000721)NODE_0002520:0.00001261)NODE_0002514:0.00000670)NODE_0002512:0.00000208)NODE_0002511:0.00000656)NODE_0002510:0.00000645)NODE_0002507:0.00000471)NODE_0002503:0.00000710)NODE_0002501:0.00000511)NODE_0002494:0.00000333)NODE_0002478:0.00000625)NODE_0002474:0.00000518)NODE_0002469:0.00000391)NODE_0002468:0.00000889)NODE_0002466:0.00000411)NODE_0002448:0.00000714)NODE_0002445:0.00000578)NODE_0002442:0.00000463)NODE_0002441:0.00000627)NODE_0002415:0.00000348)NODE_0002413:0.00000649)NODE_0002410:0.00000731)NODE_0002407:0.00000259)NODE_0002405:0.00000422)NODE_0002392:0.00000532)NODE_0002387:0.00000656)NODE_0002383:0.00000356)NODE_0002381:0.00000658)NODE_0002362:0.00000344)NODE_0002353:0.00000972)NODE_0002351:0.00000505)NODE_0002350:0.00000454)NODE_0002349:0.00000301)NODE_0002347:0.00000038)NODE_0039810:0.00001214)NODE_0002231:0.00000598)NODE_0002230:0.00000768)NODE_0002001:0.00003555)NODE_0001998:0.00001125)NODE_0039669:0.00006280,((IMS-10146-CVDP-2EE10E58-7DBF-4559-9A90-1EC70F9B7C90:0.00012777,(IMS-10150-CVDP-C827F4AA-1686-4D87-845A-AE64218C71A5:0.00008995,(IMS-10146-CVDP-68D2B420-D923-47DB-B712-26443593D69D:0.00008394,(IMS-10533-CVDP-1DE2E646-C8AF-4F87-BD0C-AA784FEE2694:0.00003774,IMS-10150-CVDP-EA9A2A1B-6D2D-4931-886F-02BC6AE9C0EE:0.00002020)NODE_0002329:0.00001990)NODE_0002328:0.00002794)NODE_0037205:0.00001589)NODE_0037204:0.00029220,(IMS-10004-CVDP-00155:0.00006361,(IMS-10186-CVDP-6019F2ED-A835-4AAD-A3D9-B6577F7B15BD:0.00012573,(IMS-10013-CVDP-8440FF20-E81A-4E18-B03A-63F777BF13B5:0.00000275,IMS-10004-CVDP-D215E7B4-3703-4DAF-94F9-55A969905C8C:0.00001590)NODE_0037211:0.00001339)NODE_0003129:0.00010446,(IMS-10257-CVDP-AE473A7A-8D7C-4D0D-9EC1-A0F9F150762E:0.00018191,IMS-10264-CVDP-C2CE8628-208E-401A-B831-6D0790334B33:0.00000000,((IMS-10272-CVDP-48B25B09-C3ED-4A95-9847-683921FBA9DC:0.00000000,IMS-10272-CVDP-42DA6057-18AA-453E-BF2F-4BA7686AF052:0.00000000,IMS-10020-CVDP-4B7D5D65-5EAD-4B27-8E6C-59B9FC546DAB:0.00002849,IMS-10272-CVDP-7447DACB-8C68-40FB-8753-2EF4ED49133F:0.00000000)NODE_0037821:0.00001038,(IMS-10061-CVDP-F31EF3B1-8EFA-4A20-AAC9-3317A58FE23F:0.00001541,IMS-10061-CVDP-50964264-5980-464D-9E94-23D0E21DF095:0.00003075,(IMS-10020-CVDP-3FE0F2CD-C887-459E-BEB8-00833EAD36FC:0.00000000,IMS-10020-CVDP-E854EA7D-151B-46A2-814B-F8CBB2BA267B:0.00001534)NODE_0037825:0.00004609,((IMS-10116-CVDP-1AFFFCAE-D7A5-4B27-A9DA-91EEDF82234C:0.00000791,IMS-10116-CVDP-7D5ADAEF-AAD1-4A6A-82BB-FDA57396E034:0.00002326)NODE_0037835:0.00002082,(IMS-10116-CVDP-9D2C0D05-E79A-4858-B941-CC3E6A72F54F:0.00010740,IMS-10061-CVDP-48249433-DE4C-4626-B4CF-1A9911463328:0.00000000)NODE_0003147:0.00001778)NODE_0037833:0.00002832,(IMS-10061-CVDP-67EFED6C-D9AC-43E5-A2ED-902DDD82D01A:0.00005953,(IMS-10061-CVDP-1C4E6C8A-02C3-45CB-A730-0080144F924C:0.00000155,(IMS-10061-CVDP-7E3DC660-C56C-428B-8500-5D5FC0DF9655:0.00001301,(IMS-10020-CVDP-1FDC07E5-59C4-44CD-A033-A24AE2F59DF1:0.00005479,IMS-10061-CVDP-744DF588-CFC8-4134-8CF5-6089B7618895:0.00000000)NODE_0003153:0.00001301)NODE_0003152:0.00000168)NODE_0003151:0.00001196)NODE_0003148:0.00001725)NODE_0037824:0.00007169)NODE_0037820:0.00005317,((IMS-10150-CVDP-842D1269-D916-4562-966E-A332F18C7E6E:0.00003069,(IMS-10116-CVDP-65FFDFAD-5AC7-495A-BAC9-DBEF959B90DB:0.00001351,IMS-10116-CVDP-4A237F7C-8659-4618-A7D1-54DFC088E1C7:0.00001570)NODE_0037845:0.00003471,(IMS-10116-CVDP-7E3CA82F-606E-4841-A090-F0FBDDC05403:0.00001351,IMS-10116-CVDP-7AA3BD83-0EBC-450E-88F4-E260C9C5EA95:0.00001351)NODE_0037846:0.00003691)NODE_0037843:0.00029364,((IMS-10383-CVDP-00002:0.00001029,(IMS-10294-CVDP-10CB515B-18F8-40B5-A6D0-594B5AF1DC46:0.00008775,IMS-10150-CVDP-7F3A29A6-5A52-45AA-9DE7-5AE18B8C45D3:0.00008556,(IMS-10020-CVDP-ED148CAF-E09D-4489-88E8-2CC28667ADC9:0.00000013,(IMS-10227-CVDP-1DDFE94F-CC70-4C67-AFF2-0627F2F3BC49:0.00000000,IMS-10227-CVDP-62E88CE5-C29C-4D46-9577-90385312D93B:0.00000219)NODE_0003140:0.00001767)NODE_0002377:0.00001529)NODE_0037806:0.00012637)NODE_0037805:0.00003186,(((IMS-10272-CVDP-E7B9758D-59F0-4AF7-8F8D-77C9AA481857:0.00001204,(IMS-10272-CVDP-A42D0074-A62F-419A-99B9-D08881EB5074:0.00000000,IMS-10272-CVDP-31ED8D7A-FC34-4E6D-BE59-84FA77D7E153:0.00000000)NODE_0037856:0.00001204)NODE_0037855:0.00002288,(IMS-10146-CVDP-BB545812-8FB8-42BC-8491-061A59294B77:0.00025020,((IMS-10209-CVDP-8F1D4C6B-8C55-4DC2-814B-70003D27C50D:0.00005499,IMS-10020-CVDP-19FE5891-E7CE-40B6-A6A6-6F628A0DF396:0.00000019,IMS-10020-CVDP-A551C0BE-2D33-4150-AC8E-2781F6CE31EB:0.00003307)NODE_0037838:0.00010188,(((IMS-10087-CVDP-F84BE3A0-E7F8-42AA-A17E-F02D2587A4A0:0.00000042,(IMS-10087-CVDP-5353AD14-0868-4E29-ADB7-549A4DC17235:0.00000676,IMS-10020-CVDP-5A2942A5-4971-43E3-A4C1-5AF6C5EE19DF:0.00000237)NODE_0003158:0.00000463,(IMS-10117-CVDP-F25147E6-462F-499D-A1FC-467DF08F11FA:0.00004388,(IMS-10117-CVDP-C9F02C10-5684-4994-ABD8-3A22AB843451:0.00000676,(IMS-10117-CVDP-87CDE3FC-FF53-43D0-A96E-145A7FE8BA02:0.00001534,IMS-10117-CVDP-9F114912-4724-4568-962C-457D8D07579F:0.00000000)NODE_0003161:0.00001333)NODE_0003160:0.00001302,((IMS-10117-CVDP-405757E0-3F9F-4047-9160-C5FEA7487305:0.00000000,IMS-10117-CVDP-E26755E9-07EA-4E23-998F-80536ECFC7C9:0.00000219)NODE_0037775:0.00001326,(IMS-10117-CVDP-3D431BE0-7EB5-4CDB-B72D-1EA74DFD057D:0.00003068,IMS-10117-CVDP-BD28E80A-2DF2-4DD3-B2E5-8BE1122B26AB:0.00000000)NODE_0003164:0.00000887)NODE_0037773:0.00001090)NODE_0037769:0.00002449)NODE_0037766:0.00004269,(IMS-10338-CVDP-C827C3E8-FEF1-4F53-83FE-E31D1995734A:0.00010135,IMS-10117-CVDP-9E340BFD-6169-4439-83B2-94F947E2DE6D:0.00009696,IMS-10338-CVDP-29A81952-22BC-404B-A1A7-8E3DDEAD3F2C:0.00005313,IMS-10013-CVDP-DFD5D37A-C46D-480C-9607-9230A7192B40:0.00002464,(IMS-10020-CVDP-237687E1-DBBA-436B-A068-FC4DD3C432BF:0.00000269,(IMS-10061-CVDP-BD69E7AD-C95E-404B-B534-B033669660E9:0.00005043,(IMS-10150-CVDP-BA185D6D-F093-4B21-9A04-D0F1CB6CC591:0.00016000,IMS-10020-CVDP-36BBE348-9229-40EF-B8AF-9664621F5CCE:0.00000000)NODE_0003168:0.00001317)NODE_0003167:0.00000267)NODE_0003166:0.00000661,(IMS-10013-CVDP-8AD9038C-23FF-403B-91F4-930CA6CBF161:0.00000018,IMS-10013-CVDP-DDCCD6FA-2787-4017-A99E-19828E71846D:0.00001114,IMS-10338-CVDP-DA00ABA6-66A3-444D-BDB3-3BE716DCBC4C:0.00001552,((IMS-10338-CVDP-3A20126B-FB89-4DD8-8FA7-72C802E6BC9E:0.00000000,(IMS-10173-CVDP-F7002BE9-4F74-4457-B169-77746363CC55:0.00002192,IMS-10173-CVDP-AFE0A553-751D-4269-9F61-D153BCB56AE0:0.00000000)NODE_0003172:0.00002849)NODE_0003171:0.00002995,(IMS-10117-CVDP-CBB56ED8-FED1-4F2D-BA26-61979AF04C96:0.00000081,(IMS-10117-CVDP-DD96EEBC-1A7C-4386-87DE-6C89DE98BB19:0.00000000,IMS-10117-CVDP-B356EC74-30CD-4AEF-8EFD-FD903FB9CE02:0.00000000)NODE_0037793:0.00002273,(IMS-10150-CVDP-B86017B0-DBF1-4DD5-84D3-FBE926006C82:0.00008342,IMS-10338-CVDP-0C54B248-7A14-4077-A7AF-0A593C6B0CA6:0.00007903)NODE_0037796:0.00005109,(IMS-10117-CVDP-E21E7942-6114-4920-A8CE-A9301E5439A0:0.00004583,(IMS-10116-CVDP-62144CC3-42B8-4A6A-B9D5-5E9106AE6735:0.00016932,(IMS-10225-CVDP-7AA68529-1575-4751-AB20-6CAB8BF4E9CB:0.00000138,(IMS-10117-CVDP-24D23A1C-8BDB-4CFD-AC3B-C2817A475C54:0.00000440,(IMS-10117-CVDP-EFA24110-98B4-49E9-9E44-A1AA7D427E22:0.00000000,(IMS-10150-CVDP-EDBFEF2C-5A94-40AC-A555-C4D70E5609A9:0.00006869,(IMS-10116-CVDP-41767A98-5A45-45BD-B6DC-C060DB9B9FB5:0.00003321,(IMS-10150-CVDP-627EF635-8EE1-4116-A2F0-4C88E1BBB14A:0.00004391,IMS-10150-CVDP-5F3B5EF2-CAAE-4D07-A602-DF5F54B0E817:0.00000008)NODE_0002519:0.00000464)NODE_0037801:0.00002891)NODE_0037800:0.00006501)NODE_0003183:0.00001317)NODE_0003182:0.00000794)NODE_0003180:0.00000356)NODE_0003177:0.00000582)NODE_0002484:0.00000101)NODE_0037790:0.00002695)NODE_0003170:0.00001406)NODE_0037784:0.00000911)NODE_0037776:0.00002067)NODE_0037765:0.00003470,((IMS-10261-CVDP-00022:0.00000234,(IMS-10061-CVDP-BE8D183E-29BB-48DB-A619-2BDAA0D166C9:0.00001663,IMS-10061-CVDP-32759629-1734-4F7A-A328-288709D6F4E4:0.00001005,(IMS-10261-CVDP-2416BB25-BB41-4E60-A1CF-6E179441810B:0.00000328,(IMS-10061-CVDP-2E7C80F8-8A4F-4531-BA36-9259A92901E5:0.00000067,(IMS-10061-CVDP-159EAA59-91A7-4D54-9623-AFD4E6BCAC9D:0.00007708,(IMS-10061-CVDP-1540301E-9F28-4D5B-A10C-70967DEB7F99:0.00003288,IMS-10013-CVDP-ADBE2EBC-6404-4BDB-8288-A3071DE5C566:0.00000000)NODE_0003201:0.00002010)NODE_0003200:0.00001345)NODE_0003199:0.00000699)NODE_0003194:0.00000677)NODE_0037885:0.00002735,(IMS-10004-CVDP-F7738C9F-18C9-4101-B4EF-6A7B3B4B8716:0.00004390,(((IMS-10261-CVDP-C28A9935-C8EC-4286-8E71-8E86C35A07F1:0.00000000,IMS-10261-CVDP-E05DD82D-869B-45C8-AFE8-CC3C5E37510E:0.00000000)NODE_0037882:0.00002634,(IMS-10261-CVDP-9683FC75-FE97-4FC6-8925-A2BFBB7BE818:0.00000012,IMS-10061-CVDP-BD74FFF0-A384-4654-823B-03EB8646693D:0.00012505)NODE_0003192:0.00002622)NODE_0037880:0.00006213,(IMS-10186-CVDP-768412AF-142B-473C-8945-BB07F56DB849:0.00003333,((IMS-10013-CVDP-15650B1B-7CEB-4EC2-BE03-CAE56F150287:0.00000000,IMS-10186-CVDP-4620BC2C-9584-4808-ADBA-8AFD7A332097:0.00000000)NODE_0037878:0.00003210,(IMS-10013-CVDP-96B972A2-81A6-4209-AE1E-38148116E6F6:0.00004519,((IMS-10261-CVDP-00068:0.00000000,IMS-10261-CVDP-00069:0.00000000)NODE_0003212:0.00000520,(IMS-10261-CVDP-00071:0.00000158,(IMS-10173-CVDP-FD47C593-008D-4847-9129-64A4B695910F:0.00000438,(IMS-10173-CVDP-3D589AB8-8996-48D9-A3FB-C43406D63F52:0.00000425,(IMS-10587-CVDP-21E2BD22-7DD5-46BD-9D20-CF7CEEA4B35C:0.00000767,((IMS-10013-CVDP-D9F0671E-5CA2-40FB-A2B6-A347AABB8F95:0.00000000,IMS-10004-CVDP-D73D4072-8A2B-4A6F-A151-16885A098FB8:0.00000000)NODE_0003220:0.00000658,(IMS-10013-CVDP-08E7F68B-CF9B-4AE7-AB47-B02E5911028D:0.00000000,IMS-10013-CVDP-689AB389-C1C3-415C-8925-EDF26DA52046:0.00000000)NODE_0003221:0.00000658)NODE_0003219:0.00000548)NODE_0003217:0.00000535)NODE_0003216:0.00000452)NODE_0003215:0.00000158)NODE_0003213:0.00000362)NODE_0003209:0.00000273)NODE_0003208:0.00000225)NODE_0003206:0.00000561)NODE_0003205:0.00000473)NODE_0002535:0.00001460)NODE_0002534:0.00000008,(IMS-10013-CVDP-206BF2F9-8F73-4D21-9DE1-9C124D5A4AAE:0.00001609,(IMS-10203-CVDP-E86F94E7-D460-467F-80E9-ED90A5604A36:0.00000000,IMS-10183-CVDP-1620BCF1-0BA8-444C-862A-A732B5149FE5:0.00000438)NODE_0037924:0.00005116,(IMS-10172-CVDP-10D17B55-6CA2-4279-A02B-81A007E7A3E6:0.00001474,IMS-10004-CVDP-DFBE074A-F2F8-4D51-9FED-9B211AB69F53:0.00002789,(IMS-10013-CVDP-F3B63831-53B0-409B-B7E0-44AA484E11B3:0.00000438,IMS-10004-CVDP-B2B0F9EC-0609-4E4E-A161-B416B16F0CED:0.00000000)NODE_0003229:0.00002789)NODE_0037908:0.00001231,((IMS-10183-CVDP-08CEE3FE-0100-49BC-AD5D-53DA5FABF1E4:0.00000676,(IMS-10183-CVDP-49EBDD4A-B360-4824-A0F0-DEDB36935B29:0.00000018,IMS-10203-CVDP-C21B2A97-6FDD-444F-9905-4A3D2CCD9F59:0.00000676)NODE_0037904:0.00001315)NODE_0037903:0.00005067,((IMS-10146-CVDP-8B0C8CB6-39DE-46E6-BBB4-1397BC77A5EF:0.00001977,(IMS-10117-CVDP-C2051ECF-3903-4217-A5BF-F41AB918AA56:0.00001325,IMS-10001-CVDP-1DCBA95A-E069-4E84-8559-332269B0AD28:0.00009873)NODE_0037917:0.00002844)NODE_0037916:0.00006147,(IMS-10117-CVDP-361C5C42-7319-41D3-915A-DD4FD53EA50B:0.00005366,(IMS-10587-CVDP-20D4025F-4BE8-47E0-8160-2CF110D1E271:0.00000032,(IMS-10004-CVDP-FB17B880-A262-45DA-9994-2ECD9EB5997B:0.00000438,(IMS-10020-CVDP-C343AF8E-7AD2-4469-8E2C-6B2446B70810:0.00000664,(IMS-10004-CVDP-D08F57D5-FBA0-4D93-A670-7A35A89FCA0C:0.00000383,((IMS-10004-CVDP-3FD15715-3F50-4E6A-B64B-4E8B3A4BFA19:0.00001102,(IMS-10117-CVDP-25EB027E-BD31-4E50-AA90-5669C4D7BC66:0.00000470,((IMS-10004-CVDP-DA23A885-D4BF-4048-89F8-0CA05B58E82D:0.00000000,IMS-10004-CVDP-A09471DB-7A7A-4AF9-A84E-CF2686E136E8:0.00000000)NODE_0003242:0.00000897,(IMS-10117-CVDP-477B435E-9764-4646-8F77-3A29F8CB4A6C:0.00000050,(IMS-10117-CVDP-95308EA0-ED84-4306-B797-B26E663FDFF9:0.00000003,(IMS-10203-CVDP-187DE0FA-7FF2-4AF2-AEC9-A93D3189C959:0.00000441,(IMS-10565-CVDP-0888BAAF-798F-4598-B3E0-74A0546853C5:0.00000674,(IMS-10203-CVDP-3DABE57F-B398-4FB4-A665-7B5A7B4E2018:0.00000881,(IMS-10117-CVDP-84275ADC-B502-487C-A696-737A639F0EE4:0.00000259,(IMS-10004-CVDP-D90F6A85-524B-431D-89C2-452B947C0104:0.00000000,(IMS-10004-CVDP-7BE4DA08-CFD9-443F-A126-1D177D500F16:0.00000000,(IMS-10150-CVDP-941126C6-8055-46BD-ABD9-2A257345CCFF:0.00000018,IMS-10150-CVDP-DC5FFAF8-68B2-47F8-9049-3D766C579198:0.00000676)NODE_0003254:0.00003050)NODE_0003253:0.00002411)NODE_0003252:0.00000697)NODE_0003249:0.00000841)NODE_0003248:0.00000670)NODE_0003247:0.00001082)NODE_0003246:0.00000219)NODE_0003245:0.00000705)NODE_0003243:0.00000628)NODE_0003241:0.00000231)NODE_0003240:0.00001070)NODE_0003239:0.00000729,((IMS-10267-CVDP-6ADB3A88-6363-4818-AFC1-470CB72ACEBA:0.00002192,(IMS-10203-CVDP-ED359C6A-7AB7-40E5-BDD7-CA10046CF429:0.00000000,(IMS-10565-CVDP-B692A0DF-526A-45BF-93AB-C4AB1761060E:0.00001753,IMS-10565-CVDP-FE963C14-6553-4BEB-BC4D-477184C70A30:0.00000000)NODE_0003261:0.00001973)NODE_0037927:0.00002192,(IMS-10565-CVDP-4B1B7239-C62B-481D-B23D-72D13EC2D2C3:0.00003776,(IMS-10565-CVDP-58A67113-1FE2-4DC7-BB4D-F3854B931DC9:0.00003069,(IMS-10004-CVDP-C8F42398-488E-40F9-B832-D216B48B6963:0.00006808,(IMS-10565-CVDP-F7BCEE85-C434-48A7-BE05-78F90F78F69C:0.00005044,(IMS-10565-CVDP-6E192E22-6D02-492C-BD1E-0D4424F5DFA9:0.00000167,(IMS-10565-CVDP-D4DE0218-D1D1-4450-9975-D2978BB81894:0.00000000,IMS-10565-CVDP-287FE2C1-7E63-464D-B6A6-71A57BD8C9B0:0.00000438)NODE_0003269:0.00000825)NODE_0003268:0.00000493)NODE_0003266:0.00000668)NODE_0003265:0.00000644)NODE_0003264:0.00000926)NODE_0003262:0.00001485)NODE_0037926:0.00001957,(IMS-10020-CVDP-8F3D306D-B00A-4F80-9B34-1C4D3C46672F:0.00005554,(IMS-10020-CVDP-D67B04F5-1430-415A-8FAD-FA8CE5C88505:0.00000000,IMS-10004-CVDP-57FBC171-4692-43CD-877C-E2A1422A44A7:0.00006795,(IMS-10150-CVDP-9AA4F5AD-DA0E-4DE9-8BE7-A88FB1C606E3:0.00004652,IMS-10174-CVDP-E27DC011-5520-4849-A6E8-903C2ED12970:0.00000049)NODE_0003277:0.00003677,(IMS-10116-CVDP-163AFDFA-89CD-490F-B18A-3A2EE8C32D14:0.00008161,(IMS-10122-CVDP-ACE71FCB-985F-469C-8449-496B8DA4EA63:0.00002430,IMS-10257-CVDP-20AEBF8C-3FB2-44E6-8C34-06F15AE87CED:0.00003088)NODE_0037953:0.00001347,((IMS-10150-CVDP-B7FE90D9-A723-4AC5-A494-8BAC1DEC743B:0.00000072,IMS-10020-CVDP-45AEB3A2-6B46-4B2D-B8F5-5E330B946059:0.00002702)NODE_0003282:0.00001467,((IMS-10020-CVDP-6F04A77C-30C3-4243-A96F-03D31AAE5881:0.00000338,IMS-10020-CVDP-01B2C636-8CCB-4976-B53F-3FE9C3EA1001:0.00000338)NODE_0002608:0.00002532,(IMS-10150-CVDP-8FCFDBE3-755D-4A5B-9DB5-2782900AE514:0.00001351,IMS-10020-CVDP-B62EBD05-8A2A-431B-9A3B-CF0726BD227C:0.00000036)NODE_0002609:0.00002834)NODE_0037954:0.00003052)NODE_0003281:0.00002020)NODE_0037949:0.00001702)NODE_0037945:0.00002924)NODE_0003271:0.00002979)NODE_0003255:0.00003380)NODE_0003238:0.00000525)NODE_0003237:0.00000719)NODE_0003236:0.00000432)NODE_0003234:0.00000032)NODE_0003233:0.00000512)NODE_0003230:0.00000566)NODE_0002561:0.00000249)NODE_0002556:0.00001127)NODE_0037901:0.00002789)NODE_0037874:0.00000595,(IMS-10186-CVDP-4860BBCA-15E4-47DB-B6A0-E2AEB4FA58F8:0.00010153,(((IMS-10020-CVDP-7F6E36EF-2252-445B-A5CA-2762988B846D:0.00000716,(IMS-10023-CVDP-A0264387-007A-49F0-9F0A-28A1BEFB7AFD:0.00000000,IMS-10188-CVDP-E40E3259-FABA-4508-8E01-E520963E9C4C:0.00001315,IMS-10023-CVDP-FAAD1736-C1B1-4F82-A9E3-93392B1C2019:0.00000000)NODE_0037752:0.00000716)NODE_0037751:0.00004083,(IMS-10267-CVDP-1916E254-C0AC-41E4-8F15-56F4527226F7:0.00016702,((IMS-10257-CVDP-9B7EF2CC-870C-4EB4-B89D-11D6832E9D2E:0.00010320,(IMS-10257-CVDP-4AD3C4FA-8F4D-4B41-AD49-24699FC3F75B:0.00007923,(IMS-10186-CVDP-F8A7E8BD-4E60-4082-AC87-59284027CD47:0.00006139,(IMS-10150-CVDP-425ACE02-606C-41EC-9B7D-533DD74E2A55:0.00000000,IMS-10150-CVDP-E3B2D01E-BBD9-48B8-A509-7D29B90F6BB4:0.00000000)NODE_0002629:0.00001317)NODE_0002628:0.00001346)NODE_0037746:0.00001740)NODE_0037745:0.00006270,((IMS-10245-CVDP-269CF4DC-63CC-4FDD-A00C-267A87BE200D:0.00005944,IMS-10338-CVDP-75D29B73-7B86-43D0-A970-B9A1C71E30E3:0.00005067)NODE_0003296:0.00004373,(IMS-10087-CVDP-19664C05-0306-48D0-8A60-1C88E4DFEAA9:0.00005739,(IMS-10087-CVDP-38E90C6B-FBCE-47C5-8D8C-1BDFDC2ACD98:0.00005067,(IMS-10087-CVDP-C459335D-3910-42AC-8C72-BE6991A319E0:0.00004391,IMS-10087-CVDP-E14A9DBF-AD90-4054-A744-A7D53783A505:0.00004391)NODE_0003300:0.00000676)NODE_0003299:0.00000673)NODE_0037756:0.00004358)NODE_0037754:0.00009561)NODE_0003290:0.00001646)NODE_0003289:0.00008481)NODE_0037744:0.00003387,((IMS-10004-CVDP-5F494E6D-4121-4F6B-A527-F0ED2DC445EC:0.00000036,IMS-10004-CVDP-6D0BC3F1-E32B-448E-ADB0-5AA853CBCB96:0.00001351)NODE_0037740:0.00043506,(IMS-10261-CVDP-7B324BBA-372E-4C0A-87C9-520193DAB7EF:0.00009178,((IMS-10020-CVDP-3CB8E7FB-2047-40DC-9D46-E4934B28540B:0.00001540,IMS-10272-CVDP-2094FDC4-5B40-4DDF-ADE3-4C348D32B88B:0.00000005,(IMS-10383-CVDP-E1332844-1F81-4037-B5A4-6FDFED932F1C:0.00006139,((IMS-10033-CVDP-F2A63A05-87FE-4A63-B8C5-62AD23087880:0.00000438,IMS-10209-CVDP-C9CC5660-E7E3-4D36-9DE7-31C857785FE3:0.00000000)NODE_0037717:0.00007473,(IMS-10383-CVDP-90B93626-2D12-4087-BE04-A8D7E91A0821:0.00004658,((IMS-10383-CVDP-83CD81FC-0FF1-4A94-B55B-FCA1D8541D9D:0.00000000,IMS-10383-CVDP-22D0DDB5-ECCE-4BC0-821E-EDE2B96A08AF:0.00000000)NODE_0003319:0.00000515,(IMS-10215-CVDP-9759A696-2082-45D0-923C-C8735DE38F1D:0.00000051,IMS-10116-CVDP-E2B31D10-C710-41B4-BF76-F16B7F4B5584:0.00003777,(IMS-10302-CVDP-F7905E79-0A45-4BCA-9500-87D72A74D715:0.00000008,(IMS-10023-CVDP-5DE37259-EC08-4EFB-BBD2-B4D28169D153:0.00001013,(IMS-10023-CVDP-60A35EFB-CFE9-404F-8984-8CB275E37C28:0.00000676,IMS-10023-CVDP-19660DCA-37C3-4E23-BEE0-136DDFF8332F:0.00000895)NODE_0003324:0.00003406)NODE_0003323:0.00002720)NODE_0003322:0.00003989)NODE_0037708:0.00010327)NODE_0003317:0.00000855)NODE_0003316:0.00000623)NODE_0003313:0.00002173)NODE_0003312:0.00001100,(IMS-10020-CVDP-D1AD344E-E49D-47ED-924A-9FC0B5532FD5:0.00009284,(IMS-10383-CVDP-5FEA7E63-B074-498D-83D6-8E40C847DB81:0.00002014,(IMS-10383-CVDP-41A87611-6CAD-45CF-907D-DA700A8C2310:0.00000541,IMS-10383-CVDP-3E79CAA9-9869-49A5-B580-F76967B8FA0E:0.00001636)NODE_0037728:0.00001473,(IMS-10383-CVDP-C6DDB713-B5FA-44E5-B8EF-0320994E2E0E:0.00000879,((IMS-10383-CVDP-4959E1D4-E546-4AE1-A534-E28D6101475E:0.00000000,IMS-10383-CVDP-01099DE2-D05E-4C90-AED4-1FDF72E4B7E0:0.00000000)NODE_0003332:0.00000707,(IMS-10383-CVDP-75E1950B-BA65-4352-A048-82BB951161F5:0.00000000,(IMS-10023-CVDP-DAE8E956-195E-4B7A-9F2A-667157BB9B99:0.00001351,IMS-10383-CVDP-75CB1CA0-A5C4-45C1-809C-8C61EF276687:0.00000036)NODE_0003334:0.00001060)NODE_0003333:0.00000707)NODE_0003329:0.00000829)NODE_0003328:0.00000478)NODE_0037721:0.00001352,(IMS-10383-CVDP-6DF55B68-473E-47F4-A82C-AB64310D6313:0.00000000,((IMS-10146-CVDP-B1987ACB-7918-4103-B3A5-5734F563E6D3:0.00001425,IMS-10116-CVDP-3770128A-52F0-404F-B77A-4671D9B6CE90:0.00001864)NODE_0037731:0.00002575,(IMS-10146-CVDP-E0A07BEE-C01E-4AAA-BDD3-F834F05FBE89:0.00003079,IMS-10293-CVDP-F3BDBBA1-CE74-451E-9751-03584A8FEE1C:0.00002860,(IMS-10150-CVDP-6EDC4BFC-31F7-44F0-9481-45756194CDF7:0.00000000,IMS-10150-CVDP-7B60E5C6-61F0-4CE0-8843-8B7703984423:0.00000000)NODE_0037738:0.00005271,(IMS-10146-CVDP-520755AD-A355-4411-9045-428B97DACB9A:0.00004604,(IMS-10146-CVDP-D32315B2-91A2-43B1-99DE-BA82440397B6:0.00003738,(IMS-10293-CVDP-87F12EBC-138F-4378-AA7F-2169CFC3B96C:0.00000000,IMS-10150-CVDP-DE670D62-0E83-41EB-A8A8-45051537DF69:0.00001753)NODE_0003344:0.00001546)NODE_0003343:0.00000867)NODE_0003340:0.00000666)NODE_0037732:0.00003990)NODE_0037730:0.00006959)NODE_0037729:0.00005777)NODE_0037719:0.00001899)NODE_0037705:0.00001033,((IMS-10146-CVDP-3D6DC489-DCB1-4CD6-9539-3F671EEB529B:0.00006138,IMS-10116-CVDP-A4641D80-E4C0-4546-8F29-6261DE534A29:0.00001535,(IMS-10061-CVDP-5ABBAAF8-76B5-4DBD-988F-B49F54D48CAE:0.00000014,IMS-10061-CVDP-C5BA0EEA-59A2-4918-8AE5-31A20385A91D:0.00010535,(IMS-10061-CVDP-D1A8F887-743C-4DE5-B613-F0AA8F5BC060:0.00000338,(IMS-10061-CVDP-5BC8AE79-3B3D-4741-97C6-8D730B96668D:0.00004659,(IMS-10061-CVDP-D0D97A8F-526F-4E58-A4FD-100321234368:0.00002230,(IMS-10116-CVDP-B757EB46-45DC-447F-84B1-2FCADB3E57D1:0.00000255,IMS-10061-CVDP-769CC521-1EBE-446B-AF57-14D5FF00D5FC:0.00001351)NODE_0003352:0.00003289)NODE_0003351:0.00002648)NODE_0003350:0.00000282)NODE_0003348:0.00000991)NODE_0037813:0.00006782)NODE_0037811:0.00011924,(((IMS-10257-CVDP-CD29D14B-BECB-4666-8458-BC7BA60F2521:0.00000000,IMS-10257-CVDP-E80E1097-828A-4809-BB03-EE7CA6154B7D:0.00000000)NODE_0037761:0.00006145,(IMS-10173-CVDP-192C0E6F-FCD4-4FF5-BA7C-4006D994DF40:0.00003288,(IMS-10267-CVDP-52043F1F-3325-4578-94DC-51A3EB927F40:0.00000000,IMS-10267-CVDP-7AAD37FC-9AAE-469E-9C98-8E9272D49C6C:0.00000438)NODE_0037763:0.00002850)NODE_0037762:0.00010747)NODE_0037760:0.00008462,(IMS-10020-CVDP-055BB70E-C4AD-4451-AD43-DC0A8E865D57:0.00009662,((IMS-10150-CVDP-BAE4FC7B-1455-424E-9D63-30FAFFAC4D4F:0.00000259,IMS-10150-CVDP-F1EFC8C7-CE91-4AE0-BD43-288E3E1FFC96:0.00003327)NODE_0037861:0.00019097,((IMS-10294-CVDP-DF3A2959-2BB1-4520-B4C2-60A99BF88B2F:0.00000000,IMS-10294-CVDP-ABD270E8-D78C-4E9E-860E-129E6B85E33C:0.00000000)NODE_0037742:0.00010151,((IMS-10117-CVDP-3C045A53-24B6-489A-8042-72EC784AEA1E:0.00005051,(((IMS-10261-CVDP-07D94BEF-B803-48D0-A1AA-0A543B233CF9:0.00004186,IMS-10087-CVDP-20EE6826-54F4-4AA5-B6A0-43E9E942C313:0.00005720)NODE_0037656:0.00010766,(IMS-10061-CVDP-C03F71BE-E62C-4DC8-8F29-ABFB97F08666:0.00002020,6166ba5b81e18c1c41cecec4:0.00000048)NODE_0003370:0.00001315)NODE_0003368:0.00005448,(IMS-10023-CVDP-FF3BE7DA-68D7-4C70-9277-6C445991F230:0.00000000,IMS-10116-CVDP-A0B041C1-34A2-43FE-AF47-95295D4A08DF:0.00006795,((IMS-10116-CVDP-A89870FB-3AE5-4E21-A145-6578B623EAE4:0.00000219,IMS-10116-CVDP-0D9DB575-C9EA-49AD-9F21-841533ED48D7:0.00000000)NODE_0037664:0.00004398,(IMS-10116-CVDP-AA1AB428-EB5A-47E5-ACEC-D03981DCF246:0.00003289,((IMS-10023-CVDP-BBCCD37D-A2F9-4A9C-B8C2-0E0D95CB55C9:0.00000172,(6166ba5b81e18c1c41cece2e:0.00000000,6166ba5b81e18c1c41cecdc8:0.00000438)NODE_0003379:0.00000829)NODE_0003378:0.00000491,(IMS-10023-CVDP-A62A3003-45D1-4357-919A-E79A18650A5D:0.00009239,(IMS-10213-CVDP-B3871B03-B4BF-4C55-B757-4A791B9BA125:0.00002651,(IMS-10150-CVDP-8032C96D-958C-4EEC-ACF6-098A0359DAB4:0.00002630,IMS-10213-CVDP-CCB89082-47BD-46CB-BEE9-2434C6F3E9AB:0.00000439)NODE_0003383:0.00002212)NODE_0002698:0.00002643)NODE_0037666:0.00005671)NODE_0003375:0.00000872)NODE_0003374:0.00001767)NODE_0003372:0.00000204)NODE_0037658:0.00002208)NODE_0003367:0.00002842,(IMS-10215-CVDP-5DA15D12-AA77-4BC3-B494-2AA8CA6558BA:0.00014680,(IMS-10023-CVDP-59E95DB8-04DA-4BB0-963A-9653253B33E7:0.00000438,IMS-10023-CVDP-8501DB63-E04C-4ED7-8A92-32B91ED15CD4:0.00000000)NODE_0037691:0.00005475,(IMS-10116-CVDP-7C885F65-4510-4335-ADE4-FE592F5EDAB7:0.00000914,IMS-10023-CVDP-A2F52142-2ACE-4E51-994E-D52580BE1791:0.00008585)NODE_0037700:0.00001712,(IMS-10023-CVDP-1373C2B5-A493-4742-AA7E-C08CBC7BEDDF:0.00000000,((IMS-10165-CVDP-33C06225-7691-44B1-9124-0358A89641DF:0.00002419,IMS-10023-CVDP-FE00502A-2A27-4A33-8DF2-D4FC1A0D147F:0.00006584)NODE_0037685:0.00004823,((IMS-10116-CVDP-DF8FA89F-D07A-4756-8C38-606B455EBC57:0.00007965,IMS-10257-CVDP-94790B6A-B462-4F6E-A1DA-C7DC51CC59FF:0.00000951)NODE_0003394:0.00001247,((IMS-10587-CVDP-6000E9C9-972F-4431-8092-211B352EDF39:0.00000551,IMS-10587-CVDP-FC16DDC2-057D-4A51-8D1B-436FAED967B1:0.00000551)NODE_0037683:0.00003215,(IMS-10183-CVDP-6B433764-BA51-4C8E-AC6B-A0619470663F:0.00000000,IMS-10203-CVDP-ADE50552-43B3-4163-8873-D5B5484C58CC:0.00002192)NODE_0002712:0.00001574)NODE_0037681:0.00005884)NODE_0003393:0.00001976)NODE_0003391:0.00004374)NODE_0037680:0.00002845,((IMS-10013-CVDP-8DA7B209-9DCC-462F-B17C-CA5AF4EC0021:0.00000284,(IMS-10150-CVDP-BE991743-AE8E-4E2F-BE46-E256C0C45D54:0.00000000,IMS-10150-CVDP-824CFEE2-33F1-4F42-B04A-163B6D8D7385:0.00000000)NODE_0037693:0.00002038)NODE_0037692:0.00010692,((IMS-10215-CVDP-2DA52EDB-91D9-4FEB-BEF1-CEFB45375B8F:0.00003069,IMS-10215-CVDP-52E5F7C2-9B8D-4A15-A3C0-7F7DCEED655C:0.00003069,IMS-10656-CVDP-FE9A7471-F5A1-4A93-9800-5522087215FE:0.00000001,IMS-10116-CVDP-A3551B05-FAC9-4BB2-A802-0E6EFED9F8C4:0.00003069,IMS-10013-CVDP-6A906E4A-6F1D-4565-9197-13E3BE34A0B5:0.00000001,IMS-10116-CVDP-5CF16A48-5D7C-40AC-ACFA-E627E6FDEA88:0.00003069,(IMS-10213-CVDP-DCE82118-F50B-46FE-ACA7-278DE2CC1E2F:0.00002652,(IMS-10006-CVDP-690E31E8-F9FA-42D8-901E-50BD141BFC47:0.00000000,IMS-10213-CVDP-1DFE43EA-8AA4-4234-A778-2C7C7470CF68:0.00002192)NODE_0003410:0.00001994)NODE_0003406:0.00002829)NODE_0037671:0.00002920,(((IMS-10213-CVDP-B72C8E0A-A3B7-48CE-907F-625BDF820884:0.00002416,IMS-10023-CVDP-81CC5E97-9888-4032-84D3-4433AD10A28C:0.00002854)NODE_0037703:0.00003216,(IMS-10013-CVDP-3510D61A-0FB5-46A8-AC7D-33ABA87D3270:0.00003069,IMS-10004-CVDP-2D594F11-D098-4596-9823-2C9E2D8E45B8:0.00001535)NODE_0003414:0.00001906)NODE_0037701:0.00004983,(IMS-10013-CVDP-43FF857C-F08A-4F1E-AD26-84669114B5B7:0.00004389,(IMS-10023-CVDP-1EE09A2E-72B6-4DFE-AD26-88B4C748DE9F:0.00000515,(IMS-10023-CVDP-1775BD1F-314D-47E9-831D-8746DE8784AA:0.00000000,(IMS-10023-CVDP-9E374339-3135-4180-882A-D2A95BC5401E:0.00000037,(IMS-10061-CVDP-E57DF20E-C259-4AAD-BC67-AE6297F0FCA5:0.00000000,IMS-10213-CVDP-FCA2A73F-6049-4915-9680-6EB118A009EE:0.00000877)NODE_0003423:0.00002010)NODE_0003421:0.00001716)NODE_0003418:0.00000515)NODE_0003417:0.00000366)NODE_0003416:0.00000529)NODE_0003411:0.00000853)NODE_0003403:0.00001919)NODE_0003400:0.00002827)NODE_0037669:0.00001110)NODE_0037652:0.00002424,((IMS-10146-CVDP-1CF0C840-E9AB-4DC7-8AB4-74D7C0435337:0.00003515,IMS-10150-CVDP-91D82136-6F70-4943-A5BF-79A874FE377D:0.00004391)NODE_0037863:0.00015479,(IMS-10150-CVDP-54825749-428C-4B2C-AF64-B4DDD78010F5:0.00021738,(IMS-10209-CVDP-8AAA5126-B33D-4BD0-A9E5-C951B68DB087:0.00012960,(IMS-10122-CVDP-985F95AA-F0FA-433E-9A74-682C5142DBCE:0.00013154,(((IMS-10294-CVDP-2374BAB6-B3B2-4701-849C-7375E5EA80D2:0.00000000,IMS-10294-CVDP-77607A2C-9ED1-4C4A-AFAE-F2DE598AAC19:0.00000000)NODE_0037853:0.00015575,(IMS-10186-CVDP-71B8CD54-F603-42A2-8547-FD6A5B6E55A7:0.00005549,((IMS-10020-CVDP-68EF1CEF-7E96-4B4E-803D-A0C7B1B939A8:0.00000438,IMS-10020-CVDP-56311A3C-2B07-4932-B8F3-1188213FFC47:0.00000000)NODE_0037858:0.00005968,((IMS-10116-CVDP-0553AD2B-E6C6-43A1-96F0-C824235CED82:0.00000072,IMS-10150-CVDP-910D11FF-CC9D-4A88-9AFD-50D21D2E7038:0.00002702)NODE_0037869:0.00018366,((IMS-10294-CVDP-E030E6D0-81C7-40C4-B807-85F5C1C895AC:0.00000000,IMS-10294-CVDP-78CE68D4-32AC-4BCC-99FE-9CD2A7C4FD57:0.00000000)NODE_0037848:0.00006804,(IMS-10338-CVDP-29C09CA1-AA40-426B-A1A4-22B60396CAB8:0.00000097,(IMS-10186-CVDP-59ABE7C5-BD85-4BB3-9A56-C70A3EBE7266:0.00000155,(IMS-10186-CVDP-C83B2469-07D6-4513-9041-93E7CD47C8FB:0.00005747,(IMS-10186-CVDP-19EC8C09-7B27-4360-8E37-D9EE44603AD7:0.00000000,IMS-10186-CVDP-1A7273F1-1C3B-44BE-8EA1-E91AA83639D3:0.00004603)NODE_0003462:0.00001363)NODE_0003459:0.00002518)NODE_0003458:0.00000819)NODE_0003457:0.00000351)NODE_0003455:0.00000456)NODE_0003452:0.00000243)NODE_0003450:0.00000457)NODE_0003447:0.00000164)NODE_0003443:0.00000650,((IMS-10294-CVDP-0A578CED-8CD4-4543-A987-FA8C152DE8C9:0.00000000,((IMS-10172-CVDP-438EAC8C-4BFA-4C1A-8D81-9E6EDA07BF3E:0.00000659,(IMS-10020-CVDP-5F9164E1-A33B-4046-8B95-06E7E891C781:0.00000000,IMS-10020-CVDP-2D2647C2-AE16-4E90-AC73-7C0FA5C11740:0.00002192)NODE_0003467:0.00001317)NODE_0037976:0.00005274,((IMS-10020-CVDP-EAE8F7D2-44E9-4AB1-94E5-17372A9C12AF:0.00000012,(IMS-10020-CVDP-7A547517-3114-4090-9B0B-91C88017FB4F:0.00000219,IMS-10020-CVDP-282B624C-3908-4B03-B0EB-CE876DF91A66:0.00000000)NODE_0003470:0.00001546)NODE_0037960:0.00005759,(IMS-10150-CVDP-E007530F-DA33-4082-A5C6-8604FB20055D:0.00005726,((IMS-10087-CVDP-B67F38C3-7118-45CD-BE55-6CCA512F1BF9:0.00003301,IMS-10004-CVDP-BC7B206B-59E0-47FD-8ADF-27EA0D4EF116:0.00000014,((IMS-10116-CVDP-CA7AE127-7209-402F-B64B-33A07E47F42E:0.00003515,(IMS-10150-CVDP-45E2E62E-E473-4589-AAE8-87B19F395AE3:0.00000000,IMS-10150-CVDP-75C5560E-B425-4DDC-B211-09DBBE560E96:0.00000000)NODE_0037966:0.00003954)NODE_0003477:0.00001539,(IMS-10150-CVDP-A3B5F013-58AC-4AFE-84BA-E37AA0B2C564:0.00002415,IMS-10150-CVDP-4373517B-A98B-4456-BBFA-81229D13D256:0.00004826,(IMS-10150-CVDP-30E4CBE5-2CB9-4A25-A26F-C31CB38367E5:0.00002203,(IMS-10150-CVDP-2367D82D-D51E-49A7-B22F-9D6DDA2A30AB:0.00000512,(IMS-10225-CVDP-3449A710-9AC7-410A-BD0E-CED67C809EEB:0.00000000,IMS-10150-CVDP-EBB5A3BC-FBCA-424B-9A25-42E89292C2C8:0.00002192)NODE_0003483:0.00001170)NODE_0003482:0.00001691)NODE_0003480:0.00000212)NODE_0037967:0.00003078)NODE_0003476:0.00000000)NODE_0037962:0.00005252,(IMS-10186-CVDP-9C119850-6462-462E-BAE9-C430679D9FD1:0.00000000,((IMS-10150-CVDP-58A1122D-F399-402F-A5FD-9B144F6AAC6C:0.00000000,IMS-10150-CVDP-745D4C9D-24A4-4FCD-B614-F74DA638C375:0.00000000)NODE_0003486:0.00002912,((IMS-10267-CVDP-1C87D947-EA4A-47B6-A84D-4EA836221042:0.00000000,IMS-10150-CVDP-9D0D3A0D-C6BE-49A6-8162-2F2163E53169:0.00000000)NODE_0003488:0.00001546,(IMS-10020-CVDP-CDF6662A-0E27-495B-948B-FD4D747652BD:0.00000692,(IMS-10150-CVDP-1488F920-7FA6-4882-84E1-3083BA48D553:0.00000455,(IMS-10116-CVDP-C9CEE23E-3813-4AEE-A709-6F4E3A1DE16A:0.00000676,(IMS-10150-CVDP-286E5B48-452D-4427-BD6F-3EC9C506FEAC:0.00000419,(IMS-10150-CVDP-D499F6D3-616D-4103-AD11-6ACAB6322478:0.00001123,(IMS-10150-CVDP-EB4CB656-A165-4CB8-9EA4-58C39FF65E20:0.00000000,IMS-10150-CVDP-531DD3BE-3D7B-4FB4-9FDE-7C51001C34CD:0.00000000)NODE_0003500:0.00001123)NODE_0003499:0.00000392)NODE_0003497:0.00000914)NODE_0003495:0.00000437)NODE_0003494:0.00000456)NODE_0003493:0.00001073)NODE_0003487:0.00001585)NODE_0003485:0.00000156)NODE_0003484:0.00000663)NODE_0003472:0.00000461)NODE_0003471:0.00001798)NODE_0003468:0.00000820)NODE_0003465:0.00005464)NODE_0002753:0.00002233,(IMS-10338-CVDP-1F0375AF-A9D2-4C63-898D-A97A02650E10:0.00003289,IMS-10338-CVDP-37936E33-C56A-4C02-9AC7-28EFDA7878BA:0.00004604,IMS-10117-CVDP-DA329A25-3016-42FE-B94F-94F10A6341F6:0.00000002,(IMS-10087-CVDP-6CFF0956-4552-4E28-8D3D-70BB17FA596B:0.00007744,((IMS-10227-CVDP-CA109B93-36FC-4B4A-AE91-353AA8CD150F:0.00000000,IMS-10227-CVDP-9B5600A0-E8CB-4F56-9497-46F2670B7E83:0.00000000)NODE_0038004:0.00006273,(IMS-10227-CVDP-CF3DF3CB-9817-4110-8782-F4AA424BE39F:0.00003312,(IMS-10227-CVDP-140A1017-DE49-40E7-9F50-318B09C2E72C:0.00002702,IMS-10227-CVDP-F657DE45-F9FC-4F30-A0B3-E59D461AF580:0.00004237)NODE_0038000:0.00000610)NODE_0037999:0.00002961,(IMS-10087-CVDP-310345A0-AA3B-4267-B576-0A4F119E4BAA:0.00004605,(IMS-10227-CVDP-7A050F66-1DC6-404B-A08C-73AEAC837272:0.00000000,IMS-10150-CVDP-4D3EFC82-16D9-4AFF-8909-1F993B531718:0.00002192)NODE_0003521:0.00004824)NODE_0002790:0.00001449)NODE_0037998:0.00004321,(IMS-10150-CVDP-FCF58B2B-C3B7-4978-8341-25160A2D81B9:0.00003296,(IMS-10150-CVDP-2A1CE3D0-22B3-418E-A034-8EF8AF9F61A4:0.00000440,(IMS-10150-CVDP-B21B2285-C72A-4E2E-B63C-EA5EB3CC54A8:0.00000867,(IMS-10116-CVDP-08F243E1-1887-4E5A-A943-65EC2ECA2E15:0.00000672,(IMS-10264-CVDP-3A37685A-FA6F-4CBF-84E0-3159EA5CE56C:0.00000882,(IMS-10264-CVDP-82836073-ADDF-4C7E-B728-F89E14EB7552:0.00000000,(IMS-10264-CVDP-B269FE08-DDE7-4489-A333-6F4F6C8CA347:0.00002702,(IMS-10264-CVDP-3E20B023-5BB2-462D-9575-D89D7E26F3AB:0.00000000,IMS-10150-CVDP-E0C17E2E-BE3E-4EDC-B26D-85BAC54AB312:0.00001973)NODE_0003518:0.00002702)NODE_0003514:0.00001681)NODE_0003512:0.00000882)NODE_0003511:0.00000666)NODE_0003510:0.00000853)NODE_0003505:0.00000450)NODE_0002809:0.00001102)NODE_0002799:0.00001818)NODE_0037996:0.00009353,((IMS-10117-CVDP-2BD53A6D-49D8-49F7-BE35-80569A2348C6:0.00000000,IMS-10117-CVDP-2ED710D3-6FFF-4E61-9187-6C45000D3E00:0.00001096)NODE_0038080:0.00004823,(IMS-10117-CVDP-9C1FD44D-8A7A-49A8-957E-8D9C6DD74D7D:0.00004832,((IMS-10225-CVDP-89F1F720-598A-463F-8D36-BB74CB7BC791:0.00009480,(IMS-10117-CVDP-12CD4430-F5C2-4B95-990B-17F4F3A07ADB:0.00000000,IMS-10020-CVDP-6F763862-7F0D-4904-A4EF-34BDE7C57D98:0.00002411)NODE_0002829:0.00001370)NODE_0038068:0.00004154,((IMS-10150-CVDP-96D230AA-4084-4DC3-AA88-054E46895FA1:0.00006832,IMS-10117-CVDP-3A344165-A36E-4BA2-BD7D-2B24FB50263A:0.00000037,(IMS-10087-CVDP-D16E7491-B3FD-41B8-BD12-33BABFE25886:0.00003072,(IMS-10020-CVDP-2C9A38D2-F5FD-4C90-9412-D85B65C2A6DE:0.00000675,(IMS-10150-CVDP-8C067B6C-3155-4570-9898-F03043CF1B6F:0.00000000,IMS-10264-CVDP-CA1B2BDB-A22C-4F46-8D00-72BCDA59574E:0.00003288)NODE_0003530:0.00000894)NODE_0003527:0.00000863,(IMS-10150-CVDP-AA683AA3-7970-424A-880A-A0008445E5AB:0.00000002,(IMS-10150-CVDP-1CDDAA1A-4D6C-4B25-AE95-624998D9DD81:0.00004606,(IMS-10150-CVDP-27D4099E-3518-420C-BB14-88DFDAC3F3A2:0.00000057,IMS-10150-CVDP-3CBEA64B-75BE-4DC7-B56E-E0657AA4A44F:0.00000276)NODE_0002841:0.00000823)NODE_0038090:0.00001971,(IMS-10150-CVDP-D3439F99-8BB7-4854-B4B2-98F5FF662C26:0.00000030,(IMS-10150-CVDP-E2296D81-E1BA-4240-BC59-F148D2B2A65F:0.00000000,IMS-10150-CVDP-519D1564-6AE2-48C6-8235-A2AC003D6CA6:0.00000438)NODE_0003534:0.00001345)NODE_0003533:0.00001506)NODE_0038089:0.00001974)NODE_0038085:0.00003102,((IMS-10020-CVDP-9DC7B74A-A9B7-4620-88EE-636170AE97DC:0.00000000,IMS-10020-CVDP-6259CA61-DB4E-4828-B12A-D0074F70FEBA:0.00000000)NODE_0003537:0.00001975,(IMS-10264-CVDP-DD9F3758-FE5A-4627-905C-6A0F25605363:0.00000653,(IMS-10116-CVDP-CF8A2247-C1B2-4F7C-AF03-94BA91A2ACB8:0.00000303,(IMS-10020-CVDP-1BCB1211-14E5-477C-AFDC-1FC591749D99:0.00000031,((IMS-10150-CVDP-4532FADF-D334-46DE-AB08-6655E7B2B601:0.00000472,(IMS-10150-CVDP-17F07630-611D-4930-B8A9-B173EB8EF198:0.00000441,(IMS-10150-CVDP-41EBCE8F-CBB4-45DB-8768-E9C05012C397:0.00002027,IMS-10150-CVDP-AC072F77-3D5E-4A35-898D-4F8F1364F459:0.00000054)NODE_0003545:0.00000386)NODE_0003544:0.00001347)NODE_0003543:0.00003077,((IMS-10150-CVDP-61A3140B-5157-4317-8BA3-1F3B1FFA2730:0.00005300,(IMS-10150-CVDP-CBAD5187-8E72-4912-98D2-7628319EA1F8:0.00003069,(IMS-10150-CVDP-3ED23D02-2E36-4E84-A93F-1B59E0F70BDD:0.00002470,(IMS-10150-CVDP-1E645D9D-747D-4294-80D4-5A2FB7F2C13E:0.00000000,IMS-10150-CVDP-2502C10B-744E-4898-8DD1-869A3474A3FC:0.00000000)NODE_0003549:0.00001374)NODE_0003547:0.00000599)NODE_0002866:0.00002231)NODE_0002854:0.00000872,(IMS-10087-CVDP-8D6A299E-E3DC-4B81-A22D-8A1C66068CC9:0.00005271,((IMS-10150-CVDP-1A312369-DBF4-49F0-89F1-94A070DD8F1F:0.00000338,IMS-10150-CVDP-B074CA93-ED8C-4078-9EB7-4759B4E4681C:0.00000338)NODE_0003553:0.00003169,((IMS-10150-CVDP-A8B302AE-16B4-4D67-8E1E-4C4F36F43B81:0.00000676,IMS-10150-CVDP-7EE9577B-C43E-4E50-8CA7-41F1F275E8C2:0.00000676)NODE_0003555:0.00001218,(IMS-10150-CVDP-03A88CA8-D22B-40DE-B03B-CE63F3DF5CD1:0.00000676,IMS-10150-CVDP-307BB708-BF60-4AB1-9434-F487F26DE2F5:0.00001991)NODE_0003556:0.00001218)NODE_0003554:0.00002052)NODE_0003552:0.00001544)NODE_0038111:0.00001559)NODE_0038106:0.00004391)NODE_0003542:0.00000208)NODE_0003541:0.00001148)NODE_0003539:0.00000570)NODE_0003538:0.00001322)NODE_0003535:0.00000035)NODE_0038084:0.00005223,((IMS-10150-CVDP-FC90BBEF-58C2-46CC-89FE-635E3415DDC5:0.00004637,(IMS-10261-CVDP-ACB1DC9F-8621-4D40-BFC9-6A851B735AF2:0.00006358,IMS-10087-CVDP-626A1CB0-DB36-4B94-A1CB-2F83A61E4035:0.00003071,IMS-10225-CVDP-E048320C-DDED-431E-8302-7CA8A3E3230F:0.00006577)NODE_0037994:0.00004197)NODE_0037993:0.00008342,(((IMS-10117-CVDP-08322D05-FA6E-4B5C-8A31-9484EADA598C:0.00000458,(IMS-10117-CVDP-72436C00-2368-4CAA-B9F9-B9E7FABC9D39:0.00000142,(IMS-10117-CVDP-0A7FC7EE-AC58-495F-B3BC-1D384DAA7318:0.00000440,(IMS-10117-CVDP-2E3E863F-8185-448D-8E8B-27FC061813D8:0.00000000,(IMS-10117-CVDP-61B72D29-2990-4D06-A135-C21E4FD86F96:0.00000000,IMS-10117-CVDP-D4C156D5-463A-4042-A9EE-4AC0B452A898:0.00000000)NODE_0038065:0.00010959)NODE_0003567:0.00001317)NODE_0003566:0.00000360)NODE_0003565:0.00000754)NODE_0003564:0.00000638,(((IMS-10117-CVDP-C19E3BF1-0F38-42BB-ADA1-9192C19BAE6F:0.00000000,IMS-10117-CVDP-B8F7B090-9F44-4451-A2C1-4371CF717D43:0.00000219)NODE_0003572:0.00000657,(IMS-10020-CVDP-85C7E954-C86A-49F1-B193-033EA2FA4363:0.00000000,IMS-10338-CVDP-201499CA-4AE2-4718-8415-DDEAA6F0B83A:0.00000000)NODE_0003573:0.00000657)NODE_0003571:0.00000671,((IMS-10020-CVDP-24E6879A-2E35-493C-8FD0-F597EC853D7C:0.00001105,IMS-10020-CVDP-CDCD5AA8-DE91-4839-B6B6-D1DB15466908:0.00000009,IMS-10020-CVDP-8987FD91-5386-4B42-B8AC-D709663C1560:0.00000009)NODE_0038060:0.00003327,((IMS-10116-CVDP-F0991EBE-2EF1-4D88-B415-B0E35661C57C:0.00003333,IMS-10116-CVDP-A47D9588-494F-409A-BB99-2F76EFB7E613:0.00003333)NODE_0038058:0.00007417,(IMS-10214-CVDP-84D9D632-0718-4AD6-8D4D-3B50C69F0E1D:0.00001327,(IMS-10150-CVDP-B554111F-D2A9-4704-911A-2C4E00CACCBB:0.00001540,(IMS-10150-CVDP-BFBC0FB9-E8F1-4345-BD43-B16DB45958D3:0.00002650,IMS-10150-CVDP-D32D9660-094E-4ADE-8A3A-039EF4503BE0:0.00000020,(IMS-10150-CVDP-9FC6BA26-7BAD-4682-BC1B-43092400C4C9:0.00000000,IMS-10264-CVDP-5CD473F2-E028-409B-AEEE-FDFCB4A4D5AB:0.00003068)NODE_0003582:0.00001335)NODE_0038043:0.00003054)NODE_0003580:0.00000444)NODE_0003578:0.00002628)NODE_0003576:0.00001792)NODE_0003574:0.00002595)NODE_0003569:0.00000426)NODE_0003563:0.00000269,(((IMS-10117-CVDP-705F4F84-61C5-4CB0-8371-3C6C6A4BD660:0.00000000,IMS-10117-CVDP-D28BA681-1B93-4882-9F96-F89D8596B163:0.00000000)NODE_0003585:0.00000670,(IMS-10117-CVDP-CD5FE380-0C18-4E6E-970E-97C8AAD03B5D:0.00000000,IMS-10117-CVDP-C018814B-F994-47D3-A0FD-8C39360F314A:0.00000000)NODE_0003586:0.00000670)NODE_0003584:0.00000658,((IMS-10117-CVDP-70F781BB-F8CA-4920-B4F4-0D26E5184F14:0.00000000,IMS-10117-CVDP-F13B8202-E286-4883-9DE8-F25014B2DA88:0.00000000)NODE_0003592:0.00000879,(IMS-10117-CVDP-BE263033-622B-4114-AD30-09B4AF450C35:0.00000239,(IMS-10117-CVDP-285C032A-E50A-4FAF-B5B7-D36812BA65C2:0.00000628,((IMS-10117-CVDP-771C4CAD-C230-431F-9BA5-11974BB6B671:0.00000626,((IMS-10117-CVDP-DF4AFC62-3700-498E-A3DF-CF9AE7A94584:0.00000000,IMS-10116-CVDP-73AE4443-AF99-493B-85E8-0B507717844F:0.00000000)NODE_0003600:0.00000856,(IMS-10117-CVDP-7F4B98CE-5769-4031-AEA8-EA753C11359E:0.00000205,(IMS-10116-CVDP-510EC1D6-418C-47C2-8179-E82D12F6A0F2:0.00000237,IMS-10117-CVDP-C498220B-D3DB-4743-A394-B51BE404E6A7:0.00000676)NODE_0003602:0.00000625)NODE_0003601:0.00000651)NODE_0003599:0.00000647)NODE_0003598:0.00000699,((IMS-10117-CVDP-349B23C8-87D2-4CFF-A077-5450E2C9DD37:0.00000000,IMS-10117-CVDP-60B6C09C-EAB4-4739-B504-0D927616108C:0.00000000)NODE_0003605:0.00000864,(IMS-10117-CVDP-7B10DADA-3C5C-40A9-B81F-BCA8DE9B9E12:0.00000125,(IMS-10117-CVDP-6767A200-9465-449A-81F9-CD56A65DB07B:0.00000676,(IMS-10117-CVDP-383F3E16-3F52-4687-A76F-3CBAE79C04BC:0.00000858,(IMS-10020-CVDP-0CFB0249-5F4A-40F9-834C-5277943173A8:0.00001351,(((IMS-10020-CVDP-21BD30C5-29E1-4334-AC0B-F46ECCF5F6CC:0.00000000,IMS-10020-CVDP-934FB680-7092-423F-95D4-3D39F58DE801:0.00000000)NODE_0003612:0.00000926,(IMS-10020-CVDP-48DB5EEA-31EE-47B7-A430-12C9BCE94918:0.00000000,(IMS-10375-CVDP-88A99D9A-EABA-4040-A682-DAECAA2F3299:0.00006577,(IMS-10116-CVDP-A669AF81-2DBE-46E5-832F-EFBF8603894A:0.00004641,(IMS-10375-CVDP-13C93FAE-4F41-491F-AD1D-19702FA43B44:0.00001548,(IMS-10375-CVDP-0F367FAA-899F-43F4-94EA-0D066C788722:0.00001351,IMS-10375-CVDP-F5019818-E1CF-49BB-8524-70087D7FF24E:0.00000036)NODE_0002930:0.00001511)NODE_0002928:0.00002217,(IMS-10004-CVDP-33C272F5-37B5-42EE-B524-C6B96C0D3B61:0.00003069,IMS-10150-CVDP-5487C802-0534-43F1-8A81-C3EFA3EC9872:0.00002192,(IMS-10150-CVDP-0F403DF3-DF3E-4544-BC6B-A22AFD896EB7:0.00003762,IMS-10150-CVDP-DFFD799E-046D-41BF-8BAC-DFE2D00E0F44:0.00003762)NODE_0003620:0.00000622)NODE_0038051:0.00004641)NODE_0038047:0.00001717)NODE_0003617:0.00004601)NODE_0003613:0.00000926)NODE_0003611:0.00000873,((IMS-10116-CVDP-793F3760-C7E1-4516-8E77-E6BB06D29FE0:0.00000000,IMS-10116-CVDP-8B7DF7CF-218E-426B-84C1-3C41AC9327A3:0.00000000)NODE_0003626:0.00000920,(IMS-10020-CVDP-FB830269-1765-4753-9432-A9C202B6FAA7:0.00000676,(IMS-10020-CVDP-C7D7030E-BECA-4082-87D7-DE00A0911662:0.00000444,((IMS-10117-CVDP-F4F9F0BA-600F-41AF-9BD6-6ED2F9F33AB5:0.00000000,IMS-10117-CVDP-D706DFE2-A34A-4B59-9C6E-61C3DFB38018:0.00000000)NODE_0003631:0.00001328,(IMS-10150-CVDP-C1AAC3A0-0523-4BFF-AFB0-EFCC7693477D:0.00000271,(IMS-10117-CVDP-78E25644-B43D-4B02-86F2-6C9FE015E24B:0.00000500,(IMS-10375-CVDP-9E871D6A-29EC-4AA0-9F81-D6AF8182C386:0.00000219,(IMS-10087-CVDP-7EB2C596-0E4E-455F-AECC-AB22E73D688D:0.00001117,(IMS-10117-CVDP-673BAACE-3298-4007-BDB9-7EDF898B4131:0.00000000,IMS-10150-CVDP-F208CB2F-7D98-415B-9882-23C6F0620BBE:0.00001753)NODE_0003637:0.00001117)NODE_0003636:0.00000197)NODE_0003635:0.00001377)NODE_0003633:0.00001305)NODE_0003632:0.00001276)NODE_0003630:0.00000431)NODE_0003629:0.00000670)NODE_0003627:0.00000682)NODE_0003621:0.00000661)NODE_0003610:0.00000648)NODE_0003609:0.00000603)NODE_0003608:0.00000694)NODE_0003607:0.00000326)NODE_0003606:0.00000740)NODE_0003603:0.00000680)NODE_0003597:0.00000618)NODE_0003596:0.00000269)NODE_0003594:0.00000640)NODE_0003591:0.00000449)NODE_0003583:0.00000257)NODE_0003562:0.00000217)NODE_0003557:0.00000391)NODE_0003524:0.00000263)NODE_0002827:0.00000185)NODE_0002821:0.00000210)NODE_0002819:0.00000000)NODE_0037988:0.00002451)NODE_0037957:0.00001719)NODE_0003441:-0.00000003)NODE_0003436:0.00000026)NODE_0003435:0.00000449)NODE_0003429:0.00000105)NODE_0003427:0.00000098)NODE_0003364:0.00000046)NODE_0003362:0.00000437)NODE_0003360:0.00000169)NODE_0003359:0.00000123)NODE_0003354:0.00000386)NODE_0003345:0.00000073)NODE_0003309:0.00000249)NODE_0003305:0.00000611)NODE_0003303:0.00000589)NODE_0003285:0.00000871)NODE_0003284:0.00000977)NODE_0003188:0.00000158)NODE_0003155:0.00000454)NODE_0002461:0.00000128)NODE_0002436:0.00000608)NODE_0002403:0.00000108,(IMS-10020-CVDP-DEE5AAC8-E0A7-49A6-82A1-40E68E4CDF2E:0.00011451,IMS-10020-CVDP-F0C6F87F-3EB7-44EB-8609-8AED9CB29D8B:0.00000711,IMS-10117-CVDP-33B3A69F-06E6-4356-A080-B8A027332A8F:0.00012328,IMS-10020-CVDP-74A2C727-F6EF-44F0-8F69-5895BF7A14C8:0.00014081,IMS-10146-CVDP-822B3107-F8A5-423D-8462-5209CB5B246F:0.00012766,(IMS-10341-CVDP-D10B8E17-9D1E-496E-9207-C2D6D173FEBB:0.00000000,(IMS-10341-CVDP-D4A1073D-B739-4F0F-AA13-3214E6405887:0.00000000,IMS-10173-CVDP-7AB7779F-B82E-4CAE-89BC-7872C939F1AB:0.00000000)NODE_0003641:0.00001096)NODE_0037564:0.00006629,(IMS-10267-CVDP-85C81DA8-BF4D-4093-9AE5-EBB28353FBD6:0.00001773,IMS-10267-CVDP-FDAE7341-9F01-42FB-A440-28C9F1FAAE57:0.00003307,(IMS-10267-CVDP-9BE193D3-9130-44D7-8DDD-DC3227814FB1:0.00001154,((IMS-10267-CVDP-7A2E703E-A07A-4A5A-9F49-0EB719C5D018:0.00000018,IMS-10267-CVDP-C1C608BF-0D6F-49C2-AD49-D795B728CE27:0.00000676)NODE_0003645:0.00000657,(IMS-10267-CVDP-8F348B10-C950-459C-9208-C67B14EE9E68:0.00000000,IMS-10267-CVDP-0C211E92-00E0-4006-8137-512A9F2E0825:0.00000000)NODE_0003646:0.00000675)NODE_0003644:0.00000479)NODE_0002977:0.00000619)NODE_0037467:0.00003322,((IMS-10097-CVDP-A052EB84-9A63-45F2-A23E-7930ED0853E7:0.00000000,IMS-10334-CVDP-75069C1F-C61C-4720-8076-009C95D74B56:0.00012932)NODE_0037574:0.00001768,((IMS-10116-CVDP-E395FD1A-CC58-46AA-B114-2D048D2788A6:0.00003578,IMS-10116-CVDP-F61D335C-4C05-4378-BF2A-509F78B17BA1:0.00003578)NODE_0037580:0.00004350,(IMS-10338-CVDP-0E306889-7E00-4A94-9527-544277D90C87:0.00002423,((IMS-10020-CVDP-0A5F034A-04B1-47BE-AA36-4181FEAA569D:0.00000000,IMS-10020-CVDP-55881BF1-49D6-41A6-B57F-4AA3E13E855D:0.00000000,IMS-10020-CVDP-8D07A8D9-71B6-494C-A177-8C69EA09684F:0.00000000)NODE_0037575:0.00002634,(IMS-10020-CVDP-0E4A2D2A-D2F0-4441-A9B1-178A57A1EF61:0.00001333,(IMS-10116-CVDP-BDA47C61-79D3-4EF6-8529-C4E0B22E4737:0.00001205,(IMS-10020-CVDP-D2688596-02E0-44E7-A01D-6052977DD71F:0.00000676,((IMS-10116-CVDP-0FDB2AE6-4046-45A5-9E27-43A20E256B4F:0.00000338,IMS-10116-CVDP-A9E2A0BD-B34F-484D-AF60-20E4CD254502:0.00000338)NODE_0003668:0.00001871,(IMS-10150-CVDP-DE060B10-C516-4759-A810-3364A190C397:0.00000000,IMS-10013-CVDP-2E0F1C2B-0458-44D1-B383-CA6A6DDC2235:0.00001534)NODE_0003670:0.00001770)NODE_0003666:0.00000659)NODE_0003665:0.00000968)NODE_0003663:0.00001224)NODE_0003662:0.00001082)NODE_0003660:0.00001543)NODE_0003659:0.00001778)NODE_0003657:0.00010717)NODE_0037567:0.00003327,((IMS-10603-CVDP-3FCF6252-BB27-4D1A-B0AC-1D055936FCEC:0.00001771,IMS-10338-CVDP-F6D21DCF-FB4C-4AEB-A7BE-1FC57C08FE61:0.00003963)NODE_0037363:0.00002035,(IMS-10116-CVDP-61F348B8-25D3-42C5-AFD7-49F60616677D:0.00016025,(IMS-10116-CVDP-A0280D89-43F4-438C-9350-39D461F7F810:0.00001328,IMS-10257-CVDP-84E34ACD-749A-4637-A21C-A2B1D2C3898B:0.00008341)NODE_0003674:0.00000889)NODE_0003673:0.00002028,((IMS-10117-CVDP-E038F9A0-3B25-4F83-A587-E0956B207FDC:0.00000000,IMS-10033-CVDP-96ED266D-19D1-42E5-AF56-1865756C20BB:0.00010959)NODE_0037366:0.00002038,(IMS-10023-CVDP-7616FEB5-A275-484C-81ED-034AE426A159:0.00001783,(IMS-10023-CVDP-09F5A9CA-3764-4480-B4FE-69EA259CE62F:0.00000455,IMS-10023-CVDP-4EE2EC0B-03BF-4390-9857-E43B365A9709:0.00000455,(IMS-10023-CVDP-C7E46A75-6DF3-4668-B528-5A54C3CC937C:0.00001351,IMS-10023-CVDP-48A55C10-C567-4EF4-9861-851D1E82D252:0.00000036)NODE_0003680:0.00002611)NODE_0037368:0.00003520)NODE_0037367:0.00012967)NODE_0037365:0.00002207,(IMS-10087-CVDP-12F2B328-7D3F-418A-B555-D4BD4EDB9EE0:0.00000000,IMS-10186-CVDP-49F78A90-4B1A-4AD1-B703-1EDC8F79537D:0.00003068,(IMS-10267-CVDP-692C7A5A-CC6B-4AF0-B348-22919AE643DD:0.00005067,((IMS-10150-CVDP-78BA5EB2-917D-4924-996C-1487B2C159E8:0.00000456,IMS-10257-CVDP-83947B93-C1BC-4658-B61F-3BE180BB36C2:0.00003524)NODE_0037356:0.00002178,((IMS-10264-CVDP-55D4EEC1-766B-4F8C-AEC4-B6B6187D6C48:0.00000000,IMS-10264-CVDP-62855CF3-1A6C-4A09-8E43-867F8BB1B6CA:0.00000000)NODE_0003687:0.00001323,(IMS-10264-CVDP-6911EF16-8993-4A80-AC5D-A5A1BD8DBC24:0.00000000,IMS-10264-CVDP-55D3B514-0920-4D4B-9F8F-EE3F50A3C33A:0.00000000)NODE_0003688:0.00001323)NODE_0003685:0.00002407)NODE_0037355:0.00003529)NODE_0037354:0.00004577)NODE_0037352:0.00004683)NODE_0037351:0.00003261,((IMS-10013-CVDP-D621F862-4A9D-46A2-AEEA-B15AC5EB8E25:0.00000015,IMS-10146-CVDP-367BD1AF-0BFD-4A61-8D7A-A78433A3216A:0.00009439)NODE_0003716:0.00002666,(IMS-10013-CVDP-417AEE70-A88A-4E11-AF70-B68D2F8F5C19:0.00000000,(IMS-10020-CVDP-534233AC-96BD-48B1-9AD5-DA282B262C8E:0.00000951,IMS-10020-CVDP-4304AF15-C7BD-40EB-9AF0-68655D7E1070:0.00000951)NODE_0037274:0.00004528)NODE_0037273:0.00003776,(IMS-10061-CVDP-8E6E69FA-C0B3-4326-9885-69ABD8275A13:0.00001795,IMS-10116-CVDP-42C0C6ED-EF19-470A-8538-00C88F8EAF3E:0.00003768,(IMS-10337-CVDP-DD5C7207-6762-45D0-BF82-26A40985C8E9:0.00000000,IMS-10267-CVDP-DD757242-5A9A-4222-917E-CF1DD9A48F3D:0.00003507)NODE_0037302:0.00002453,(IMS-10338-CVDP-CF483944-6430-4AE8-BD58-23A739BCF59F:0.00000901,((IMS-10338-CVDP-DD796344-DC5B-4D8C-862C-22E2F50AA980:0.00000429,(IMS-10013-CVDP-A4A94A4D-EBF3-428F-98CE-BB413E48AEDF:0.00000000,IMS-10013-CVDP-D6C0B6FD-7482-473E-85A6-ED8FF184E676:0.00000000)NODE_0003722:0.00000648)NODE_0003721:0.00000697,((IMS-10338-CVDP-8732BD5E-0703-4227-A3A9-A0191293DF2F:0.00000000,IMS-10338-CVDP-11FA82FC-7017-4606-A5A6-D551B280791F:0.00000000)NODE_0003727:0.00000502,(IMS-10338-CVDP-1E6C7D8B-08C2-4946-8110-0CA092033C45:0.00000260,(IMS-10261-CVDP-EFE14AA8-C1F8-45B1-B054-EF97BD8A8C69:0.00000031,((IMS-10146-CVDP-E966B9F4-3C44-42B5-B534-7DCE713A67D2:0.00002851,(IMS-10146-CVDP-E014A995-2867-4ECE-BBDD-D5330E0CB22C:0.00002042,IMS-10146-CVDP-E9C4BF02-DA0B-4243-BBEE-E4C7B2188314:0.00005111,IMS-10146-CVDP-63E2ABD4-12A2-4DBB-A166-65D905D5C6EB:0.00002042,(IMS-10116-CVDP-7EEFE224-F6C2-457E-92BB-07BFCAC33186:0.00001351,IMS-10122-CVDP-916720EB-C750-4D49-933F-97288EC6D0AF:0.00000036)NODE_0037296:0.00004856)NODE_0037293:0.00002343)NODE_0037292:0.00009526,((IMS-10061-CVDP-54DEE05C-140F-4297-B25E-10A058FCD9ED:0.00000000,(IMS-10375-CVDP-334680FC-B95B-459A-BD33-ADBEE94BBC23:0.00009205,IMS-10146-CVDP-24AD56D4-1C33-4D61-8AD0-39ADA40BDE7B:0.00000000)NODE_0003742:0.00002411)NODE_0003739:0.00000957,(IMS-10146-CVDP-E9FA4A3C-E2B0-4837-B1A4-13847C1E0BC6:0.00000011,IMS-10146-CVDP-61A786D4-674D-495A-B0BF-A3BDE3FADE19:0.00000011,(IMS-10182-CVDP-E9009ABF-A3AA-4AA3-B3FF-622AD60FE592:0.00003328,IMS-10188-CVDP-858D3D09-95B5-4CC8-91C6-BBD6CF140896:0.00003109)NODE_0003744:0.00004354,(IMS-10146-CVDP-22E8B2A2-D7AD-4308-9A17-9CE140AE102F:0.00001325,(IMS-10293-CVDP-4AF3795A-C703-4802-BB1E-7A148A99147F:0.00003726,IMS-10146-CVDP-1B6DD98B-E80A-480E-B4DB-5C835F4ED92D:0.00000000)NODE_0003749:0.00001106)NODE_0037287:0.00002851,(IMS-10116-CVDP-ADE15FB2-1F5F-4EF4-B48D-ADD731720805:0.00000000,(IMS-10116-CVDP-EEF42E8D-0E2E-4456-8C08-F530108E4683:0.00003289,(IMS-10533-CVDP-8971C965-3B4E-45B1-9135-81F671A97345:0.00000282,(IMS-10116-CVDP-672F2E70-7980-4B22-A9F7-9E98A571A12B:0.00000676,IMS-10116-CVDP-9034B4BA-03A0-4BEB-86AF-1DB47370B3A5:0.00000018)NODE_0003757:0.00002456)NODE_0003753:0.00002787)NODE_0003752:0.00000875)NODE_0037279:0.00006587)NODE_0037278:0.00004671)NODE_0003738:0.00001338)NODE_0003734:0.00001462)NODE_0003729:0.00000668)NODE_0003728:0.00000242)NODE_0003724:0.00000624)NODE_0003028:-0.00000006)NODE_0003024:0.00000675)NODE_0037277:0.00000666)NODE_0037272:0.00000661,(IMS-10150-CVDP-4A6C1E5A-22C4-4251-9040-4AB4DFF1CF85:0.00010430,(IMS-10150-CVDP-3DFAFD0B-3D75-4F72-B118-609CEC9FFBC4:0.00003511,(IMS-10150-CVDP-992A9160-F258-49EE-9DA0-765F345ED5AE:0.00001624,(IMS-10150-CVDP-2B8B338B-E283-414C-9A04-66C583112D29:0.00000000,IMS-10150-CVDP-3CCD868F-2739-45C4-8183-DCA6AC2EC842:0.00000000)NODE_0037453:0.00001624)NODE_0037452:0.00003421,(((IMS-10150-CVDP-7906E5A5-4DED-4F81-B424-AA99779F37D5:0.00000018,IMS-10150-CVDP-9256AFC5-876B-4CDF-89C4-5C8CA7C4B1B3:0.00000676)NODE_0003771:0.00000859,(IMS-10150-CVDP-93B02B5C-5C93-43CB-BC28-42825C75C86F:0.00000000,IMS-10261-CVDP-65C3EF4D-D3DA-4B03-9BCB-153CAE93C1B6:0.00000000)NODE_0003112:0.00000438)NODE_0037432:0.00002269,(IMS-10294-CVDP-86183655-4456-482D-AB36-2697D80D5CC0:0.00003762,(IMS-10150-CVDP-209203E8-4D35-451D-8F6E-0D7E4037503C:0.00000227,(IMS-10150-CVDP-CCEFDE79-72E4-4F65-A112-0FF909794A21:0.00000000,IMS-10150-CVDP-00B158BC-299D-4EDE-80C8-84BDA3C17D72:0.00000000)NODE_0003769:0.00001323)NODE_0003767:0.00001124)NODE_0003114:0.00001357)NODE_0037431:0.00002118,((IMS-10264-CVDP-242A549F-B06A-4CF4-AD65-AD21510641CA:0.00000219,IMS-10264-CVDP-9EBB0062-8819-4588-BAF7-AED1AC53FB5D:0.00000000)NODE_0037429:0.00003646,((IMS-10150-CVDP-992D4DB8-0E8F-4F4F-9C34-948DAB20F918:0.00002859,(IMS-10150-CVDP-ABD588D1-76F9-4068-B13D-24300A53CD67:0.00000224,IMS-10116-CVDP-9DD0D3FD-C456-4EAB-954D-98D60AD5EFF2:0.00002416)NODE_0037450:0.00002855,(IMS-10150-CVDP-9EBAD095-A5F8-4853-9B38-D538EFE273C2:0.00000000,IMS-10150-CVDP-7C3C1FB8-7AA4-4E27-AFB0-70E6135568C7:0.00000438)NODE_0003131:0.00001325)NODE_0037447:0.00001751,(IMS-10267-CVDP-5ABB5011-5387-49D8-AB5C-23C618766005:0.00002415,((IMS-10150-CVDP-5045E4D0-D072-4A50-96F5-2461BDFE0CE6:0.00001320,((IMS-10150-CVDP-6E237FC3-23DC-47EE-BC2D-A6E894457096:0.00000000,IMS-10150-CVDP-EAB7EDCD-7EA0-44CF-89F4-395FD29F360D:0.00000000)NODE_0003776:0.00000891,(IMS-10150-CVDP-98D2DCCB-6F0D-4A33-A1D1-7C601DDC896E:0.00000023,(IMS-10150-CVDP-D76B4790-1DEF-4260-9773-143F8F279CB9:0.00000676,IMS-10150-CVDP-BDD9C15A-CBE6-481F-B6BE-8C59226C0C6F:0.00000456)NODE_0003779:0.00000224)NODE_0003778:0.00000868)NODE_0003775:0.00000430)NODE_0003774:0.00000659,(IMS-10264-CVDP-B498E450-ADF9-4766-89BD-0BF50DA9EDAB:0.00001790,(IMS-10150-CVDP-B559919C-3821-4E86-8B88-485C0DA1C007:0.00000676,IMS-10150-CVDP-75A318F4-F936-4A0A-A753-9FFDF8F33D7A:0.00000676,IMS-10150-CVDP-FD5C1E67-0286-46F8-84E5-B4159FB1BFDE:0.00000676,IMS-10150-CVDP-7F158C81-F074-490B-AFB3-2268DC2A4C12:0.00000676,((IMS-10150-CVDP-92AF032B-87AE-4B7B-A61E-E19F6FD6E4FA:0.00000338,IMS-10150-CVDP-2017F6EE-CE40-43AD-AC6E-D189F4610ECE:0.00000338)NODE_0003786:0.00002315,(IMS-10150-CVDP-24A0658D-2CEE-4235-941A-EA225820ADF2:0.00000283,(IMS-10150-CVDP-72A9A119-AC8F-4905-935C-777D79D34A4D:0.00001979,(IMS-10150-CVDP-6D7230AA-F356-4A82-B589-39E6BE844E3A:0.00000931,IMS-10150-CVDP-1A77AFE0-CC6F-4FFF-8193-0156578B0D7F:0.00002027)NODE_0003790:0.00001267)NODE_0003788:0.00000057)NODE_0003787:0.00002370)NODE_0003783:0.00000653)NODE_0037455:0.00001772)NODE_0037454:0.00003477)NODE_0003773:0.00000436)NODE_0003132:0.00000660)NODE_0003127:0.00000790)NODE_0003125:0.00000522)NODE_0037428:0.00005823)NODE_0037427:0.00008035,(IMS-10587-CVDP-0EA5D7C2-F390-4AD7-A1B3-80ACB4186887:0.00007452,IMS-10087-CVDP-8AA47AC0-5817-487D-9143-A1E7CE0AF5AE:0.00000000,(IMS-10533-CVDP-85B72407-7837-4209-93AA-FC4EFB1C3BA3:0.00010522,IMS-10182-CVDP-B2149E73-595D-43F9-9C39-440CFCCC96BB:0.00009426,(IMS-10641-CVDP-13115FC7-195D-4EBC-90B7-A018640330DB:0.00001105,(IMS-10023-CVDP-9CCC2204-1FBF-4EA1-AECC-6151F660222A:0.00000000,(IMS-10213-CVDP-9EA62879-F26C-4B84-AEF0-2DD195C903E0:0.00000676,IMS-10006-CVDP-913240C9-315F-402C-8478-ADB9F684C471:0.00000237)NODE_0003798:0.00000859)NODE_0003794:0.00001105)NODE_0037262:0.00006129)NODE_0037260:0.00007889,((IMS-10020-CVDP-F7CF2524-04E9-447E-B7B0-D3B5C5922D8B:0.00002640,IMS-10020-CVDP-0331E211-B96C-44DF-BF62-A7E58502C56E:0.00000668,(IMS-10004-CVDP-3AFC0E3F-F73A-4664-B448-ECD4B5E50C58:0.00000000,IMS-10004-CVDP-098E960E-0569-4B32-A60F-57E7D46ADA1A:0.00000000)NODE_0037237:0.00013599,(IMS-10203-CVDP-B10C752B-D8F7-461F-975B-0BD4DC3EEAD6:0.00000000,(IMS-10150-CVDP-5631C9C0-7A54-4399-B83E-6B1F7F8D5A69:0.00002027,IMS-10013-CVDP-CE4BD79D-D915-44D8-983E-FC9E41572000:0.00002684)NODE_0037239:0.00009371)NODE_0037238:0.00006147)NODE_0037234:0.00002994,(IMS-10020-CVDP-45ECCB3B-E4F9-402C-A1C4-C9A7AD134E63:0.00004832,(((IMS-10116-CVDP-D0BEA760-C1CF-4C75-AE28-5AAE2D61C418:0.00006804,(IMS-10150-CVDP-0E31212E-91A7-4CE3-B52D-9AA1C51824EC:0.00005301,IMS-10020-CVDP-898C4060-C496-483C-8BDD-A49E45426DFE:0.00000041)NODE_0003162:0.00000845)NODE_0037253:0.00004674,(IMS-10116-CVDP-A816580D-67F8-44F2-9FED-D0AD95A21D00:0.00003779,(IMS-10116-CVDP-D912AA22-6B5C-468D-867F-D6E599375943:0.00003962,(IMS-10013-CVDP-219BBFF2-11B3-440B-8DF3-B8F99211A211:0.00009863,IMS-10116-CVDP-480FFDEE-7D75-4FD2-97F2-6A2C19BC6BA8:0.00000000)NODE_0003812:0.00000894)NODE_0003165:0.00001351)NODE_0037255:0.00002001)NODE_0037252:0.00005623,((IMS-10209-CVDP-0B6B09E7-DFF4-4D27-BA71-016E037ECEA6:0.00000002,(IMS-10036-CVDP-CB085B0D-8CF7-40C6-A38E-C46455871A67:0.00001755,(IMS-10302-CVDP-E3135551-9C75-45B1-BF01-D2E2E5968753:0.00001534,IMS-10036-CVDP-0E834B32-8203-4EA1-A986-7B2F8AA73FE6:0.00000000)NODE_0003816:0.00001317)NODE_0037249:0.00001754)NODE_0037248:0.00002723,((IMS-10370-CVDP-3E3B2448-E8F5-4857-9D0D-014A212F2A7A:0.00009871,(IMS-10036-CVDP-AD6F1F50-A967-4B73-9927-49EE2F7A4D41:0.00000024,(IMS-10150-CVDP-DC1D1B78-DB4C-4571-B2C4-1192556857CE:0.00003288,(IMS-10020-CVDP-2FB69D62-DF82-4B08-A0AB-4D41DFB3D7D9:0.00000000,IMS-10116-CVDP-807F8696-3017-4EBB-8D6C-D64DD78C2789:0.00005260)NODE_0003827:0.00001534)NODE_0003826:0.00004626)NODE_0003822:0.00000860)NODE_0003819:0.00000667,(IMS-10020-CVDP-98AA22A6-5522-425F-B2BE-023BC01BA78A:0.00001977,(IMS-10173-CVDP-CCBB4793-7B37-4A6C-B8AE-1DC83F7CD0F7:0.00000041,(IMS-10267-CVDP-562CDDB9-930A-472C-8A2A-0F36BF1803C9:0.00000089,(IMS-10116-CVDP-D4EE2941-057C-40EC-9C28-ECD2E09EBB96:0.00000020,IMS-10294-CVDP-ACA48F58-D8F4-4655-8AE8-A645F7032928:0.00000240,(IMS-10294-CVDP-0DD3F992-7DC0-42F3-B10B-846F06E1B03E:0.00000227,IMS-10116-CVDP-CAA523E8-B48D-46BF-BDA2-7BE0382BA8CD:0.00004391)NODE_0003832:0.00000232)NODE_0037268:0.00004233)NODE_0003830:0.00000609)NODE_0003829:0.00001060)NODE_0037265:0.00001766)NODE_0003818:0.00001394)NODE_0003813:0.00001005)NODE_0003808:0.00000444)NODE_0003807:0.00001459)NODE_0003802:0.00003352)NODE_0037233:0.00002903,(IMS-10150-CVDP-9940D9DB-4F8D-490F-92B0-B5A4AD9859BD:0.00020663,((IMS-10215-CVDP-9E46510E-B9BC-41A3-8F85-5788DC18F8F6:0.00013944,(IMS-10020-CVDP-106C355D-7A25-48C9-B0B7-D377BF7303EA:0.00000007,IMS-10020-CVDP-3DD8E345-0ED1-4BB6-B257-CC2CF680667B:0.00002418,IMS-10020-CVDP-3887BD49-40CA-4C9D-8F67-4CB64AB781C6:0.00002418,IMS-10020-CVDP-7127691C-6C20-428D-9439-F6B0DBA43D4B:0.00000007,IMS-10020-CVDP-3277A0B3-E8D8-4AF6-B8A0-81840A6C07E9:0.00000007,(IMS-10020-CVDP-DE6DDC4D-72EA-4624-A733-2F95A90DD82E:0.00000007,((IMS-10020-CVDP-0C7DD893-B96A-41C1-B680-461D91E0F8B6:0.00000076,(IMS-10020-CVDP-924CC5DD-D334-4F3D-AE91-0CD392F5F12D:0.00002192,IMS-10020-CVDP-F906A5E5-E309-457B-A726-66A74F90DB99:0.00000000)NODE_0003695:0.00001391)NODE_0037409:0.00002997,(IMS-10150-CVDP-4D99B2D6-352A-40D2-BDEA-771AB79D009A:0.00011159,(IMS-10117-CVDP-8C12DF26-170A-4BA8-AF01-C5336B03656A:0.00000666,(IMS-10020-CVDP-DF329498-9EC5-4983-B13E-5D606776B790:0.00000445,((IMS-10020-CVDP-87C9D3C2-060A-44D0-A452-4F4B4DF8ABB1:0.00000000,IMS-10020-CVDP-EDFA880B-4541-443B-BE1B-16BED578EE01:0.00000000)NODE_0003703:0.00001098,(IMS-10020-CVDP-D6DA9BDC-E386-4FD1-B594-9F4DB279DFBF:0.00000919,(IMS-10020-CVDP-774AF367-9B99-4D35-837F-4202DC94FD64:0.00000241,((IMS-10020-CVDP-3DC561B9-B00C-44A9-BE22-8A8C115E2492:0.00000000,IMS-10020-CVDP-468EC5CC-A70E-40C7-A28E-0EEB9EBF7E5F:0.00000000)NODE_0003709:0.00001546,(IMS-10020-CVDP-411470BA-854D-4D6B-B42E-24ABA76122DB:0.00000676,(IMS-10150-CVDP-DF0A3738-6C2D-4508-99C8-1E98EFBFCA1F:0.00000000,(IMS-10020-CVDP-A56CF0AB-732F-4921-BD95-0A019843F399:0.00001283,(IMS-10020-CVDP-196258D0-D87F-4E3A-8FE5-3933EFCCA913:0.00000414,(IMS-10020-CVDP-5BD67B69-AF6A-493F-8079-C618C54DA393:0.00000000,IMS-10020-CVDP-94ADA380-BA7F-49B3-BD6F-47EB6C663A22:0.00000000)NODE_0003714:0.00000633)NODE_0003713:0.00001307)NODE_0003712:0.00000033)NODE_0003711:0.00001114)NODE_0003710:0.00000870)NODE_0003708:0.00000230)NODE_0003706:0.00000677)NODE_0003705:0.00000837)NODE_0003702:0.00000443)NODE_0003701:0.00000440)NODE_0003700:0.00001068)NODE_0003699:0.00001340)NODE_0003692:0.00001098)NODE_0003691:0.00000657)NODE_0037402:0.00001444)NODE_0037401:0.00003669,((IMS-10219-CVDP-694D1643-B0C7-41AE-A321-B9FD15F92102:0.00000877,IMS-10173-CVDP-07C98A93-E8E9-4D4E-9A66-99BCA86F5EE6:0.00000000)NODE_0037389:0.00013668,(((IMS-10004-CVDP-CB6F3FFF-E8CD-449F-8380-58192EC9F6A4:0.00000676,IMS-10061-CVDP-CF5A6E43-DE9C-4323-B2B0-0CB1B1AC0FCE:0.00002210)NODE_0037392:0.00008180,((IMS-10116-CVDP-FAC5AE7E-E0AC-4DDE-8928-C7C591D5D5D8:0.00002021,IMS-10116-CVDP-C8D553FF-0BFA-46B2-A2D6-79E03A1C90B7:0.00001144,(IMS-10116-CVDP-D62A6A67-779B-4BE3-99E0-69CAE3FFE563:0.00000676,IMS-10116-CVDP-9E4B9EC6-FE61-4A46-9BC9-90F0ECF2AFB8:0.00000676)NODE_0037396:0.00001345)NODE_0037394:0.00005991,((IMS-10004-CVDP-7F5D56F5-AF2A-4E7B-803D-A77F44FB1E15:0.00004397,IMS-10216-CVDP-A2577B53-7B35-4332-AD41-EF689A39104D:0.00004616)NODE_0037398:0.00004497,(IMS-10004-CVDP-ACC03F28-42EB-424F-9CD6-25D01EA34D4A:0.00003069,IMS-10186-CVDP-527E8563-E4A6-4A97-BC1D-E022D7AE191C:0.00003726)NODE_0037399:0.00006922)NODE_0037397:0.00003500)NODE_0037393:0.00003256)NODE_0037391:0.00005700,(IMS-10020-CVDP-F0FA900F-82F3-43FB-A9EA-25992EF79D86:0.00010384,((IMS-10020-CVDP-8DBA21B2-C4A2-4ECB-A6AA-41947DECF1FB:0.00008352,IMS-10122-CVDP-9AA2D928-01CC-4147-B234-33A39E0617C7:0.00004626,IMS-10338-CVDP-0A6A6E90-A8EA-4EC5-BB34-83A14C5EA9DC:0.00009228,(IMS-10117-CVDP-77C621AA-EFAE-4D6E-930B-606C7E127A8B:0.00001325,(IMS-10117-CVDP-5221DBE8-72B9-487C-ACBD-22AB3496F4D2:0.00000008,IMS-10020-CVDP-798558DB-A360-40DE-902D-2043E13AB2C7:0.00004391)NODE_0037315:0.00000660,(IMS-10117-CVDP-4B187066-DD38-451E-B5BC-62422186991C:0.00000000,IMS-10117-CVDP-8661D1FF-8EBB-48CF-B2C2-19D01AD595BB:0.00002192)NODE_0003838:0.00001325)NODE_0037314:0.00001328)NODE_0037311:0.00002901,((6166ba5b81e18c1c41ced4c9:0.00000244,6166ba5b81e18c1c41ced639:0.00001340,IMS-10261-CVDP-23752359-4779-442C-9F2B-8B8953D90C0E:0.00005943)NODE_0037348:0.00012075,((IMS-10020-CVDP-673B23D4-F9F0-4221-9F93-20C0593B2531:0.00008392,(IMS-10116-CVDP-73C5F3B0-9C6F-4D2A-9D01-01BD0DA1BF52:0.00000000,IMS-10150-CVDP-4AF4BB1D-0C43-4A85-AD91-BA8535891E02:0.00003068)NODE_0037614:0.00006857,((IMS-10225-CVDP-6A9851BA-9357-42F2-88E1-10DCC4C950A7:0.00000000,IMS-10225-CVDP-2D26E2D3-FEBF-4BDE-8DCA-11D4E4AF5F33:0.00000000)NODE_0037624:0.00001145,(IMS-10225-CVDP-3A6776E1-3B5A-4D84-95E0-974B4903BA16:0.00008132,(IMS-10117-CVDP-D93CE64F-9FD1-4A87-B280-BB77E275E2EC:0.00000000,IMS-10117-CVDP-7A1DEDA6-F224-42CF-8904-D34763962630:0.00003068)NODE_0037626:0.00001557)NODE_0037625:0.00003752,(IMS-10117-CVDP-13E5E3CE-C1D0-4544-8C65-98395B427AF3:0.00000481,(IMS-10117-CVDP-FBCC10DB-308D-4BDC-BDFA-C5E5746AD6FE:0.00000000,(IMS-10375-CVDP-AEDCBD33-BD6F-41E0-9062-393FCAC56BFD:0.00000016,(IMS-10375-CVDP-E0EA0CB7-C650-48AB-97E5-F24FBA566914:0.00000012,IMS-10020-CVDP-74D1EECE-DF1B-4C21-A1C1-1D2D8BC3DCA0:0.00004396)NODE_0037619:0.00003511)NODE_0003855:0.00002395)NODE_0003852:0.00000481)NODE_0003850:0.00000664)NODE_0037618:0.00000890,((IMS-10587-CVDP-420766EF-30AF-4694-B9FA-F585EA130B18:0.00000000,IMS-10587-CVDP-F40136B0-95DF-40BC-A0D7-B025EDBEBC1C:0.00000000)NODE_0037617:0.00010760,((IMS-10257-CVDP-46DDB862-2B4F-4914-8845-3C72664AD783:0.00000000,IMS-10023-CVDP-445CF662-EDA8-42B3-AD79-1AF9E92D0343:0.00007452)NODE_0037606:0.00007892,((IMS-10150-CVDP-E1616301-7CBD-42BC-A9AE-EDEA06EAA10F:0.00000008,IMS-10150-CVDP-582431E9-78B3-41A3-A5C7-71D13D98CFF5:0.00004391)NODE_0037608:0.00004701,(IMS-10150-CVDP-DF2407FE-9128-43D0-BD85-913005EF3D27:0.00000002,(IMS-10150-CVDP-0B301C6F-DFBC-4E65-8295-6DD654396C9C:0.00004824,(IMS-10150-CVDP-739FAC91-9F6E-450B-882B-43CAAA286822:0.00000000,IMS-10150-CVDP-6C073447-C488-43C1-94CC-BDC33F7FA812:0.00000000)NODE_0003866:0.00002851)NODE_0003865:0.00000000)NODE_0037610:0.00004268)NODE_0003862:0.00003622)NODE_0003860:0.00001553)NODE_0003858:0.00003111)NODE_0037605:0.00002132,((IMS-10257-CVDP-5EBBE841-D245-4F07-89D2-EF57D9BEAF52:0.00004396,IMS-10219-CVDP-D4BB8EF1-8705-436C-9A14-057BB9BD16DF:0.00017108)NODE_0037373:0.00006149,((IMS-10146-CVDP-94D4FBF8-A31B-4176-86ED-9875A7D9B1B4:0.00002506,IMS-10020-CVDP-8B1C72AB-19D3-4113-8A9C-415E9988D1F2:0.00004479,((IMS-10087-CVDP-E833606F-E605-4DFA-A265-567B82830E82:0.00011190,(IMS-10061-CVDP-1FF6C499-9C90-4F62-93A3-AFB1922FE273:0.00000000,IMS-10117-CVDP-2CF570A6-9C03-4E54-A3A2-4ACC086F6C1F:0.00000219)NODE_0003873:0.00000670)NODE_0003872:0.00000845,(IMS-10641-CVDP-54C57BEA-BABE-4200-AEE0-38720A7391C1:0.00007503,(IMS-10020-CVDP-AE7F42BD-1D4A-4543-B60B-4073801B30A2:0.00000448,IMS-10150-CVDP-655C4D17-AEFC-4762-8B11-F910B5DF4062:0.00001105)NODE_0037327:0.00003329,(IMS-10020-CVDP-92F699B4-2695-43BF-8DEF-CD4C1C1553C1:0.00000000,IMS-10150-CVDP-513A30AB-3E84-4F09-A6A4-E9DEF7FC6CB0:0.00002630)NODE_0003876:0.00002243)NODE_0037324:0.00003217)NODE_0003871:0.00001210,(IMS-10020-CVDP-319C5A61-81F2-45B5-AE6A-AED2F508D127:0.00005516,(IMS-10020-CVDP-00EC4FA2-601B-4458-95D6-BDA87F40FAC1:0.00004832,IMS-10020-CVDP-DE626AA1-4731-4AAE-8EA0-AE2688E55807:0.00004394,IMS-10020-CVDP-48F841E4-ADA0-48D4-8489-4FAD819C6FD5:0.00003517,IMS-10020-CVDP-17A1ECA9-AF7F-4585-A7BF-7A8CA4A2D73F:0.00000011,(IMS-10020-CVDP-01E64CBA-30DC-4A89-B55D-83D3738726DE:0.00001325,IMS-10020-CVDP-06E0A7D5-54BF-471D-B1F2-5EAC19ED858D:0.00001325)NODE_0037333:0.00002850,(IMS-10020-CVDP-F24D144E-99EF-42F3-B5FF-16B0DD6C75EB:0.00000014,(IMS-10020-CVDP-18548623-14AC-49E1-8525-6C8D6C4C5CF6:0.00001351,(IMS-10020-CVDP-CBF7EB61-00C1-4B35-8C68-DE81361454DB:0.00000044,IMS-10150-CVDP-A6C4B893-53CB-4334-8FD8-D9836D1DB622:0.00005742)NODE_0003882:0.00001746)NODE_0003881:0.00000855)NODE_0037341:0.00003503,((IMS-10020-CVDP-F2E73E30-978C-4AB0-BBF4-A6989B97F252:0.00000676,(IMS-10020-CVDP-834EBB49-10C2-4F0E-B6B5-61A84E4E61EF:0.00000226,(IMS-10150-CVDP-C78C5691-C1DB-4C6F-B64D-290310432FC8:0.00000438,IMS-10150-CVDP-70D82A64-DCA4-4EA8-965D-01ED9FFFFEC1:0.00000000)NODE_0003887:0.00001541)NODE_0037345:0.00003299)NODE_0037344:0.00004184,(IMS-10020-CVDP-8747F815-1AC6-4388-8CD2-D42065A53D62:0.00001351,((IMS-10020-CVDP-416026FB-8B50-498D-8D8F-E499CFE81674:0.00000280,IMS-10020-CVDP-A47114CB-6EE9-48A9-BF21-BB02604A6CEE:0.00000280)NODE_0003892:0.00000378,(IMS-10020-CVDP-67694C1A-B5FE-4BCE-B0D4-167B5817A181:0.00000137,IMS-10020-CVDP-1CB30E21-2080-47D0-8793-B5D56DE025BB:0.00001013)NODE_0003893:0.00000302)NODE_0003890:0.00001351)NODE_0003888:0.00002851)NODE_0003883:-0.00000027)NODE_0037329:0.00001341)NODE_0037328:0.00006415)NODE_0037318:0.00001457,(IMS-10188-CVDP-F649932C-D9EA-45F8-B82A-E397BC355BE1:0.00021517,(((IMS-10020-CVDP-AC8995A5-A859-4836-BCF1-2CCB470E6164:0.00000879,IMS-10020-CVDP-D4AD2B69-0169-42DB-AA09-622F5C77EEF7:0.00004386,(IMS-10020-CVDP-6E965E6D-453F-4569-8CC2-A8F50C4FC261:0.00000000,(IMS-10020-CVDP-F1107B69-ED94-4451-B3E0-B9497A7ECD53:0.00000000,IMS-10020-CVDP-42A45959-D1AE-4D75-BADF-2D5F63C20016:0.00000219)NODE_0003905:0.00001096)NODE_0003904:0.00000660)NODE_0037215:0.00001976,(IMS-10116-CVDP-7BCEA7B7-6195-405F-A8A5-0F1B6BB5FB1D:0.00001537,IMS-10183-CVDP-2271AFD7-290C-4C1D-AD67-30C197AB9D98:0.00006140,((IMS-10183-CVDP-10B79A2B-E028-4427-AEBD-E36EE3A5365E:0.00004839,(IMS-10183-CVDP-CA84B08D-F17D-49A9-AD00-95031D310654:0.00000904,(IMS-10203-CVDP-60C3AE93-0B0E-43AF-A3C5-E69C270D29C8:0.00000505,(IMS-10587-CVDP-2E609D50-181A-4F0B-B65C-F2084AD6292B:0.00000338,IMS-10587-CVDP-DC7539D6-3F4A-4AF2-80A0-02C1F05DD9B0:0.00000338)NODE_0003911:0.00000824)NODE_0003910:0.00000618)NODE_0003909:0.00000209)NODE_0003908:0.00002840,(IMS-10183-CVDP-5C7ABBF6-5549-47EE-8594-D20431206A74:0.00001779,(IMS-10587-CVDP-96F1CD7C-B5D3-47F3-B6B6-EE0A7FD2FF75:0.00000000,IMS-10587-CVDP-06953536-2296-470E-9286-9738BC12142A:0.00000000)NODE_0037228:0.00001998,((IMS-10587-CVDP-C296AA55-409C-427F-8800-A57C07575709:0.00000000,IMS-10587-CVDP-B81F56EC-8310-4C95-A85F-49EEE9670F4E:0.00000000)NODE_0037230:0.00001998,(IMS-10587-CVDP-E413BA1D-CE26-4CCC-A1E6-47B51947F8F1:0.00000000,IMS-10587-CVDP-87CCA5CA-F6F4-437A-A7FA-0ACBBE906C80:0.00000000)NODE_0003304:0.00001121)NODE_0037229:0.00001315)NODE_0037226:0.00003051)NODE_0003293:0.00001310)NODE_0037219:0.00006359)NODE_0037214:0.00002188,((IMS-10383-CVDP-C8F6101A-80A9-49C6-A178-0405CBB16600:0.00000000,IMS-10383-CVDP-3B8D090C-0CF1-4911-A521-322F72987EF8:0.00001096)NODE_0037383:0.00006575,(IMS-10033-CVDP-A7865D30-EA6C-4E5A-BDD1-A244438848C3:0.00006577,(((IMS-10587-CVDP-7441D032-9CCA-4F46-8CBE-577053AF0986:0.00000000,IMS-10587-CVDP-C9757DF9-E33F-4A01-9805-A00A5B79ED00:0.00000000)NODE_0037381:0.00013595,(((IMS-10146-CVDP-145D579E-3D24-46A7-B23A-3D09DE635E3F:0.00003378,IMS-10215-CVDP-F0AE9CEA-ECB7-44CF-88AA-3C47B7C8886B:0.00000090)NODE_0003924:0.00004792,(IMS-10020-CVDP-53EE080F-5AD1-49CF-8097-A9214F2EE8FC:0.00001205,(IMS-10020-CVDP-8541E267-5E4F-40BA-ABD3-9C526A807704:0.00000219,IMS-10020-CVDP-5C6A2F58-73E4-4446-AFAC-3CE9C5F760EC:0.00000000)NODE_0037645:0.00005808,(IMS-10020-CVDP-D8017C1F-9A36-4EE4-88C9-A8FC683BA6C2:0.00000676,(IMS-10150-CVDP-3E17F2DE-1609-4E5E-85EC-2518BE2CF122:0.00002027,(IMS-10116-CVDP-A7A7AE46-AD1F-4B03-A58D-1AEA98C0961C:0.00000235,(IMS-10150-CVDP-90E0FF5F-95A8-47E6-BC10-754780362737:0.00000676,(IMS-10116-CVDP-3E23D654-4E16-4A80-B18D-74659A8A1655:0.00002246,IMS-10150-CVDP-3961E5DF-5635-446E-B631-DFDBFC6A9720:0.00002027)NODE_0003933:0.00000841)NODE_0003932:-0.00000002)NODE_0003931:0.00003326)NODE_0003930:0.00001060)NODE_0037638:0.00004694,((IMS-10020-CVDP-7CB12624-FC9F-4B13-BD14-04E444C1084F:0.00000000,IMS-10020-CVDP-4C3375CA-26BC-4B3E-BA08-FB5787228770:0.00000219)NODE_0003927:0.00001550,((IMS-10020-CVDP-ADF7B229-73EE-4D1B-8CB9-B29FF011C8FB:0.00000000,IMS-10020-CVDP-93D08373-EC89-4CDF-A223-9B6DB7D042AA:0.00000000)NODE_0003935:0.00000682,(IMS-10334-CVDP-83998D24-4DC4-477D-93B9-8B220E553082:0.00000247,(IMS-10020-CVDP-2AFCF92B-AF33-4C97-A391-21BA2E5C3334:0.00000426,(IMS-10116-CVDP-ED87EBFD-D25F-4063-9083-376F298F3B20:0.00004382,(IMS-10150-CVDP-10E89978-B04E-4014-9B9C-00184C42363C:0.00004611,(IMS-10150-CVDP-05E9A5D7-3B89-4B1A-B74B-8CDFE8911850:0.00003736,(IMS-10150-CVDP-7048D561-6AB3-4774-B1EA-480195F49659:0.00003543,(IMS-10150-CVDP-76E139F2-AA15-43E6-8B2F-41B02F3667F0:0.00005303,(IMS-10116-CVDP-2BCC9B83-7135-4759-8AA2-3B3E36C668B2:0.00000676,(IMS-10267-CVDP-E3D22FEF-345F-4C8F-B1C7-7358E1F81EE3:0.00000000,IMS-10150-CVDP-04B498FE-B620-4BBA-A676-B34063039393:0.00001534)NODE_0003954:0.00001333)NODE_0003953:0.00000025)NODE_0003949:0.00001090)NODE_0003948:0.00000412)NODE_0003947:0.00001313)NODE_0003946:0.00000867)NODE_0003945:0.00000428)NODE_0003943:0.00000260)NODE_0003937:0.00000435)NODE_0003934:0.00000649)NODE_0003326:0.00000313)NODE_0037629:0.00001704)NODE_0037627:0.00006326,((IMS-10117-CVDP-B6399555-36AF-4E6A-8E33-BD7066CB3F1A:0.00000000,IMS-10020-CVDP-0AE12172-2070-468D-9B69-6368FEAE8B95:0.00003945,(IMS-10117-CVDP-5A791320-1F60-4976-A5FF-566203F5B8CB:0.00004391,(IMS-10117-CVDP-0CB5DB67-4039-47F3-924B-5B617F86F182:0.00000000,IMS-10117-CVDP-6819BFCB-63FD-45E7-87F0-EE87F6432D07:0.00002630)NODE_0037478:0.00001761)NODE_0037477:0.00005033)NODE_0037475:0.00002851,((IMS-10097-CVDP-6276C70D-9FBA-4442-A42C-2CD61EB061B9:0.00000000,(IMS-10150-CVDP-BE85E58D-527A-4479-92BA-8A9ED6D98904:0.00000672,IMS-10150-CVDP-A3F796CD-4A6B-445E-906F-DE657FF7087A:0.00001987)NODE_0003966:0.00003274)NODE_0037378:0.00003989,((IMS-10117-CVDP-BFCF0D2D-71DC-4A82-8902-CE6CDEA12C24:0.00000000,(IMS-10117-CVDP-68460790-7BC0-45CE-9A7C-B36FE4648ACE:0.00000000,(IMS-10225-CVDP-7016951F-6A6F-47A0-81C2-2804C3FABA9F:0.00004729,(IMS-10150-CVDP-44C7E040-9B6C-411B-8C9F-03570599FE0A:0.00000018,IMS-10150-CVDP-7493716D-3A2A-46A9-AE04-F2EFBD3B9F89:0.00000018,IMS-10150-CVDP-7CD58041-252D-4EC2-A71B-A5C6AA459FEB:0.00000676)NODE_0037386:0.00004492)NODE_0003972:0.00007983)NODE_0003970:0.00001753)NODE_0003969:0.00000527,(IMS-10294-CVDP-C8458927-66C6-4121-8891-5F495BE9C482:0.00005481,IMS-10117-CVDP-CD14D177-2B82-40B5-98C8-F993D0DFB665:0.00000221,(IMS-10150-CVDP-D7641149-65B7-48D9-8242-7A8207047CE2:0.00001753,IMS-10375-CVDP-68B71B1E-2596-465E-BDB5-EBDA82E689F5:0.00000000)NODE_0037588:0.00008330,(IMS-10122-CVDP-61E6BB68-BF43-4516-BCD6-FF71B0A90037:0.00002439,IMS-10150-CVDP-BAE77F90-77D5-41BD-A67D-7FEA29183CC5:0.00006165,(IMS-10150-CVDP-4BA3C6E9-16DC-4DCD-AD69-B1B919CB17CA:0.00003457,(IMS-10150-CVDP-96CEA239-CCA7-47BD-876C-BF1A194C2777:0.00004832,(IMS-10117-CVDP-719EEAF3-DDEF-4773-8BB7-9065FF52365F:0.00000051,(IMS-10150-CVDP-0CDC47CC-6184-46DB-8222-833B99E31F30:0.00001082,(IMS-10004-CVDP-CE9ED623-2E60-46E4-8711-4247E103F08A:0.00006356,(IMS-10004-CVDP-0A177F38-927F-423D-AA60-AECD277A2DE4:0.00005727,(IMS-10150-CVDP-8CBE9CCD-1681-4A80-89EA-237E945456DD:0.00000891,((IMS-10004-CVDP-F3905DDB-716A-42FC-9ABB-0E978202AE70:0.00000338,IMS-10004-CVDP-CC454F8C-06A9-41DF-A133-CEE02D40B2CA:0.00000338)NODE_0003986:0.00000992,(IMS-10004-CVDP-F0C5560B-9F1F-449F-A55A-7B0118D27650:0.00000676,(IMS-10004-CVDP-21812DC3-BD78-47DA-86CA-0902CD584DC7:0.00000899,(IMS-10004-CVDP-B40F5DEE-E345-4E33-9A62-F68D9C195C31:0.00000452,(IMS-10150-CVDP-6463194E-9DF5-4B2F-9168-403664CA7A6A:0.00001351,IMS-10004-CVDP-441F4076-D529-4A15-9B39-2473B6E91478:0.00000036)NODE_0003990:0.00001511)NODE_0003989:0.00001105)NODE_0003988:0.00000653)NODE_0003987:0.00000873)NODE_0003985:0.00000657)NODE_0003984:0.00000891)NODE_0003982:0.00000629)NODE_0003981:0.00001082)NODE_0003980:0.00000064)NODE_0003978:0.00001274)NODE_0003977:0.00000597)NODE_0003355:0.00001174)NODE_0037589:0.00000850)NODE_0037585:0.00004909)NODE_0003967:0.00000174)NODE_0003963:0.00000616)NODE_0003958:0.00000028)NODE_0003922:0.00000634)NODE_0003920:0.00000249,(IMS-10375-CVDP-0924ACCD-03BC-4B7A-A4A1-5D5D879C3BD9:0.00000760,IMS-10020-CVDP-989941C6-D215-4CB2-AED9-EA73A2FEE621:0.00004266,IMS-10122-CVDP-3C3063AC-0F84-4C0B-AE4B-B64AE2600234:0.00000540,IMS-10020-CVDP-7000F931-E491-44C2-B306-31452263FDD3:0.00004924,IMS-10020-CVDP-70ABDBD3-5D49-4D6B-BA9D-2A958111F413:0.00001636,IMS-10020-CVDP-3699D797-D501-4D48-836B-6316116702A0:0.00001636,IMS-10603-CVDP-B3656AD3-1FF2-4943-A68D-96A5F5D81833:0.00005143,IMS-10117-CVDP-D74AC9B3-6EB7-4DBB-B581-2FE69501ADC9:0.00011938,IMS-10020-CVDP-44B26247-09E5-4D95-B0FE-1883EFA2D62B:0.00004924,(IMS-10020-CVDP-E4EE1630-E125-4155-BE67-BA830155F333:0.00001325,(IMS-10020-CVDP-91684962-5802-4D4F-95D6-EAFF43AD7AC2:0.00000658,(IMS-10020-CVDP-E9F78693-F8FF-4623-9F33-9770A3652E26:0.00000000,IMS-10020-CVDP-BBB25C3A-91C4-419A-9E95-B01633C45CEA:0.00000000)NODE_0003994:0.00000658)NODE_0003993:0.00000667)NODE_0037530:0.00000969,(IMS-10020-CVDP-40F4B398-70C6-46D5-A070-5EE3EFF6EE5B:0.00000676,(IMS-10020-CVDP-9D4E0D04-C88A-42B4-BD9D-000F62D0D68C:0.00001759,(IMS-10020-CVDP-C7C71AFD-5089-458C-A655-E56B0EB7F884:0.00003776,(IMS-10020-CVDP-4E353BBC-BA9B-4780-87DF-5C49CF627E6F:0.00000000,(IMS-10117-CVDP-8047749B-3B99-46D5-A891-6AE20C4590B2:0.00000062,IMS-10150-CVDP-3F64077D-722A-4865-8C0E-53454B8982D0:0.00006418)NODE_0004005:0.00002130)NODE_0004004:0.00000927)NODE_0003380:0.00001271)NODE_0037538:0.00002204)NODE_0037537:0.00003153,(IMS-10020-CVDP-CC920BEA-1CC5-4847-AEF9-BDA9CD003966:0.00003082,IMS-10020-CVDP-68FA4916-1113-497A-8702-B10AD203CD0D:0.00002863,IMS-10020-CVDP-42F9EAC8-FF75-4A55-B2C6-97E304430E6D:0.00009876,IMS-10020-CVDP-D9589194-090A-43E6-A5BE-E9A84718C2E4:0.00001109,(IMS-10020-CVDP-FC22786B-4755-491B-A8C6-FA482B6E9CFF:0.00000000,IMS-10020-CVDP-7158AAEE-E1EA-4DC4-8FE5-F476FAA071CD:0.00000000)NODE_0037483:0.00002643,(IMS-10020-CVDP-744E7980-BB00-464C-ACBF-D46AEF281859:0.00000882,(IMS-10020-CVDP-E710AB86-E36A-44B3-95EF-ABEB33762D58:0.00000192,(IMS-10020-CVDP-E6E90219-DE0E-4942-838E-6A135006FB97:0.00000258,(IMS-10116-CVDP-2ACFC0E0-FA9E-41C6-923E-3071BB093946:0.00005592,(IMS-10150-CVDP-CB00C091-1D49-48A1-97BC-8611279BFC3E:0.00000658,(IMS-10150-CVDP-C124F1A4-47D3-45E8-B4B0-85B2AE315850:0.00000130,((IMS-10020-CVDP-19E96CA0-65C5-4AD5-88D5-13EB66EFB8A5:0.00000281,IMS-10020-CVDP-2E42040D-1789-4243-8706-9B4923E7D42F:0.00000281)NODE_0004021:0.00001952,((IMS-10150-CVDP-F9726364-82D8-470C-9952-2EDE92C1D421:0.00002849,IMS-10020-CVDP-D40D6398-3F72-47D7-81AC-58409C398941:0.00000000)NODE_0004023:0.00001754,(IMS-10020-CVDP-37AD3943-52A0-4CC7-A27E-95C378E4A807:0.00000000,IMS-10020-CVDP-F2539AFA-6DB7-48C7-963B-749154978023:0.00000000)NODE_0004024:0.00001535)NODE_0004022:0.00001355)NODE_0004020:0.00001184)NODE_0004018:0.00000528)NODE_0004016:0.00001428)NODE_0004015:0.00000803)NODE_0004014:0.00000591)NODE_0004013:0.00000690)NODE_0004011:0.00000885)NODE_0037481:0.00003157,((IMS-10020-CVDP-CEAC0149-3868-4655-B881-2BC15299E44C:0.00000422,((IMS-10020-CVDP-B31FF165-D5E4-45ED-BFBA-31C8BD767945:0.00000000,IMS-10020-CVDP-8B9510A1-6430-4C29-B4EE-A5508FE713C1:0.00000000)NODE_0004000:0.00000918,(IMS-10020-CVDP-439E61FA-FCBF-42AF-A24E-097FEFBD8500:0.00000198,IMS-10020-CVDP-63548DA8-DA34-4D57-AD7E-2ED25D721DAF:0.00000418)NODE_0004001:0.00000719)NODE_0003998:0.00000161)NODE_0003996:0.00000473,(((IMS-10020-CVDP-F0B534BB-57A1-443A-8565-0AC6D2628822:0.00000445,(IMS-10020-CVDP-360B749A-E1A0-4604-BD28-8052368E1E7B:0.00000000,IMS-10020-CVDP-50F11CE6-9C25-4B40-8D18-6E0F67CAD6D1:0.00000000)NODE_0004030:0.00000883)NODE_0004029:0.00000689,(IMS-10020-CVDP-F2D1C9E3-253D-4FF4-9073-4EFA795F9C94:0.00000269,((IMS-10020-CVDP-5E43C46C-3DF3-494B-B7E4-63CE968B3E75:0.00000000,IMS-10020-CVDP-6D18EB2E-3A17-4F9D-AF5C-E4EDEF0EEC93:0.00000000)NODE_0004035:0.00001317,(IMS-10020-CVDP-5232BC2A-C83A-4980-87DD-E844F66C59DF:0.00000000,IMS-10020-CVDP-89B57788-5CA0-4ACF-828B-BEB18456FCD9:0.00000000)NODE_0004038:0.00001317)NODE_0004032:0.00000049)NODE_0004031:0.00000645)NODE_0004028:0.00000658,((IMS-10020-CVDP-358DBC2A-3418-48BB-8C80-BC2E26EEC9A4:0.00007548,(IMS-10020-CVDP-339DA27C-5B51-4A8B-8B7B-65B62FF8B960:0.00001105,((IMS-10116-CVDP-FECA7F23-1582-4A53-B120-C424DE755EEB:0.00000000,IMS-10117-CVDP-5CECC7FA-3773-42D6-9D58-6FA1C539EE1F:0.00001315)NODE_0037545:0.00003809,(IMS-10150-CVDP-555D72F6-D85A-4DD7-8ABA-01ACE8387312:0.00000018,IMS-10150-CVDP-2970D196-84C9-4359-9FC2-95A5CE0189F5:0.00000676)NODE_0037517:0.00008613)NODE_0004044:0.00000803)NODE_0004042:0.00002936)NODE_0004041:0.00002353,(IMS-10020-CVDP-9440BA72-CEC5-4148-85F6-8744E2601104:0.00000161,((IMS-10117-CVDP-2CC02F98-857E-4789-9A41-C0DADE725E0B:0.00000000,IMS-10020-CVDP-575BA6E6-E2DA-420A-ADB6-0DDB7C53B06B:0.00000000)NODE_0004052:0.00001317,((IMS-10020-CVDP-DFB00D05-133C-4B83-9424-779F73481B8A:0.00000446,(IMS-10150-CVDP-52B0462A-FDF0-4E9D-8759-0124283F8FA0:0.00000000,IMS-10150-CVDP-E5FC262A-1808-4634-A648-05265F4AB559:0.00000000)NODE_0037536:0.00006583)NODE_0004055:0.00000883,((IMS-10020-CVDP-48743114-81B4-4F9A-ACD2-4A5A6C46EF85:0.00000000,IMS-10020-CVDP-4D12DCC2-6229-41E6-9B79-A81524963CC3:0.00000000)NODE_0004059:0.00000687,((IMS-10020-CVDP-B1CF0B75-CEF0-4474-BE69-EBE0B5E585CC:0.00000000,IMS-10020-CVDP-B0427422-E080-4697-9D50-1D2729C72401:0.00000000)NODE_0004064:0.00000890,((IMS-10116-CVDP-B56A4C9D-F3F3-45C0-A651-C7B1DEF8EA9A:0.00000219,IMS-10020-CVDP-77F4B00F-6F3E-4A93-BD07-534375FD1F8F:0.00000000)NODE_0004069:0.00001330,(IMS-10116-CVDP-3B363399-C771-490E-A7E2-54DB4B6C9876:0.00000725,(((IMS-10020-CVDP-71FD0A71-205C-4B0D-9A59-8F157044C972:0.00000000,IMS-10020-CVDP-76471F02-B051-4601-B1ED-6BB4F7C2B70B:0.00000000)NODE_0004078:0.00000912,(IMS-10020-CVDP-9163964D-9D13-41E9-A6C9-55379EBA1766:0.00000276,(IMS-10020-CVDP-04363CED-8C6C-4B5A-AF10-CCBBB020B71D:0.00000018,IMS-10122-CVDP-094D6F55-2277-4502-9919-5D4D5390E6BE:0.00000676)NODE_0004081:0.00001134)NODE_0004080:0.00000637)NODE_0004077:0.00000657,((IMS-10020-CVDP-A47B84BA-0813-4920-B9ED-505361A12DE8:0.00000000,IMS-10020-CVDP-C9DD7007-3346-4B6D-846C-DEF1F94BAA7A:0.00000000)NODE_0004086:0.00001546,((IMS-10150-CVDP-868950C0-B59A-4885-B400-77914AF166BA:0.00000000,IMS-10150-CVDP-CD0AAF8C-20E6-4309-9B64-A2842B70B2DC:0.00000000)NODE_0004089:0.00001338,(IMS-10150-CVDP-4BA4B284-3654-4548-B055-CDA6B42D9A01:0.00000496,(IMS-10020-CVDP-FF9B03F7-7949-4F69-A71F-C4BA9CA4DF95:0.00000869,(IMS-10020-CVDP-745854ED-F5C7-44FD-B3AB-5B2EE50C92B3:0.00000243,(IMS-10020-CVDP-CA92EEDF-9232-4167-AA42-46E731009406:0.00001345,(IMS-10216-CVDP-6ECA4A15-55B9-446D-9558-1F5FB5716696:0.00000000,IMS-10020-CVDP-9D4CBE68-430E-4906-B37F-7C95A69319B4:0.00000438)NODE_0004098:0.00001345)NODE_0004097:0.00000432)NODE_0004096:0.00000845)NODE_0004092:0.00000503)NODE_0004090:0.00000842)NODE_0004087:0.00000866)NODE_0004083:0.00001119)NODE_0004075:0.00000690)NODE_0004072:0.00000825)NODE_0004066:0.00000436)NODE_0004062:0.00000235)NODE_0004057:0.00000643)NODE_0004053:0.00000644)NODE_0004051:0.00000160)NODE_0004047:0.00000534)NODE_0004039:0.00000658)NODE_0004026:-0.00000021)NODE_0003401:0.00000084)NODE_0037480:0.00001030)NODE_0003919:0.00000405)NODE_0003918:0.00000216)NODE_0003916:0.00000441)NODE_0003899:0.00000475)NODE_0003895:0.00000199)NODE_0003869:0.00000225)NODE_0003867:0.00000855)NODE_0003843:0.00000480)NODE_0003841:0.00000030)NODE_0003834:0.00000665)NODE_0003833:0.00000666)NODE_0003225:-0.00000011)NODE_0003223:0.00000657)NODE_0003189:0.00000639)NODE_0003184:0.00000651)NODE_0037213:0.00006176)NODE_0002379:0.00000615)NODE_0002373:0.00001259)NODE_0002366:0.00001101)NODE_0037212:0.00001321)NODE_0037208:0.00001882)NODE_0037203:0.00006169,(IMS-10213-CVDP-66698AE3-86A1-4438-BCB5-3258DC79AC91:0.00006802,(IMS-10338-CVDP-DD639A2C-36E4-4ED8-88CD-EEDFBDF6C132:0.00005058,IMS-10116-CVDP-00159:0.00000017,(IMS-10020-CVDP-AE3B0C75-2A1B-4E8D-8777-96CD8211432F:0.00002880,(IMS-10375-CVDP-061BE6CE-2625-4BD2-9461-AB67A444E7D7:0.00000293,IMS-10375-CVDP-196CACB5-F32B-405F-B484-3A6458729F07:0.00000951)NODE_0064294:0.00002367,(IMS-10020-CVDP-32BB3136-94DF-416A-AEA4-5BE85BDDA36A:0.00000000,IMS-10117-CVDP-166F40E4-80C8-419F-8602-E0D1D00978D0:0.00003068)NODE_0064297:0.00002222,(IMS-10020-CVDP-87015408-B632-451B-9DDD-F6F3C34FEA3F:0.00000048,IMS-10117-CVDP-6065E70E-5657-4694-AB7A-AAE913B123C7:0.00005528)NODE_0064298:0.00003051,((IMS-10338-CVDP-6E598D15-14D1-462A-88C5-B76347A83D7E:0.00000438,IMS-10338-CVDP-43F777EF-AEA4-4518-9017-C270B61A93D1:0.00000000)NODE_0004108:0.00001765,(IMS-10338-CVDP-2887F67E-C900-442E-9CA7-ABDEAA7C9F7A:0.00000000,IMS-10338-CVDP-CA2EEE14-B80B-4949-9F66-277C13324BF9:0.00000000)NODE_0004110:0.00001546)NODE_0004106:0.00000896)NODE_0064293:0.00003274,(IMS-10013-CVDP-01551:0.00000005,(IMS-10294-CVDP-7A6C4BD7-B0E9-444F-8861-7B2F64267793:0.00000299,(IMS-10013-CVDP-B1701EFE-6789-478C-B8B5-38B934A7774A:0.00000253,IMS-10013-CVDP-FA2D71B2-F79E-473A-8D18-BE36CE12102F:0.00000253,IMS-10013-CVDP-0DC31BB2-1F3A-4F77-B6BA-27A77A381000:0.00000034,(IMS-10375-CVDP-645D9C3E-E35F-4528-A419-69E7DCF68BAC:0.00000472,((IMS-10594-CVDP-58743D14-1E8E-4F23-830B-3D006A2CE925:0.00000000,(IMS-10116-CVDP-1F833111-AD90-4537-B2AE-AA11F0EF2DE1:0.00009206,(IMS-10150-CVDP-6FFF7B7F-095A-45BE-AB72-EC2F1A67A299:0.00001013,IMS-10013-CVDP-3E27BA05-1C9F-4745-80BE-9C00D4E885F1:0.00000137)NODE_0064310:0.00010603,(IMS-10338-CVDP-AFAE6102-95B2-4B40-A40E-326A5EDEFE73:0.00003216,IMS-10097-CVDP-42DD9A28-A6F6-4F35-8949-CCA8FEBD11D8:0.00008914)NODE_0064312:0.00006209)NODE_0064309:0.00009425)NODE_0004119:0.00000973,((IMS-10338-CVDP-AD8AF035-8A45-454C-9C7B-0AB0FEA686E6:0.00000000,IMS-10150-CVDP-A180CE23-0BAA-48E3-AC6A-7B4593508FB4:0.00002192)NODE_0064314:0.00010202,(IMS-10087-CVDP-0525FED8-DEF6-4463-9684-82FB0480AC09:0.00001013,(IMS-10150-CVDP-27B36034-909C-4BDB-AC11-98EC217E7F78:0.00000000,IMS-10150-CVDP-6300CAD7-11D2-4EDD-9FC3-69535BBAD41D:0.00000000)NODE_0064320:0.00003644,(IMS-10004-CVDP-7C6D5AB6-C954-4E64-AAEF-E310B1616974:0.00000003,(IMS-10013-CVDP-0F61B1E5-44B6-4BF3-8D1B-5DF3DBD4AEF6:0.00000034,(IMS-10004-CVDP-819B61A0-65B3-4BFB-87BE-3ACFCC502F85:0.00000036,IMS-10004-CVDP-520F2206-2AA8-44B6-86A5-4485A8D70071:0.00001351)NODE_0004129:0.00002628)NODE_0004127:0.00000846)NODE_0003469:0.00001230)NODE_0064315:0.00003051)NODE_0064313:0.00006114)NODE_0004117:0.00001472)NODE_0004115:0.00000000)NODE_0064303:0.00002018)NODE_0004112:0.00002995)NODE_0004111:0.00001107)NODE_0064288:0.00002840,(IMS-10013-CVDP-00206:0.00000000,(IMS-10020-CVDP-FDDF6EC7-CF16-4DB2-A613-D48F086F81C4:0.00008613,(6166ba5b81e18c1c41cece63:0.00013353,(((IMS-10116-CVDP-81288724-5E78-424F-9447-21C57B55339A:0.00000000,(IMS-10087-CVDP-3AA2A8B9-81EB-42DB-8F2F-7789A78FF236:0.00000014,(IMS-10082-CVDP-CDF62B90-D2FE-497D-A745-B914A032CEA5:0.00000000,IMS-10082-CVDP-5B3B0FCA-D4A2-4FF8-918D-BDE36A63ED62:0.00006137)NODE_0063917:0.00004397)NODE_0004137:0.00012479)NODE_0063915:0.00001348,((IMS-10173-CVDP-59FD399D-3032-47E7-BA14-128776648FCB:0.00000000,(IMS-10087-CVDP-97593925-9B7D-4ECD-BE95-17D37CC16C2F:0.00001351,IMS-10004-CVDP-CC6F9071-D046-40A6-B2CB-DC93CECFC84A:0.00000036)NODE_0004143:0.00001937)NODE_0004142:0.00002695,((IMS-10173-CVDP-5EA74F44-AC46-40CD-A9A2-7CC763E0D45F:0.00002411,IMS-10173-CVDP-6AAAC745-12DD-485A-951E-399AA8FC802D:0.00000000)NODE_0004145:0.00001331,(IMS-10082-CVDP-59FF5801-D775-4AE9-80EC-9A010B60BA06:0.00005919,IMS-10267-CVDP-6B8A5D5F-4C76-445E-89EC-1F4A4589F83D:0.00000440,IMS-10267-CVDP-F8D166CB-3BE9-4CED-8F54-F9018C9CAE91:0.00001317)NODE_0063910:0.00003740)NODE_0063908:0.00003775)NODE_0004140:0.00009392)NODE_0063907:0.00000861,((IMS-10036-CVDP-F67FA102-FB77-458B-B348-A111A0DCCB83:0.00003309,IMS-10020-CVDP-5EA1042F-3080-447E-80EB-AC8C6C6D7068:0.00003090)NODE_0004149:0.00005905,((IMS-10117-CVDP-2C59B5B7-8694-4603-AF54-10847F944B21:0.00005927,(IMS-10117-CVDP-9DE89108-EF8A-479B-ACD4-EAF0A13429BB:0.00000000,IMS-10117-CVDP-253FF35C-11C1-4A93-BBEB-63DD4A143265:0.00000219)NODE_0063955:0.00001324)NODE_0063954:0.00004848,(IMS-10020-CVDP-9A3D4A32-3F62-476B-A2C7-0BCC42498FEA:0.00000010,(IMS-10020-CVDP-10CEE398-76D0-46F9-A3B4-1520324474C4:0.00000000,(6166ba5c81e18c1c41cedd97:0.00000000,IMS-10020-CVDP-98816C2A-5F16-4CC0-873A-FC9F7E7D5F3B:0.00000000)NODE_0004155:0.00002411)NODE_0004154:0.00001764)NODE_0063919:0.00001559,((IMS-10061-CVDP-230E76F8-0F2F-4432-8747-27919FB0AA71:0.00000438,IMS-10061-CVDP-7717A7D7-284A-451A-8A7E-3D39936D603D:0.00000000)NODE_0003501:0.00001389,(IMS-10061-CVDP-B8A4C678-EC48-4720-ABEC-F9E9F4A38CEA:0.00003776,(IMS-10013-CVDP-DA43E636-25E2-4A35-9080-7899946C2C57:0.00002213,(IMS-10061-CVDP-F4E7F881-09CD-404D-BD90-BFDDECE0E677:0.00000163,IMS-10061-CVDP-5B949725-C05E-4DF9-A559-0AF59D8C5D87:0.00000163)NODE_0003504:0.00000516)NODE_0003503:0.00001563)NODE_0063947:0.00005942)NODE_0063945:0.00010482,(IMS-10013-CVDP-6409F3E5-A4E2-4595-847C-BBB709889B26:0.00001770,(IMS-10338-CVDP-7821F820-6BC2-43BF-94B1-8BD071BD419F:0.00000000,(IMS-10150-CVDP-3FF3A15B-B3A6-4AE2-9734-877CFF3B935D:0.00009646,((IMS-10150-CVDP-E20B7B8E-7866-427C-94E5-CAD9C7B8F118:0.00006356,(IMS-10117-CVDP-609C6825-99CF-4068-B2F0-90EB306AE63B:0.00000000,IMS-10117-CVDP-DA857A36-04A8-416E-916F-174795ED0EC4:0.00000000)NODE_0004164:0.00000658)NODE_0004163:0.00001189,(IMS-10150-CVDP-CE6F66B0-D51E-487B-81D5-192D30D1E9DA:0.00003069,IMS-10013-CVDP-1D135119-7E7A-4FAF-B77B-4E7E94A558AE:0.00001973,(IMS-10013-CVDP-2E4B630C-AD08-4BE5-A14C-D2DC0FA00045:0.00000095,(IMS-10013-CVDP-69DE4015-28AB-4261-9849-DCCAFFE89D9D:0.00004902,IMS-10257-CVDP-9B9A1D4F-8063-42E8-9481-182A94FC87FE:0.00000300)NODE_0004168:0.00001548)NODE_0004167:0.00001659)NODE_0063929:0.00003818)NODE_0004161:0.00001005)NODE_0004160:0.00002628)NODE_0004159:0.00001770)NODE_0063923:0.00002868,(IMS-10020-CVDP-4D509337-38F2-4BF7-8D43-DCE01E74017B:0.00010973,((IMS-10209-CVDP-835C824B-4604-4D18-A457-4F65A031F8EE:0.00003952,IMS-10209-CVDP-4846BDFB-6071-4878-BA35-CBB48F9EE51B:0.00004171,(IMS-10013-CVDP-97395531-7D4E-4C7C-999A-AC5386880DF0:0.00000000,(IMS-10116-CVDP-2BDBD939-3B09-41B8-9A63-A9D0EF855785:0.00003289,IMS-10033-CVDP-3ABA844B-E4D0-4FF1-9BF3-0570ABB82AE5:0.00000001)NODE_0004171:0.00002410)NODE_0003522:0.00001541)NODE_0063941:0.00008994,((IMS-10261-CVDP-54BC7298-3226-48EF-B6CE-6A2573974CF4:0.00010303,((IMS-10020-CVDP-67D54689-B613-4711-8DE8-0D3EF252E6B1:0.00001771,IMS-10116-CVDP-5FA94B2F-8175-40E8-BEFC-4FEFC7DE3F62:0.00000676)NODE_0063952:0.00004382,(IMS-10004-CVDP-D6B0C44E-9855-4172-A680-4EC6EEEBF4E3:0.00009208,(IMS-10004-CVDP-5DD80A93-FF08-42F0-98EC-634098B2DECB:0.00000048,(IMS-10004-CVDP-0CFB27A8-918D-4BC9-B144-837140B2C5E4:0.00001013,(IMS-10004-CVDP-47C0E54D-B222-4C62-83E7-B732D5DE9CFC:0.00003945,IMS-10004-CVDP-B86C81F6-4226-4991-B838-58AE073A9237:0.00000000)NODE_0004181:0.00001233)NODE_0004179:0.00000569)NODE_0004178:0.00000393)NODE_0004177:0.00000453)NODE_0004175:0.00000642)NODE_0004173:0.00000295,(IMS-10582-CVDP-61EC20D1-2319-454A-8F1F-391C1829FBB7:0.00008783,(IMS-10004-CVDP-F2D3699E-531F-4108-9C26-3336E1E0222B:0.00000709,((IMS-10036-CVDP-3A73A87E-D775-4757-8C23-91610280B1AB:0.00000676,(IMS-10582-CVDP-6E38147B-F129-4177-8E02-E2351F3E9AC9:0.00000676,(IMS-10582-CVDP-05E51225-2CEC-45FE-9C63-444648269B89:0.00000000,(IMS-10036-CVDP-EF535C49-7579-4867-9C25-0BFE3981EE73:0.00000000,IMS-10036-CVDP-3DC8D42C-C192-4D89-873E-87AD6D8109A9:0.00000000)NODE_0004189:0.00001534)NODE_0004188:0.00001114)NODE_0004187:0.00000877)NODE_0004186:0.00002198,(IMS-10061-CVDP-D76CC6D9-7886-4985-85C9-BED300F5F0AE:0.00000909,(IMS-10004-CVDP-82805AE7-74CC-453F-A42B-7E875346368B:0.00001351,IMS-10061-CVDP-2CFDBD2D-FDF7-43EF-9B1D-D80E522346FB:0.00000036)NODE_0004191:0.00004161,(IMS-10061-CVDP-4BAF66CC-71A3-49CD-9409-AC44FE536E73:0.00002859,IMS-10061-CVDP-85C25F9A-1F58-4F7F-A96D-68786FBA9B0B:0.00002859,(IMS-10004-CVDP-41E7FFC1-A100-4D55-BD51-B58BC0E4EADC:0.00000000,(IMS-10061-CVDP-2B5C39D1-5D16-4DC3-B122-D493DAF897C3:0.00001013,IMS-10061-CVDP-5D084ED2-9B54-46C9-AA12-CE960E9CFF34:0.00001013)NODE_0004193:0.00002713)NODE_0003546:0.00000667)NODE_0063966:0.00002653)NODE_0063963:0.00004814)NODE_0004184:0.00003753)NODE_0063957:0.00001717)NODE_0063956:0.00002472)NODE_0004172:0.00000814)NODE_0004169:0.00001096)NODE_0003519:0.00000679)NODE_0063918:0.00001727)NODE_0004147:0.00001104)NODE_0063904:0.00001281)NODE_0004133:0.00001836)NODE_0004132:0.00002784)NODE_0004131:0.00000226,((IMS-10338-CVDP-CACC2CD0-7721-44AA-B3C4-75E5BA995323:0.00000713,IMS-10013-CVDP-716E0479-0B68-4135-9763-50A5AFA14F03:0.00000055)NODE_0064357:0.00001376,(IMS-10013-CVDP-2CC7A66C-E714-489E-9495-71E2B92819E7:0.00001105,IMS-10209-CVDP-8A9FFCA1-4E22-4A24-918A-53E4B5A5C6C6:0.00000009,IMS-10209-CVDP-874B3045-2F31-4128-8963-BDCB80196A91:0.00001544)NODE_0064343:0.00011942,(IMS-10061-CVDP-919315EC-DC1F-4028-9442-F178C96164EB:0.00001538,IMS-10013-CVDP-6AC39535-88CF-4B8F-ADBB-0A627F2EAD85:0.00003072,(IMS-10383-CVDP-448CB423-5A4B-45AD-BA94-A7C20F47959B:0.00012109,(IMS-10338-CVDP-8763814F-436B-49D6-8D1B-1BDD586E027C:0.00001327,(IMS-10020-CVDP-DF3E726B-8C0C-49F6-80EC-46C41A45A2AB:0.00003298,IMS-10061-CVDP-DD8F65C5-B31E-4863-9810-54A2DE6D4915:0.00004832)NODE_0064334:0.00002412,(IMS-10594-CVDP-0B6A1367-3D42-4CBB-B455-3D79AC3AE200:0.00000000,(IMS-10150-CVDP-F58A19C7-8A41-4B2C-A53E-D98BE3A37E6D:0.00003294,(IMS-10150-CVDP-79B1978C-981F-4BE2-9644-53EA882B86C1:0.00000941,(IMS-10150-CVDP-778991B1-6AEE-4608-AA11-CC03DC46BCF9:0.00000000,IMS-10150-CVDP-998D28E4-786A-45D3-BBB6-AFC86E6AC034:0.00000000)NODE_0003558:0.00000941)NODE_0064336:0.00003449,(IMS-10150-CVDP-2FCFD717-6BCF-462F-B538-3817E2EF7F16:0.00000669,(IMS-10150-CVDP-486C0366-E1E1-43A5-BAD1-4C00F816BB11:0.00000066,(IMS-10150-CVDP-8AA1E7ED-7401-4D3E-9920-A1CEABFC540E:0.00000000,IMS-10150-CVDP-4FAE1CF4-8B40-48B1-8029-1A4C013C0C6C:0.00001753)NODE_0004206:0.00000724)NODE_0003575:0.00000603)NODE_0003568:0.00001310)NODE_0064335:0.00004377)NODE_0004203:0.00001546)NODE_0064331:0.00001796)NODE_0064330:0.00003238)NODE_0064328:0.00003180,((IMS-10036-CVDP-BDA3D57F-1702-43F1-950B-9D9E93EA36B7:0.00004461,(IMS-10370-CVDP-F1504A3B-D9AE-4902-8055-56B52F335D3C:0.00000000,IMS-10370-CVDP-1E506F7F-B443-4A2F-9E4E-A00BC72296AC:0.00000000,IMS-10370-CVDP-24FB2F91-516A-4360-863F-A4D1A493C081:0.00000000)NODE_0064351:0.00008626)NODE_0064350:0.00005761,(IMS-10013-CVDP-C05BC8FA-2588-4DBD-9D9F-99C606383261:0.00000092,((IMS-10150-CVDP-9A20A606-8566-4ED9-A91F-E5D963BAD7DC:0.00002856,IMS-10188-CVDP-E74D94E5-B418-4CA6-8F49-95156DB81133:0.00007678,(IMS-10122-CVDP-3F901527-A472-4009-9FE9-55A39E6E5900:0.00000000,(IMS-10122-CVDP-56DFD667-4F42-4ECE-91F9-2A74B25A56AC:0.00000338,IMS-10122-CVDP-FD2BDF10-B5C6-4BAC-B597-2A9C148A1B0B:0.00000338)NODE_0004214:0.00003388)NODE_0064360:0.00003075)NODE_0064358:0.00015329,(IMS-10150-CVDP-D07AEF1E-1878-43D9-B015-D6CD69EF15D3:0.00013844,((6166ba5c81e18c1c41cedc95:0.00001096,IMS-10020-CVDP-6F4498D7-3195-4082-A498-BC5958CCC1A6:0.00000000,IMS-10020-CVDP-6F118B0D-2805-4704-970F-52DDC9397794:0.00000000)NODE_0064347:0.00003958,((IMS-10087-CVDP-068567C1-CAD9-49BD-AEC4-41B7CC25005E:0.00000000,IMS-10020-CVDP-FF213775-0DAB-4CEA-81D0-A57EA3EF3963:0.00003068)NODE_0064325:0.00004847,(IMS-10338-CVDP-B68EC535-D5E8-4E43-A82D-2C7A78E47FD0:0.00000000,(IMS-10117-CVDP-7E3FF99B-37F2-4E2E-A1BE-EE133C825522:0.00000000,(IMS-10117-CVDP-21484958-89E2-48EE-8DA8-E76D2329419B:0.00000036,IMS-10209-CVDP-F39E8A06-5FB5-494C-937D-F7AF039A6F76:0.00001351)NODE_0004225:0.00001717)NODE_0004224:0.00003726)NODE_0004223:0.00000464)NODE_0004221:0.00000864)NODE_0004219:0.00000462)NODE_0004217:0.00001710)NODE_0004211:0.00000099)NODE_0004210:0.00000925)NODE_0003577:0.00000633,(IMS-10004-CVDP-79132940-1DBB-4C25-8388-3ADCE3E55ABC:0.00015043,IMS-10587-CVDP-555C17BF-4E88-40E2-ABBC-609B74205F62:0.00004084,(IMS-10013-CVDP-E818A7F9-E2D7-4BCE-989E-FD3ABA5A8349:0.00000000,IMS-10013-CVDP-493725D2-448D-417A-842A-7142B14C7024:0.00000000)NODE_0064392:0.00006495,(IMS-10183-CVDP-D7A17271-0629-44F3-A2F3-E91DC543FBC0:0.00009672,(IMS-10183-CVDP-2F16B50A-9CF8-4986-801D-F7232FDCA370:0.00013151,IMS-10183-CVDP-51D2687D-2217-46F8-8B2C-C202C5D49EC6:0.00000000)NODE_0004230:0.00002220)NODE_0064364:0.00000768,(IMS-10116-CVDP-35D4B289-797A-43BB-B292-F9CF10A27051:0.00002632,(IMS-10116-CVDP-84EC88D9-F60E-4B7F-88A3-136C6891106D:0.00003071,IMS-10116-CVDP-EEE7AAF7-64A8-4320-BDCC-686F5B2B6368:0.00003291)NODE_0064369:0.00001752)NODE_0064368:0.00001671,(IMS-10013-CVDP-8D85EE9A-E131-445D-B186-A4E68B7DB722:0.00002192,IMS-10004-CVDP-8E424536-48EC-4962-A888-B3981EA8B967:0.00001534,(IMS-10203-CVDP-B37F88B8-52A8-4CD1-AA2A-D6EED2BBB5F7:0.00001541,IMS-10183-CVDP-DE0E4434-F45A-4CEB-BDB1-08834F19D6EE:0.00002418)NODE_0064384:0.00001089)NODE_0064382:0.00007372,(IMS-10203-CVDP-3EA4441C-FAB2-4BD1-A9C3-5EF4BD3CA9CA:0.00000005,IMS-10565-CVDP-50761B02-9887-4CEB-83C8-C66FBFBA7A41:0.00000005,IMS-10203-CVDP-BBA99711-489F-4931-958F-7832E9C51071:0.00000005,IMS-10565-CVDP-E32BA029-4E55-4984-97AE-01BBBD24EB83:0.00000005,IMS-10565-CVDP-5920A396-8A00-4C3E-B7B4-B731B48C576D:0.00002416,IMS-10565-CVDP-BD3EB595-B6EA-4F10-BA50-CEA00787FA5C:0.00002416)NODE_0064394:0.00003641,((IMS-10565-CVDP-04BD6364-2A26-414A-84E3-25E314AC8631:0.00001030,IMS-10565-CVDP-5E42ED53-3970-4F9A-A1F0-6B2621038F94:0.00001687)NODE_0064404:0.00003367,(IMS-10565-CVDP-03F4E4AD-D6CE-494A-BE96-10E2C7F7B037:0.00000000,(IMS-10565-CVDP-C02DD08F-6CE9-4439-9BD8-D86DB60AC052:0.00000000,IMS-10565-CVDP-ACB3A877-8B7A-4445-8587-BC74BCA98B0C:0.00000000)NODE_0004239:0.00001973)NODE_0064405:0.00004835,(IMS-10565-CVDP-682C4C8C-DD51-4A67-ACF0-0A36B3240C5F:0.00005063,(IMS-10587-CVDP-B84D162F-F93A-4C9A-81B3-3DA15A2CA8F1:0.00000000,(IMS-10203-CVDP-EDF4B8AD-0A6F-4E75-BA46-F8EC3E5478CA:0.00001106,IMS-10183-CVDP-1212A71C-92E8-4E0E-8A08-6B7B859CD45F:0.00001326)NODE_0064402:0.00001962)NODE_0064401:0.00001995)NODE_0064400:0.00003278)NODE_0064399:0.00000345,((IMS-10020-CVDP-3F733605-8B26-4F9E-9237-7DA5DAF8FB1D:0.00002415,IMS-10383-CVDP-E9205747-8E33-4673-92D1-23841B552765:0.00012936)NODE_0064371:0.00008885,(IMS-10013-CVDP-0491BD9C-F413-4150-817C-1AED604C87D8:0.00005930,(IMS-10013-CVDP-1337392C-34A5-4019-B77F-8E9FC59373B2:0.00007695,(IMS-10004-CVDP-54E173F4-8D19-4A9F-BB05-EC0E1F173FDE:0.00000254,(IMS-10565-CVDP-4CAA993E-E1C5-4140-8AC2-E081F2BB5AD5:0.00000000,(IMS-10033-CVDP-25918B54-C97D-496D-8471-27D070E435C8:0.00000676,(IMS-10013-CVDP-35B04993-BA45-4F9A-9C37-47EF0513885C:0.00000667,(IMS-10587-CVDP-806F41A8-8212-4A2B-8DD9-08BBEB5CF453:0.00000000,(IMS-10036-CVDP-87CE678F-FE06-4BC1-A45D-9F126BC51D48:0.00001763,(IMS-10036-CVDP-3A9E56F0-5CF1-4F2B-9154-85E4E554E949:0.00000132,(IMS-10013-CVDP-C3E19E78-4146-4881-AA14-EF13B224A780:0.00001351,(IMS-10013-CVDP-B967D473-4469-4868-9EDC-9EAB1C2590A4:0.00000368,(IMS-10004-CVDP-F51CBB18-2D9B-4DEE-B9A3-7C066E824DD7:0.00000000,(IMS-10587-CVDP-08D7DDB5-3E69-4952-BB8D-AB7894A968D3:0.00001351,(6166ba5b81e18c1c41ced3bf:0.00000000,IMS-10587-CVDP-C7918E97-24A7-43BE-91FB-5B8F258DB909:0.00000000)NODE_0004255:0.00001351)NODE_0004254:0.00000621)NODE_0004253:0.00001245)NODE_0004252:0.00001422)NODE_0004251:0.00000315)NODE_0004250:0.00001631)NODE_0004249:0.00000429)NODE_0004248:0.00001105)NODE_0004247:0.00000886)NODE_0004246:0.00000420)NODE_0004245:0.00000693)NODE_0004244:0.00000427)NODE_0004243:0.00000427)NODE_0003639:0.00000768)NODE_0003619:0.00000674)NODE_0064362:0.00003265)NODE_0064322:0.00005590,(IMS-10004-CVDP-D270B3A9-AB9E-4CC4-A0F0-6D9574ECD72D:0.00017167,IMS-10197-CVDP-91A0B2A9-46BB-4E21-92C3-18AD1AA99F98:0.00011249,(IMS-10122-CVDP-578CDCE8-FC2E-47C0-A6EA-A3EC2764D2C6:0.00010332,(IMS-10122-CVDP-51DC05A7-574F-45E9-BDA1-AB569AB633AA:0.00000009,IMS-10122-CVDP-D41A22DE-2BEF-4B4B-9DD9-8CFCBCD0C73F:0.00001105)NODE_0064067:0.00007692)NODE_0064066:0.00014506,(6166ba5b81e18c1c41cecbc7:0.00000000,6166ba5b81e18c1c41cecbc8:0.00000000,(6166ba5b81e18c1c41cece75:0.00000000,6166ba5b81e18c1c41cece76:0.00000000)NODE_0004262:0.00001753)NODE_0064274:0.00014317,(IMS-10218-CVDP-DA58CCC7-9245-4CCE-8227-1579DD6876C5:0.00005096,(IMS-10215-CVDP-B0D3FAB2-92C6-41E2-B699-82667E32A871:0.00004008,IMS-10215-CVDP-C342A2D6-3A7D-4DFF-A4FC-8229A756F156:0.00004446)NODE_0064245:0.00003500,((IMS-10218-CVDP-8C90209E-8E35-49E3-8868-ADB13EE66904:0.00000000,IMS-10218-CVDP-C9FFAE6F-D76A-4FEE-85AA-475D13EEF82E:0.00000000)NODE_0004267:0.00001391,(IMS-10218-CVDP-3A29873C-F4E7-4242-9165-BEFB8E572101:0.00000478,(IMS-10061-CVDP-870FD38E-4AA1-4287-A99D-3AEE6D2BAC3A:0.00000000,IMS-10218-CVDP-59B6D88F-42AF-45B9-94E4-0E2EA6B89F7B:0.00002192)NODE_0004270:0.00000697)NODE_0004269:0.00000914)NODE_0004266:0.00000637,(IMS-10061-CVDP-8ABDAC28-A2E7-4545-9533-D3ACCF604F65:0.00000000,(IMS-10218-CVDP-D1CA675B-09DE-4555-B2A1-63C6079EF95F:0.00001588,(IMS-10218-CVDP-ADDFAD49-261F-4547-B9DF-F39E658F2494:0.00000444,(IMS-10218-CVDP-2630719E-54CB-46C9-A6DD-F18E83B55181:0.00000012,(IMS-10218-CVDP-0F761939-8FF7-47EF-8537-DB96193446D2:0.00000000,IMS-10218-CVDP-27A775ED-3179-4B42-B263-5F8F831A8611:0.00000000)NODE_0004275:0.00001546)NODE_0004274:0.00000652)NODE_0004273:0.00001363)NODE_0004272:0.00000823)NODE_0064252:0.00004000)NODE_0064244:0.00012728,(IMS-10036-CVDP-99257156-537B-4753-BD29-66E13A10C2D3:0.00009075,(IMS-10116-CVDP-95A6054E-9C4B-4297-939F-94327CECF858:0.00000000,IMS-10116-CVDP-01D20FA5-B9E6-478F-9A0F-2928792829E3:0.00000438)NODE_0064087:0.00004911,(((IMS-10582-CVDP-D16ED24F-4819-4B06-9D3C-87F906E95CF2:0.00000000,(IMS-10036-CVDP-83906C21-2C76-46EC-B55E-FFE95565C26E:0.00000000,(IMS-10036-CVDP-650F062B-49B4-47F2-ACCB-C4D765E91EB7:0.00006137,IMS-10036-CVDP-2907F5CC-82F6-425E-88D2-8B4DD4E20B74:0.00000000)NODE_0004329:0.00004164)NODE_0004328:0.00009863)NODE_0064107:0.00000549,(IMS-10036-CVDP-2177A710-4127-4F61-9D74-1011564217FE:0.00011180,(IMS-10020-CVDP-D2E940E8-C546-435B-9908-33AA0DD6FCD7:0.00006138,IMS-10013-CVDP-15E1BC3B-D68E-40B2-A5E6-35A4E10872CC:0.00000001,(IMS-10020-CVDP-265D23EF-7140-410B-A85A-668BA8CBF3BA:0.00000675,(IMS-10020-CVDP-B2AE425F-6F2F-4EC4-8B6F-86B90CB5BD7A:0.00002192,IMS-10013-CVDP-4BB3C3C5-33C0-4AC4-8B62-3D0D9C7CA337:0.00000000)NODE_0004334:0.00000894)NODE_0004333:0.00001079)NODE_0064111:0.00002850)NODE_0004331:0.00005370)NODE_0064106:0.00000395,(((IMS-10122-CVDP-459AABF8-4914-4FA6-8212-4A4762A5F31E:0.00007085,(IMS-10150-CVDP-558F4C6D-B322-4489-99DF-6B98D24AE921:0.00001351,IMS-10150-CVDP-DF1D884B-8798-4B5B-9797-687BAA2A120B:0.00000036)NODE_0004338:0.00004637)NODE_0064121:0.00001527,(IMS-10097-CVDP-63EE82CC-1F4D-4DF7-A9DE-4D6DF1DA4BC9:0.00000497,(IMS-10150-CVDP-07DB3A13-7AFD-4E80-B85D-86E23E58EBA4:0.00000000,(IMS-10150-CVDP-6DF7F1DD-6846-47D4-8B51-E271DAA97714:0.00000464,(IMS-10150-CVDP-57D53918-83F5-4A31-B1B6-DC5715CDC2E5:0.00000000,IMS-10150-CVDP-87D302B5-52C8-4BFF-88C4-C8F6C894CDB1:0.00000000)NODE_0004343:0.00000464)NODE_0004341:0.00002386)NODE_0004339:0.00001374)NODE_0003684:0.00001758)NODE_0064116:0.00002082,((IMS-10150-CVDP-9BE7BB76-CA50-470E-B475-C6B5EF7A2C9C:0.00000000,IMS-10150-CVDP-FAE440EE-6156-4A90-902E-A15B07836E2C:0.00000000)NODE_0004345:0.00001317,(IMS-10150-CVDP-A9A6C166-233A-4E75-9F6C-5FD9B7EADD54:0.00003069,IMS-10150-CVDP-10A39295-3064-42A4-91A6-3AC8E1717D0C:0.00003507,(IMS-10150-CVDP-1764951E-B50A-4F5C-A2AA-3EB8FFEA0000:0.00004839,((IMS-10150-CVDP-EA1F72C7-9452-4EE3-A127-F0691B304BDF:0.00000036,IMS-10150-CVDP-3DC1E5E3-4DF1-476D-B64C-4AD195F6D798:0.00001351)NODE_0004348:0.00001948,(IMS-10150-CVDP-BF682EFD-3BAF-48CB-AD4F-207D76D56F10:0.00000000,IMS-10150-CVDP-D2B78FB0-F200-4CAD-A690-CBFDB8F77A39:0.00000000)NODE_0004349:0.00001546)NODE_0004347:0.00000882)NODE_0003693:0.00000640)NODE_0064125:0.00004385)NODE_0004344:0.00003240)NODE_0064115:0.00013483)NODE_0064105:0.00000459,((IMS-10117-CVDP-5D5A9AF3-945B-4D0F-967B-D9385B883AAB:0.00001536,IMS-10013-CVDP-A6FAD261-9E9A-45A3-8FF3-55E74F2F088E:0.00004605)NODE_0064090:0.00009583,(IMS-10020-CVDP-2B414793-83B1-40BE-9FF6-D4019EA6C60B:0.00014493,((IMS-10318-CVDP-671300C2-2CF1-4E4E-BDC2-215B570E0428:0.00003777,IMS-10318-CVDP-0D330F4C-F03D-4519-B667-F33FEA656585:0.00003777,IMS-10036-CVDP-E511E870-52E8-409A-91E0-C54330C51CA7:0.00000050,IMS-10036-CVDP-759BC609-6E28-4009-9594-EDE62F44B024:0.00000050)NODE_0064082:0.00004119,((IMS-10020-CVDP-B6113994-0173-4294-AA49-0327C5017206:0.00000000,(IMS-10150-CVDP-B3CDC9E7-4439-4E75-8061-C3904AC589D1:0.00001351,(IMS-10150-CVDP-8F48C4F6-106D-4B13-812F-C994213247A6:0.00001534,IMS-10150-CVDP-1E41CAED-39B7-47DC-A360-FE39E25F66EC:0.00000000)NODE_0004356:0.00001351)NODE_0004355:0.00001498)NODE_0064093:0.00012970,(IMS-10013-CVDP-FC57445F-B473-4107-9B70-B4DD973511D4:0.00015612,(IMS-10013-CVDP-31D0B952-6E02-41D2-A927-28DD29E464C6:0.00007292,(IMS-10013-CVDP-AB2CCE0D-EA1A-47DE-9443-B92B0FFC7042:0.00000682,((IMS-10224-CVDP-3B1958CA-C563-4F80-9CCE-00929B9BEEC6:0.00000293,(IMS-10116-CVDP-DA18B9C9-813B-4C5A-B918-DA8FF4B0937B:0.00000633,(IMS-10174-CVDP-F55BC56E-90E6-4ED7-9E11-2E5B6FBA4976:0.00000426,((IMS-10036-CVDP-69B9CC93-C8FD-4C1B-AB9C-9AC121327CC8:0.00000000,IMS-10013-CVDP-81F4CE10-53DC-4D04-A0B5-20A12B2D44C7:0.00000219)NODE_0004366:0.00001104,(IMS-10036-CVDP-E5051D9C-9D1D-4095-A88F-F73C4C401FB0:0.00000000,IMS-10036-CVDP-35C0D420-D04D-4A75-BB90-D59A0654D8F2:0.00000000)NODE_0004367:0.00001104)NODE_0004365:0.00000418)NODE_0004363:0.00000646)NODE_0004362:0.00000318)NODE_0004361:0.00000337,(((IMS-10036-CVDP-965F4CF3-3503-4C55-A5B9-BB04E26B5C99:0.00000000,IMS-10036-CVDP-CF3744C5-0091-4CB1-B2CD-70169EB914AE:0.00000000)NODE_0004371:0.00001126,(IMS-10036-CVDP-79AB747D-AB7D-4ECA-8813-C18FA5ADD04C:0.00000000,IMS-10033-CVDP-E2B8C6A6-2A57-49B5-B2EE-F8B3B7598257:0.00000219)NODE_0004372:0.00001126)NODE_0004370:0.00000883,(IMS-10036-CVDP-DAAED52C-922F-484E-AC9D-7F7BF2E08587:0.00000447,(IMS-10036-CVDP-D2A8662D-B411-4115-880F-FF4CC20C133C:0.00000344,(IMS-10036-CVDP-134EEC94-A788-4E0B-9B04-66E05327055A:0.00000672,((IMS-10116-CVDP-19C43E95-D390-4459-B7A8-2EB0F93C1D49:0.00000086,IMS-10013-CVDP-BF6A75A4-6073-4DD7-BAA2-83C18C77E580:0.00007099)NODE_0004377:0.00002370,(IMS-10013-CVDP-E740B668-73B9-49D8-968D-F261E3C8B470:0.00000033,(IMS-10036-CVDP-30C486BD-180F-4EE8-BEE6-7C3EA119A603:0.00000000,IMS-10036-CVDP-2A9F12A3-2E73-4A26-A398-9D5F5645E1E7:0.00000000)NODE_0004381:0.00000472)NODE_0004378:0.00000669)NODE_0004376:0.00000627)NODE_0004375:0.00000549)NODE_0004374:0.00000542)NODE_0004373:0.00000905)NODE_0004368:0.00000155)NODE_0004360:0.00000490)NODE_0004359:0.00000035)NODE_0004358:0.00000210)NODE_0004357:0.00000427)NODE_0004353:0.00000186)NODE_0004351:0.00000680)NODE_0004350:0.00000571)NODE_0003715:0.00001901)NODE_0064069:0.00000421,((IMS-10261-CVDP-4A2FFFF6-D799-4CBD-A40F-F1EEB54D8563:0.00004907,(IMS-10013-CVDP-12D25233-9EC3-4749-AD84-FD7061930CEC:0.00001536,IMS-10261-CVDP-46F30E33-3503-4729-92E0-4AD595E6B7A0:0.00024550)NODE_0064042:0.00007973,(IMS-10267-CVDP-4A41E4B9-8370-499F-9A8F-50DFA8098C69:0.00001054,IMS-10117-CVDP-F5EA631F-CD0A-446C-9283-93F2DD12C677:0.00004780,IMS-10087-CVDP-7DD1933E-EAE9-4B77-B8BC-0470BE01DFF8:0.00013548,IMS-10020-CVDP-35F66DB5-7EE4-4615-80A7-21550BE2C269:0.00010917,((IMS-10116-CVDP-0B6DFE9C-A529-4CA7-91E8-76710DCA9297:0.00000676,IMS-10116-CVDP-77C4CCB2-AA20-498A-AEC0-FE4F9A922BB9:0.00000676)NODE_0064049:0.00002248,(IMS-10033-CVDP-F507F2A3-B230-4254-A46C-50B80820B32B:0.00000000,IMS-10116-CVDP-71A25389-45A6-4232-9D93-8BD34EB6821E:0.00005479)NODE_0064050:0.00005115)NODE_0064048:0.00004925)NODE_0064044:0.00002099,((IMS-10116-CVDP-8290CAD8-44CC-4401-BC7B-61310080FFC7:0.00000000,IMS-10116-CVDP-92BBA7C9-C1D8-4DB1-82DA-AC4610CE6496:0.00000219)NODE_0064052:0.00010320,(IMS-10087-CVDP-6790813D-570D-4FD6-BF13-3B2A3A0B796D:0.00007890,IMS-10375-CVDP-F41E0987-7BAC-4E7F-AD4E-59B6621F50C2:0.00000000,(IMS-10375-CVDP-2737C2D1-F388-4ADB-802A-5D76A6FDE5D1:0.00000438,IMS-10116-CVDP-5A25DC0C-29FB-4AA2-91AC-EB0EBAE45D81:0.00000000)NODE_0004302:0.00003288)NODE_0064054:0.00003306,(IMS-10150-CVDP-DFAB96E2-AEAD-40E3-AF85-08B5F97C07E9:0.00009453,IMS-10150-CVDP-0F53626A-8D9B-4C01-B225-6BDBD995C92F:0.00012083,(IMS-10061-CVDP-715428B4-12EA-4FB2-B3F1-D2DB14ED306B:0.00000018,IMS-10272-CVDP-C02943D5-B6F7-4D09-8474-F926EADBEC79:0.00000676,(IMS-10272-CVDP-27CA38B6-BCA3-44D2-BA48-662EEC48D08F:0.00000438,IMS-10272-CVDP-943E2C97-0823-40F6-9B1E-0C31E6B48CD2:0.00000000)NODE_0064061:0.00003306)NODE_0064059:0.00001326)NODE_0064057:0.00003935)NODE_0064051:0.00000943,((IMS-10013-CVDP-BB7491CB-4B41-4993-A325-D05B293A6F0B:0.00000047,IMS-10087-CVDP-CE203867-222C-4EBB-8101-1D35AD7C3704:0.00007280)NODE_0064023:0.00007737,(IMS-10013-CVDP-8B9B4798-0146-402E-819A-5DF5730B819C:0.00003545,IMS-10013-CVDP-31E58C78-2F16-438E-BE00-637D59D8E1D9:0.00001792)NODE_0064025:0.00016731,(IMS-10257-CVDP-334D18C4-BD4F-4B2B-A288-74DB7FECE0A8:0.00008252,(6166ba5b81e18c1c41cecc2f:0.00001598,(IMS-10261-CVDP-BACAF938-323B-4E9D-B230-487BDA5FF28B:0.00000000,(IMS-10587-CVDP-27523C10-E9CD-4098-83DF-38E470A3B021:0.00002208,(IMS-10587-CVDP-34C2792D-252D-4CCF-BCF0-7C50C9780072:0.00002702,IMS-10587-CVDP-1F045A15-7E96-4303-A72D-B0CC932A689C:0.00002702)NODE_0004314:0.00001260)NODE_0064028:0.00008312)NODE_0064027:0.00007297)NODE_0004311:0.00002709)NODE_0004310:0.00003038,(IMS-10150-CVDP-AF481728-48E3-4DC1-BE8A-9329E47C222A:0.00011291,(IMS-10186-CVDP-81CBCB23-335E-4D09-9C6A-38A8AA7F530E:0.00000136,(IMS-10186-CVDP-5224D838-BE6F-4F5D-9913-8B981CA4D8B7:0.00000000,IMS-10186-CVDP-006D5A97-BAA6-4752-A5BE-FF1F95E02A0D:0.00000000)NODE_0004317:0.00001889)NODE_0064032:0.00012689,(IMS-10267-CVDP-E41A1FA9-DE2F-4BB0-938A-56A0637894CD:0.00001353,(IMS-10150-CVDP-029A0C71-3E24-4BF5-8FD1-2C8AFEE3C983:0.00003070,IMS-10174-CVDP-480784D4-C026-4831-B303-1A1DE038360C:0.00000001)NODE_0004319:0.00003544)NODE_0064035:0.00003144,(IMS-10013-CVDP-3ED3C570-8926-4E3D-8813-41AB901DA807:0.00000000,IMS-10375-CVDP-E0F81584-E003-46D2-8F71-F06917F6D0C6:0.00000000,(IMS-10375-CVDP-7226E112-9271-401D-B724-B730CB835732:0.00000000,IMS-10116-CVDP-D37EF512-A636-4216-97A1-621773CA44C7:0.00000000)NODE_0004321:0.00001096)NODE_0064037:0.00001209)NODE_0064030:0.00002629)NODE_0064020:0.00001945)NODE_0064019:0.00003680,((IMS-10294-CVDP-6685F8DF-2C8F-4D05-BB9A-55591E8B16DB:0.00015201,(6166ba5b81e18c1c41ced0af:0.00007241,IMS-10116-CVDP-61714D10-9A9D-4ABA-8F04-8333F37D10A6:0.00001762)NODE_0064240:0.00003137)NODE_0064239:0.00003935,((6166ba5b81e18c1c41ced21d:0.00011448,IMS-10257-CVDP-E1C66540-C470-4FBE-ACC8-4682F12AD83E:0.00011667,(IMS-10116-CVDP-79C4989D-900A-4AC8-ACFD-6D8FD76BCFFE:0.00004386,IMS-10004-CVDP-46D83A30-085E-436D-9BE8-5585F8520DC3:0.00012934)NODE_0064004:0.00002459,(IMS-10209-CVDP-5EFC3F20-11B9-419F-80E7-06D13BA20F8F:0.00001326,(IMS-10116-CVDP-FA36454F-C7E7-4D7F-B190-2341797811F2:0.00000000,IMS-10116-CVDP-27D8CD92-531B-4FD5-8B16-15A5BCC02F75:0.00002192)NODE_0064006:0.00005490)NODE_0064005:0.00007711,(IMS-10150-CVDP-B04E4425-480E-493F-A572-649118DD1A0A:0.00006143,(IMS-10272-CVDP-48365F42-29C9-47EF-B42D-799DFDD1EA42:0.00002702,(IMS-10087-CVDP-7BFF071D-604D-435E-A1F5-4BE958B51381:0.00000000,IMS-10116-CVDP-79F63189-B198-466A-B716-B30E64D95641:0.00003945)NODE_0064008:0.00002702)NODE_0004283:0.00003441)NODE_0004282:0.00007716,(IMS-10082-CVDP-05392D87-E8B9-4119-8A74-1C66A0448FFB:0.00007267,IMS-10261-CVDP-1C3CC72E-1A2E-4876-B104-C83DEDB0C933:0.00004637,IMS-10013-CVDP-83450485-AA40-4BA2-9F72-01B1A3E2ECE4:0.00000034,IMS-10116-CVDP-F307251C-22CE-41DE-9E27-E39C0CD66570:0.00018664,(IMS-10013-CVDP-CDCE11C2-D61B-42BE-864B-7CEED72B6301:0.00000041,(IMS-10082-CVDP-8693376F-4EBE-4FFD-94A0-509E23A433D2:0.00000894,(IMS-10082-CVDP-6F37E6A7-9202-4530-9AEC-B7CB184B16A4:0.00004177,IMS-10013-CVDP-31007028-0279-4474-BCDE-1A0F99DA51B4:0.00004177)NODE_0064015:0.00002635,(IMS-10082-CVDP-7517815C-062E-49C3-AF45-242B83D93698:0.00000000,IMS-10082-CVDP-9491B7C3-DFCA-4CBD-A0C4-A4F9089613D7:0.00000000)NODE_0003804:0.00000894)NODE_0064014:0.00006818)NODE_0004286:0.00000870)NODE_0064009:0.00002209)NODE_0063998:0.00003049,(IMS-10020-CVDP-DE645AD6-07DE-4D30-81FC-EFCBAF19BC04:0.00014777,((IMS-10117-CVDP-015ACDE1-2B92-4803-B321-22B4C6BDC07A:0.00000000,IMS-10020-CVDP-C69D8881-386A-4936-8CE7-A5F8FF6376B5:0.00000000,IMS-10117-CVDP-BF7B8E84-8833-4E3E-8773-B924ABCE1A45:0.00000000)NODE_0064063:0.00005925,(((IMS-10257-CVDP-757FB495-12EF-457B-8338-41F19B353C9E:0.00002663,(IMS-10257-CVDP-0D6A14EC-CE99-429D-AA69-605E10F74D24:0.00001323,(IMS-10257-CVDP-8155CECA-7D2A-4503-966B-1241EB774DAA:0.00000000,IMS-10257-CVDP-CCB7EEE2-0CEC-442A-89D4-AA285183727B:0.00000000)NODE_0004391:0.00001323)NODE_0004388:0.00001341)NODE_0064182:0.00013203,((IMS-10267-CVDP-BAEBFFC1-70DE-4A9F-BDEB-954FB3074E7E:0.00005959,IMS-10087-CVDP-6402CB01-30E9-4E41-9BDE-A12230AC4D14:0.00000041,(IMS-10013-CVDP-D43A5483-D96B-4A4A-82C9-1DA4AE40FC78:0.00000676,IMS-10267-CVDP-B04A1638-4877-4610-A657-93391207C66C:0.00000018)NODE_0004399:0.00002215)NODE_0064191:0.00002175,((IMS-10020-CVDP-CB54D2C6-8898-4D02-83FD-8C0273B8D9FF:0.00000000,IMS-10116-CVDP-C67E3E9E-4C7D-49DD-BCD1-7398EB109909:0.00003726)NODE_0064196:0.00002452,(IMS-10087-CVDP-D610C1C4-9174-4073-86EB-995443AE2783:0.00000000,IMS-10020-CVDP-FE824FF4-4088-44D1-99D6-5F25E8266999:0.00000219)NODE_0004403:0.00002233)NODE_0064194:0.00002175,((IMS-10087-CVDP-18752861-1884-4774-92F3-BB2C0F37E0FF:0.00000000,IMS-10013-CVDP-8D17E001-9A4A-4FC7-AC1F-9E82883C0E9D:0.00000219)NODE_0004393:0.00000910,(IMS-10116-CVDP-6BF6F301-072E-4614-8754-A3E7D7AC6A9A:0.00000236,(IMS-10087-CVDP-D6E39AC1-AC26-4FF6-BB67-D6B98586FE1E:0.00000000,IMS-10087-CVDP-00E2000A-8A64-4937-B843-DDAA722FC17E:0.00000438)NODE_0064189:0.00005715)NODE_0064188:0.00004400)NODE_0003828:0.00000648)NODE_0064185:0.00005322)NODE_0064181:0.00004554,((IMS-10004-CVDP-82EE41EC-EEA0-4CE5-ACDB-EC7027FA1A75:0.00005526,(IMS-10020-CVDP-43A34B5B-1295-4759-AB4B-D754FE722C5B:0.00000438,IMS-10020-CVDP-4378454D-7560-4592-92F3-7F5B3C725A21:0.00000000,(IMS-10036-CVDP-1CB1DE68-A613-4BF4-8DFA-ECFDA88D42EE:0.00002020,IMS-10023-CVDP-3CE0FC8D-9F37-48C4-A9F1-384FB1BCC714:0.00000048)NODE_0064165:0.00005651)NODE_0064163:0.00005526,(IMS-10087-CVDP-12B0617E-BB89-44DC-B52C-D8C3D162ECD3:0.00005161,(IMS-10013-CVDP-BDCF5411-BCCE-4A53-8C60-CC4E240F3B64:0.00001592,(IMS-10004-CVDP-54378F49-BEDF-42A3-80B7-836366D15FD6:0.00000325,IMS-10004-CVDP-F59FE49C-45BA-4EF3-BFED-7B7799825EE8:0.00001420)NODE_0064137:0.00001486)NODE_0064136:0.00004008,((IMS-10061-CVDP-FAA72D87-63FC-4417-B3C0-9FC5D0DA8AD3:0.00002737,IMS-10209-CVDP-46C380DF-BEBE-4A8D-B0EB-C5B1878E83D5:0.00000765)NODE_0064139:0.00002773,(IMS-10117-CVDP-127CB85F-1E30-421F-997A-8770D37F0E01:0.00000000,IMS-10117-CVDP-123D0EBB-BA15-4732-87BE-40C122D1D60C:0.00000219)NODE_0064140:0.00003538)NODE_0064138:0.00001623,(IMS-10261-CVDP-C5DD0834-BC75-48AB-8222-39D396B137A7:0.00009208,IMS-10061-CVDP-9E3AB4FA-E499-4F14-91E0-AAA92BB67467:0.00000002,(IMS-10227-CVDP-97EAEC0D-F486-4FE0-B192-8148A188EFE0:0.00007027,((IMS-10183-CVDP-9902A028-26CE-4BAB-B71D-0F495111BC74:0.00002659,(IMS-10587-CVDP-79B07727-A7A2-4F8B-829C-F99027E4E53F:0.00001096,IMS-10004-CVDP-2D893A08-9493-4724-95BF-036372F67453:0.00000000)NODE_0004418:0.00001125)NODE_0064151:0.00002175,((IMS-10082-CVDP-373B8F84-EF7F-46AB-AD92-B48717EDCCA8:0.00002212,IMS-10261-CVDP-D6799233-B81E-43FA-838A-9BFBA57FD2A5:0.00002651)NODE_0064147:0.00005034,(IMS-10227-CVDP-D20998B2-3C97-4E0C-8BCF-A586D3816F2F:0.00000002,(IMS-10087-CVDP-3AD51626-6E76-4B6F-B497-CD9122C06B00:0.00000114,(IMS-10082-CVDP-9C787927-1F46-4FAA-9570-C6C1AF8266DD:0.00000000,(IMS-10150-CVDP-40C049C7-7248-4A91-9911-73EC40781272:0.00000000,IMS-10082-CVDP-E98FC50B-0BD1-478D-9CD7-B87726AF74FB:0.00000877)NODE_0004428:0.00002192)NODE_0004427:0.00001429)NODE_0004424:0.00001203)NODE_0004423:0.00001546)NODE_0004420:0.00001534)NODE_0004416:0.00001316)NODE_0004415:0.00001523)NODE_0064141:0.00001433)NODE_0064133:0.00001899,((IMS-10117-CVDP-C0A3C10D-4C41-425E-AC7B-3BF5CB9E3C5A:0.00000000,IMS-10117-CVDP-64AFDE71-55C1-47DB-8504-364EF574F409:0.00000000,IMS-10117-CVDP-09CE4863-C526-425D-AB57-C35C2B151C66:0.00000219)NODE_0064167:0.00005113,(IMS-10117-CVDP-98428C81-5638-4BDA-B064-BDBBC2E36794:0.00001536,((IMS-10020-CVDP-D1C5C3E3-FAB7-4BEB-B475-C055A31C3E9A:0.00000000,IMS-10020-CVDP-687D8849-36AB-4E2B-9477-B1D1C7449931:0.00000877)NODE_0064155:0.00004710,(((IMS-10020-CVDP-940D7E04-3879-492C-B1E4-F84B558F66A7:0.00000000,IMS-10302-CVDP-0C1EB3F7-96FC-4BCC-9BBA-AC15A0CC6571:0.00006356)NODE_0064158:0.00001983,(IMS-10013-CVDP-9676586A-BB04-4F44-8898-B774BA105136:0.00000018,IMS-10020-CVDP-8E2BCCA3-79BF-47AB-9B23-2CA91C8484DB:0.00000676)NODE_0004443:0.00001088)NODE_0064156:0.00002374,(IMS-10257-CVDP-E16998AA-3FF0-4E19-B2D1-3075811F2A6F:0.00003518,((IMS-10182-CVDP-FB7B1A65-3CF7-41C2-838B-BF4622E5458E:0.00003069,(IMS-10117-CVDP-A5C07F1E-BF93-4BA8-91EC-A996094BA122:0.00001788,IMS-10257-CVDP-DF9EFD54-9E02-403B-A5EB-0314BA50005B:0.00001568)NODE_0004449:0.00001501)NODE_0004448:0.00002999,(IMS-10383-CVDP-8BE4FB2A-F522-4C9A-BAC0-C597F5303C22:0.00002651,(IMS-10209-CVDP-7C3AEF54-1283-44F8-B808-CA4CF4D0A983:0.00000000,(IMS-10209-CVDP-59086677-0611-40FF-BA9C-319CADDDA293:0.00000000,IMS-10209-CVDP-A3B028CC-7211-4B59-9CE0-49CA7C4A3108:0.00000438)NODE_0064179:0.00002630)NODE_0064178:0.00002870,(IMS-10182-CVDP-5A48BA5E-6EDF-44BD-94C2-F9147493D97F:0.00003072,(IMS-10182-CVDP-21CA0571-6FF6-40C5-8ADB-F7647C682547:0.00000000,(IMS-10023-CVDP-FEA849AE-666C-4C18-95C0-5892D7DE7535:0.00004391,(IMS-10023-CVDP-A3A5274B-B64A-4B5F-8134-9E7C66EACB9F:0.00000000,IMS-10013-CVDP-A943D5F0-BAE9-4A51-8825-F6470D73C794:0.00001753)NODE_0064176:0.00005926)NODE_0004454:0.00001527)NODE_0004453:0.00000880)NODE_0003870:0.00000675)NODE_0064172:0.00001445)NODE_0064169:0.00002710)NODE_0004445:0.00001716)NODE_0004440:0.00001449)NODE_0004433:0.00001429)NODE_0004432:0.00001385)NODE_0004430:0.00001947)NODE_0064132:0.00002069,((IMS-10594-CVDP-DA428B08-DACF-4433-B622-33EC483E868F:0.00003534,IMS-10116-CVDP-F67D266B-9DBD-4968-9D58-F32E029A112A:0.00002876,((IMS-10004-CVDP-75314FDC-F242-496C-B8A3-9FE2D37C3727:0.00001106,IMS-10004-CVDP-41D60DDE-A8B3-40D1-B072-F126E17A9D94:0.00001106)NODE_0004460:0.00003485,(IMS-10203-CVDP-11E738FA-1929-42CC-86FF-EB2CDA1C60C3:0.00000000,(IMS-10203-CVDP-E49E219E-F21C-436F-BD49-5DFE751D5B0E:0.00009058,(IMS-10203-CVDP-B518B0C4-157B-4A35-9394-8227C4BC2F9E:0.00004050,(IMS-10587-CVDP-A1E23556-D34F-4263-B530-DC6CE5454506:0.00000000,(IMS-10565-CVDP-CDF60A75-713A-4B84-9F52-03105B79BD21:0.00000000,(IMS-10565-CVDP-D7FDB5A1-DF9E-4773-AFD1-552B70A6AD98:0.00004223,(IMS-10565-CVDP-54E053DB-BA79-4F67-9602-553494B87757:0.00000000,IMS-10203-CVDP-A39F437C-3BA9-4C65-996F-3FDFBCC51D7F:0.00002411)NODE_0004468:0.00001812)NODE_0004466:0.00002134)NODE_0004465:0.00000877)NODE_0004464:0.00000982)NODE_0004463:0.00000843)NODE_0004462:0.00000148)NODE_0063976:0.00001304)NODE_0063974:0.00002888)NODE_0063972:0.00004578,((IMS-10261-CVDP-047087AA-92BC-46DF-90DB-9395F2AC550A:0.00000011,IMS-10186-CVDP-60B54359-700E-40D9-B77D-8870A97961FD:0.00004394,IMS-10116-CVDP-54FD56BF-EFFE-4484-8FFF-BF05B2E6A1CA:0.00006586,IMS-10227-CVDP-01029FC2-2D26-4660-9DC1-FA0F6A656F14:0.00004833,((IMS-10087-CVDP-1A8BCAE9-E586-4D4B-8D90-E8E73488DF37:0.00003068,IMS-10227-CVDP-918A5AB5-58A6-41C4-A25B-C8C40A3D7ED1:0.00000000)NODE_0004472:0.00003292,(IMS-10294-CVDP-A7A7994C-D64F-4855-9465-B74CE51F668E:0.00000236,(((IMS-10294-CVDP-1CB593CD-2361-4830-9AAA-53553B40020B:0.00000000,IMS-10294-CVDP-8151E7F5-C423-4CA6-BADE-316A90C95722:0.00000219)NODE_0004478:0.00001113,(IMS-10020-CVDP-DB88892E-F051-458B-AD8A-660F1ACAA00F:0.00000000,IMS-10020-CVDP-59E3A852-B2D4-44EA-B2B2-3A2609733890:0.00000000)NODE_0004479:0.00000894)NODE_0004477:0.00000631,(IMS-10087-CVDP-9EFE4C6B-5EC4-4857-ADF0-2A796DBD0812:0.00000000,IMS-10267-CVDP-3D2E2E5C-351A-4EC4-942F-1456D15A01D2:0.00000219,(IMS-10061-CVDP-B2EB32C8-C917-406A-9442-FAD8E882E092:0.00000000,IMS-10087-CVDP-23FF7401-66E8-476C-BCA3-0FC49FF7B096:0.00000000)NODE_0004475:0.00000658)NODE_0064228:0.00004155)NODE_0003900:0.00000245)NODE_0064227:0.00001522)NODE_0064225:0.00007458,(IMS-10186-CVDP-E7642E80-22AD-4CB1-8764-FEF31C02C2E6:0.00000467,(IMS-10267-CVDP-32642D21-3E75-4B17-8F85-45E4C2C00C23:0.00013783,((IMS-10013-CVDP-6B425D03-94E6-4A28-AC36-CF6607040380:0.00000000,(IMS-10013-CVDP-59582253-EF43-4C14-BE7D-C6840DC6991A:0.00000676,IMS-10173-CVDP-1D683069-625F-4AD0-9AC4-37BF4909AD84:0.00006155)NODE_0004485:0.00000420)NODE_0064217:0.00013175,(IMS-10020-CVDP-E587900B-01E7-4568-876C-4DFAD5C9A83A:0.00008550,(IMS-10117-CVDP-C31E2A05-FD72-4ECF-B4A6-9A5E8AF03B94:0.00000031,(IMS-10004-CVDP-0FC709CB-C8D5-4567-94C5-D6BB39AA064B:0.00009470,(IMS-10227-CVDP-91983948-29D9-4A1B-89A9-9A26A6897A1B:0.00000451,(IMS-10186-CVDP-BCB4E6ED-7570-4D3B-8162-EDB1006ABFED:0.00000076,(IMS-10117-CVDP-1C544068-F57A-43FE-BDB8-AA5AC2DCEE7E:0.00000000,(IMS-10013-CVDP-72265D1E-4F69-43DB-B8BE-71B63681E3A1:0.00004843,IMS-10116-CVDP-57BFF6F2-FCAF-4782-ACD5-BC564A55A885:0.00002651)NODE_0004493:0.00006116)NODE_0004492:0.00001391)NODE_0004491:0.00000375)NODE_0004489:0.00001348)NODE_0004488:0.00000424)NODE_0004487:0.00000629)NODE_0004486:0.00000241)NODE_0004483:0.00001266)NODE_0004482:0.00000493)NODE_0004481:-0.00000018)NODE_0064208:0.00001352,((IMS-10261-CVDP-AE1D1F1A-CC17-44E9-ADCA-54C40C44C18A:0.00000000,IMS-10087-CVDP-3F710F58-FFFD-4D6E-B852-70B7AC19584C:0.00003288,(IMS-10294-CVDP-AD0CFDDD-6C75-453E-B0EB-F0C496819565:0.00000877,IMS-10186-CVDP-9E6C5A11-4C53-49AB-BA10-5C114138ACC8:0.00000000)NODE_0063986:0.00002630,(IMS-10261-CVDP-36BA8660-BFC6-4FF5-A743-E50163B4AA4A:0.00002860,IMS-10117-CVDP-B999C868-ADFF-41C7-BD70-C948698FFD3F:0.00003517,(IMS-10117-CVDP-E18A4D26-F8A9-4359-9A98-4CCD2071B693:0.00000064,(IMS-10117-CVDP-5E962162-74CB-443C-BCE5-29745A4AD3B2:0.00000002,(IMS-10117-CVDP-1196716E-407F-4A2E-97EA-5692B2ED1902:0.00000018,IMS-10117-CVDP-301D2E72-955D-4D29-8AF8-0A1F76ED85C4:0.00000676)NODE_0004505:0.00001299)NODE_0004499:0.00000501)NODE_0063989:0.00001042,(IMS-10261-CVDP-7A3D7B73-03C5-4CD2-A82B-E4554FA73353:0.00000000,(IMS-10117-CVDP-B8F95B06-3320-4CCF-A7AB-969AA9AB31D2:0.00000000,(IMS-10020-CVDP-C7DDE8E6-014E-4A0B-A6D5-F35482EA93F2:0.00000000,IMS-10020-CVDP-5D038C8B-6C20-4E42-95B9-DB2D303C7015:0.00000000)NODE_0004512:0.00002630)NODE_0004508:0.00001534)NODE_0004507:0.00002860)NODE_0063988:0.00002839)NODE_0063984:0.00000938,(((IMS-10020-CVDP-08AE67E1-5585-44A5-97FB-C844946B7110:0.00002210,IMS-10383-CVDP-06FD33B9-6552-4E7F-8DCD-41AB2256088D:0.00000018)NODE_0064200:0.00001310,(IMS-10182-CVDP-33E0B427-F277-478E-BA60-9FE08006A5C6:0.00001105,(IMS-10013-CVDP-D9493355-690A-480B-A158-712AE6EF7E66:0.00000000,IMS-10013-CVDP-142A537D-27CA-409D-956A-20E89C661066:0.00000000)NODE_0004517:0.00002858)NODE_0064203:0.00003292,(IMS-10272-CVDP-0CBE904D-DF45-4752-9301-E927FC601543:0.00000000,(IMS-10004-CVDP-EA74C36A-3D74-4EDC-A9BA-AD395B640AEA:0.00000010,IMS-10004-CVDP-CC3500C8-51D0-47A5-BC42-AFFEDDEB0C0C:0.00001325)NODE_0064201:0.00005908)NODE_0004518:0.00001767)NODE_0064198:0.00003335,((IMS-10020-CVDP-09335870-A8F4-4704-9F03-DE0BA46FBE98:0.00000019,(IMS-10267-CVDP-4F59B852-D2F1-4EE7-871C-A2B9DB1FEBCC:0.00006083,(IMS-10267-CVDP-58ECA7CE-CA37-4C10-B676-DCD51354A066:0.00002018,(IMS-10267-CVDP-FEE14E28-CDD0-4BA0-8871-A02995F9270A:0.00002593,IMS-10013-CVDP-57763C02-D929-4FA7-98AD-C7FB565D1E0A:0.00000182)NODE_0003959:0.00000520)NODE_0064281:0.00002970)NODE_0064280:0.00004237)NODE_0064279:0.00007673,(IMS-10383-CVDP-BECC7585-8CB8-4F9A-8061-CA0D8B7E0716:0.00001788,((IMS-10020-CVDP-090DDC34-ADE2-4A48-9992-0B50C131802A:0.00003071,IMS-10334-CVDP-A393AD2A-9864-4B52-BA7F-E4191EDCF465:0.00006578,(IMS-10004-CVDP-92CB672C-B035-4B5D-8167-96713D81B39B:0.00000000,IMS-10061-CVDP-EB149483-E568-4C14-B539-D4C1DB24C9BE:0.00005479)NODE_0064260:0.00003509,(IMS-10375-CVDP-6C825E4F-7E03-4AA1-BA17-39BF64F05770:0.00000000,IMS-10375-CVDP-BDB171D6-A064-4FA9-896D-A4D84E7A170F:0.00001534)NODE_0064262:0.00005263)NODE_0064258:0.00004167,(IMS-10603-CVDP-A1E87EBB-581A-4FB2-9C82-9099AA7295D8:0.00003333,(IMS-10272-CVDP-7D07542C-FE06-4388-8710-FFF8738DB171:0.00003171,((IMS-10013-CVDP-10F2F8C4-DB95-481C-ADBE-211569B7F5B9:0.00002849,IMS-10594-CVDP-B5C552AF-7329-40D9-8EE1-E248EF1AE0E2:0.00000000,IMS-10594-CVDP-277D4DBC-DB27-4A7F-806E-95AE94DF3107:0.00000000)NODE_0064270:0.00004001,(IMS-10213-CVDP-B6371284-34D4-4E5E-B58C-A4CFC19039B5:0.00016658,(IMS-10082-CVDP-E152474A-6846-4958-A027-DC4F10FA1A67:0.00005925,(IMS-10173-CVDP-F597C7BE-16A2-4949-9234-F2E7F045F782:0.00006608,(IMS-10173-CVDP-ACC9A109-EAA8-43E7-A86C-512F43883058:0.00000097,(IMS-10267-CVDP-94778A00-FBE1-4190-B959-11DB0A8F1C3D:0.00000000,(IMS-10013-CVDP-03E6A960-1023-45FD-B380-F9493C0128DC:0.00008413,(IMS-10173-CVDP-9C07D7E5-84A0-4E43-9CB2-67A279B2C17C:0.00010122,(IMS-10294-CVDP-110A0962-CA3C-4E10-8524-81ACCD28FDFD:0.00000000,(IMS-10173-CVDP-F2D069A5-DFF5-45B6-B92F-8FC32DFF6BC4:0.00000000,IMS-10173-CVDP-E30E1D13-3C8C-4837-91ED-72AD406881D1:0.00004603)NODE_0004543:0.00002849)NODE_0004542:0.00000697)NODE_0004540:0.00000921)NODE_0004538:0.00000792)NODE_0004537:0.00000973)NODE_0004536:0.00000375)NODE_0004535:0.00000413)NODE_0004534:0.00000212)NODE_0004533:0.00000055)NODE_0004531:0.00000266)NODE_0004530:0.00000600)NODE_0004529:0.00000398)NODE_0004525:0.00000687)NODE_0004524:0.00000863)NODE_0004520:0.00000478)NODE_0004513:0.00000659)NODE_0004494:0.00000424)NODE_0004469:0.00000174)NODE_0004457:0.00000360)NODE_0004404:0.00000551)NODE_0004385:0.00000190)NODE_0004383:0.00000524)NODE_0004382:0.00000159)NODE_0003792:0.00000693)NODE_0003780:0.00001506)NODE_0003745:0.00001347)NODE_0063971:0.00001909,(IMS-10013-CVDP-B6713BF2-4BCC-4673-BA4C-3F1E6D0373C2:0.00004610,IMS-10116-CVDP-60662848-F9D0-4DE9-AA07-2D645606B2B1:0.00004171,IMS-10020-CVDP-2E942DA6-88D6-4B20-AE1F-3B1F6073C855:0.00008555,IMS-10020-CVDP-3D6FCAC3-2BA8-4E7B-8FB7-50586E77C276:0.00014473,IMS-10013-CVDP-BDDB9E68-FD55-466E-8883-3063C24E5C28:0.00008993,IMS-10061-CVDP-8A868DDD-2F75-41DE-A18C-788D17A2F90A:0.00021706,IMS-10036-CVDP-2805A4C6-F8C2-46AB-9AAA-73385AAFDA06:0.00004390,IMS-10033-CVDP-00030:0.00000007,IMS-10294-CVDP-39B36C4A-79EA-4738-8AE8-F010B8CB6F01:0.00003075,(IMS-10183-CVDP-0DD4FFA3-69BA-4F9F-BF44-EBEC1CFCC92B:0.00002031,IMS-10587-CVDP-44466F0B-E467-4430-B043-E8E9F8AD2F7A:0.00004223)NODE_0064583:0.00002140,(IMS-10020-CVDP-4C42D757-FA3B-49AD-9098-B6C989C79041:0.00000018,IMS-10020-CVDP-180B45DD-E80F-4D24-A531-96DEF3B3C273:0.00000676)NODE_0064594:0.00004153,(IMS-10370-CVDP-9CCF22AA-C97E-4E5B-AB13-A2E3EAC7F67E:0.00001325,IMS-10036-CVDP-35660FF5-EEB2-459F-9AD6-F0B7B027F8A5:0.00005051)NODE_0064602:0.00003065,(IMS-10020-CVDP-9BD47CE5-35F4-4DA6-A217-B8F001E77123:0.00001756,IMS-10020-CVDP-694D8C3E-3FF8-4806-8C52-996E91B12FE1:0.00001756)NODE_0064765:0.00005922,(IMS-10197-CVDP-C30EDB11-B61A-4857-A78B-108B06FBDFC7:0.00001758,IMS-10146-CVDP-0FC2BF0F-3216-47EE-BE21-E54AD65772DE:0.00009210,IMS-10197-CVDP-307F9CB6-6E85-4F49-BB04-0DBE0078EA7F:0.00001977,IMS-10020-CVDP-A603F6B6-FCB7-447E-A41A-3B56F6560F8A:0.00003950)NODE_0064408:0.00003728,(IMS-10004-CVDP-2450CA1B-A54E-4C25-A336-83A23529DEFC:0.00001973,IMS-10004-CVDP-11B7CA4B-FD8C-43CF-A003-469C2A248555:0.00000219,IMS-10036-CVDP-0712671C-3316-42D5-86E2-4B7C9BBC4E12:0.00002411,IMS-10587-CVDP-402AB79A-5AFE-4D8D-A7C5-5B240A9DE207:0.00000000)NODE_0064642:0.00009432,(IMS-10036-CVDP-A4D4D45F-6CF0-43EB-9734-F545CD5C4078:0.00000000,(IMS-10036-CVDP-78012780-5501-4933-9F4D-115F721EA73E:0.00000000,(IMS-10036-CVDP-B853362C-774C-49A3-9828-34FB489B4331:0.00005050,IMS-10004-CVDP-58E6CE99-1F65-44C3-B810-962E8B97FA85:0.00001105,IMS-10174-CVDP-1B0E697D-23E2-4CC3-8A3F-EA3A3B3A2C97:0.00002639)NODE_0064622:0.00006347)NODE_0064621:0.00004603)NODE_0064620:0.00006801,(IMS-10020-CVDP-B9A2A1BE-709F-4E4D-8C49-4A648928F11D:0.00003070,(IMS-10116-CVDP-37F5B08E-6059-4E33-8350-7A4A5A773380:0.00000456,IMS-10116-CVDP-57E139AD-6E36-4F40-A150-EC2BC2AC2D2D:0.00000456)NODE_0064647:0.00001080,(IMS-10370-CVDP-D29E55A5-DA8A-453E-B06D-717A444685F2:0.00000741,(IMS-10036-CVDP-5D1047D4-837D-413F-AB05-8A394AC37552:0.00000021,(IMS-10213-CVDP-30D3F740-CD67-4ACE-80EC-E27B8D98BCFC:0.00020644,(IMS-10020-CVDP-9B1C551D-5633-488E-9BEA-391197040C59:0.00000006,IMS-10020-CVDP-958AD022-6D6D-4E0E-AF8A-44C51BA7F818:0.00003075)NODE_0004569:0.00002227)NODE_0004568:0.00001514)NODE_0004565:0.00000720)NODE_0004562:0.00000795)NODE_0064646:0.00001320,(IMS-10565-CVDP-ED76E767-2C5A-400F-9502-941D94CCDEC3:0.00002860,IMS-10257-CVDP-01C59C52-9C43-4D23-8A07-319E56D49FBF:0.00000230,(IMS-10150-CVDP-97543A9A-8219-413E-912B-CC8D6205B9AF:0.00000000,IMS-10587-CVDP-B08326AD-3F45-495E-817D-CDA86662724D:0.00000000)NODE_0004571:0.00001764,(IMS-10150-CVDP-BE0FB2B6-4518-4D76-A8AB-089D2A86F0F5:0.00001351,(IMS-10183-CVDP-379DBA95-0D9B-4EA3-8F6B-3DFC52FA4DED:0.00002212,(IMS-10587-CVDP-55DB87CF-D440-41CC-B555-49522E8F7A82:0.00000676,IMS-10587-CVDP-E38B009E-26C8-4F8D-8D81-7CB0D7CD0397:0.00000676)NODE_0004574:0.00002413)NODE_0064659:0.00003304)NODE_0064658:0.00001509)NODE_0064654:0.00014901,(IMS-10197-CVDP-8167FD75-D90A-4CD0-9733-0B2EF36CA468:0.00005724,(IMS-10036-CVDP-FE2D4057-BBC2-4D27-9BD0-7F6327C0E578:0.00005544,IMS-10020-CVDP-A84443F5-9C0E-4A5F-ABBD-DF8627CCA7C4:0.00001598,IMS-10013-CVDP-6C6F214B-41FA-4064-B10D-855CF3C56C1C:0.00000064)NODE_0064786:0.00007851,((IMS-10370-CVDP-D5000785-B316-41BD-8869-10DDF75DC8D1:0.00000000,IMS-10020-CVDP-7FEB6DEE-9148-418A-BA2A-1B5A304D0B8B:0.00000219)NODE_0004602:0.00004211,(IMS-10013-CVDP-B7772B2D-C47F-411C-BA79-0EC563CD26CE:0.00000000,(IMS-10318-CVDP-6C20C5DA-2383-428E-A88E-5132D8B519F9:0.00000000,IMS-10318-CVDP-088A1D0C-664A-4A72-9D71-551670020069:0.00000000)NODE_0004604:0.00001973)NODE_0064790:0.00003115)NODE_0064788:0.00007649)NODE_0064784:0.00002393,(IMS-10209-CVDP-786D6586-41C6-410B-9707-067BEA019933:0.00008160,IMS-10603-CVDP-728871DB-EA56-4ECF-9D2A-8203614E7905:0.00003339,IMS-10020-CVDP-B1501379-57EC-47EE-BAB6-8156EB44B1CD:0.00002243,(IMS-10116-CVDP-F4AF924E-31DA-426D-B533-4972935A7A51:0.00001754,IMS-10020-CVDP-C49E93C7-797B-4E72-A629-8EECA06B9995:0.00003069)NODE_0064780:0.00001146,(IMS-10603-CVDP-DCEF2AD5-5E89-45C8-BBBE-8BB6C5EA6422:0.00000447,(IMS-10603-CVDP-1B201904-5010-4287-9ECB-F56D2415EABF:0.00000194,((IMS-10338-CVDP-3AE80D0A-0421-4684-9803-0C777D4A64F8:0.00002192,IMS-10020-CVDP-76CB9904-8F1D-4A33-9D06-52C0E49B658E:0.00000000)NODE_0004610:0.00001330,(IMS-10603-CVDP-ABEA2544-54BD-489E-BF44-C4F92F216E9F:0.00000000,IMS-10603-CVDP-64AEA50D-33D0-4751-8C8C-995087755ADC:0.00000000,IMS-10603-CVDP-5A2862EF-94E3-44A5-A928-11B2C654A595:0.00000000)NODE_0064781:0.00002426)NODE_0004609:0.00002590)NODE_0004608:0.00000472)NODE_0004607:0.00000919)NODE_0064772:0.00003025,((IMS-10218-CVDP-2F7469B1-4922-48B0-A520-3EC07F9222D1:0.00000009,IMS-10218-CVDP-616D3C9F-9BF4-40B8-985F-B5902FFABF15:0.00001105)NODE_0064744:0.00002945,((IMS-10215-CVDP-940F2ADC-9D6C-4E3D-94A4-16D5BA5AFD1C:0.00000166,(IMS-10218-CVDP-10717E6A-D28B-4A8D-A306-D087C0FEDA18:0.00000000,IMS-10218-CVDP-2447238B-C36C-413E-BFF5-6AB6795B7907:0.00000000)NODE_0004615:0.00001700)NODE_0004614:0.00001151,(IMS-10061-CVDP-E8DDD2B5-B724-427B-85D1-4BFC1E09F978:0.00003507,IMS-10013-CVDP-B525A403-7D66-4E29-AE1D-23CA242B3E0B:0.00004384,IMS-10218-CVDP-65898B09-396B-439C-BA75-49869F64D241:0.00003069,(IMS-10013-CVDP-AE6BD730-8C56-4388-B4FE-F255F5F46EEE:0.00000000,(IMS-10013-CVDP-1502E6F8-22B3-44C5-81CA-93841843C74B:0.00001788,IMS-10013-CVDP-9607320C-A89A-438C-B381-D50412D953F4:0.00002884)NODE_0004618:0.00003253)NODE_0004617:0.00001096,(IMS-10218-CVDP-6BBC37E9-5AB1-4EEE-9E7F-3A3C4D315F8C:0.00000030,IMS-10013-CVDP-A6714F06-8920-4FB2-B6C2-1A2703AF09EA:0.00007043,IMS-10061-CVDP-37C3B8C1-4AFA-4836-B2D4-CD0C5F9BE53A:0.00010989,(IMS-10197-CVDP-A763E120-97AA-4EB8-8BFE-0B319A411F10:0.00001788,IMS-10197-CVDP-C38766F9-4A33-401E-9DAF-81CCCC38651C:0.00001569)NODE_0064756:0.00012269,(IMS-10197-CVDP-BF3E68BC-A649-4232-A3E9-C652740EAE48:0.00004398,IMS-10013-CVDP-97D62366-8319-4BD0-AD82-7474453CF070:0.00003303)NODE_0064757:0.00009659,(IMS-10197-CVDP-6130E8F1-7AC0-457D-8378-6E9406AE1DA7:0.00002416,IMS-10116-CVDP-A180375F-983C-4013-95F0-034D5C2A02B7:0.00003074,IMS-10061-CVDP-0B5BC62C-CC06-48A3-B3A9-5D29A0C3E4A0:0.00001320,IMS-10004-CVDP-41BE6556-1432-4B71-905D-35B3D711D8F0:0.00001758)NODE_0064761:0.00008134)NODE_0064754:0.00003916)NODE_0064748:0.00002850)NODE_0004045:0.00001638)NODE_0064743:0.00001436,(6166ba5c81e18c1c41ceda90:0.00003782,6166ba5c81e18c1c41ced814:0.00001809,6166ba5c81e18c1c41cedee3:0.00006850,6166ba5c81e18c1c41ced732:0.00001371,(6166ba5c81e18c1c41ced96c:0.00000951,6166ba5c81e18c1c41ced96b:0.00000951)NODE_0064810:0.00002173,(6166ba5c81e18c1c41ced81b:0.00000488,6166ba5c81e18c1c41ced81c:0.00000488)NODE_0064813:0.00000883,(6166ba5c81e18c1c41ced96a:0.00000000,6166ba5c81e18c1c41ced9c3:0.00000000)NODE_0064816:0.00003124,(6166ba5c81e18c1c41ceda8f:0.00001580,6166ba5c81e18c1c41cedaea:0.00002237,(6166ba5c81e18c1c41cedc37:0.00001762,6166ba5c81e18c1c41ceda75:0.00000228,6166ba5c81e18c1c41cedaeb:0.00001105)NODE_0064805:0.00001132)NODE_0064803:0.00002202,(6166ba5c81e18c1c41ced9c1:0.00000219,6166ba5c81e18c1c41ced929:0.00000000,6166ba5c81e18c1c41ced928:0.00000000,(6166b85c81e18c1c41cec602:0.00000000,(6166ba5c81e18c1c41cedaf4:0.00000000,6166ba5c81e18c1c41cedb87:0.00000000)NODE_0004631:0.00001315)NODE_0004630:0.00000438)NODE_0064817:0.00002905,(6166ba5c81e18c1c41cedef1:0.00007017,(6166ba5b81e18c1c41cecd6c:0.00006693,((6166ba5c81e18c1c41ced8b4:0.00000000,6166ba5c81e18c1c41ced9c2:0.00000877)NODE_0004639:0.00000739,((6166ba5c81e18c1c41ced967:0.00000000,6166ba5c81e18c1c41ced969:0.00000000)NODE_0004642:0.00001113,(6166ba5c81e18c1c41ceda38:0.00000540,(6166ba5c81e18c1c41ced9f1:0.00000089,(IMS-10013-CVDP-3283F749-36B0-4F25-8E10-75C90718B4B3:0.00000000,IMS-10013-CVDP-D3C08DAB-D5FC-423D-8467-5B2A702CD62F:0.00000219)NODE_0004646:0.00001185)NODE_0004644:0.00000670)NODE_0004643:0.00000792)NODE_0004641:0.00000503)NODE_0004638:0.00000255)NODE_0004637:0.00000763)NODE_0004633:0.00000491)NODE_0064792:0.00003677,(IMS-10013-CVDP-6B2CA051-B68D-4521-83FC-92C06FE100CC:0.00000887,IMS-10150-CVDP-E7AE6C22-889A-4338-9B84-3E45B6C992BA:0.00003078,IMS-10375-CVDP-4087C3FC-1D01-45BE-BFC8-D5DD7D667618:0.00002640,IMS-10375-CVDP-2EF7BD46-277F-4725-892F-DFA14B62C49D:0.00003297,IMS-10375-CVDP-08E0FB2A-B115-440B-A42E-9B37A5560A0D:0.00003955,IMS-10117-CVDP-84F5A90A-E6CD-4CC2-84DB-E24D0155DC5D:0.00001106,(IMS-10150-CVDP-F3C111F1-CD26-471C-B4E0-4AEF19FC8F8E:0.00001351,((IMS-10150-CVDP-17A8ADEE-F4CF-4883-BF4B-B2D02C828397:0.00000000,IMS-10150-CVDP-493EB19D-E9D9-41E9-89F5-0C685D14819C:0.00000000)NODE_0004715:0.00001317,(IMS-10150-CVDP-275293B3-73E9-4F67-8847-2D03EE50F065:0.00000000,IMS-10150-CVDP-B902D2CB-403D-405D-AECC-C34383384228:0.00003068)NODE_0004716:0.00001317)NODE_0004712:0.00000473)NODE_0064685:0.00002823,(IMS-10150-CVDP-5736F392-2B78-4026-B867-D610E0290268:0.00000658,IMS-10150-CVDP-169ED3DE-B3DD-47DE-A7AF-6B78E9FD881D:0.00001534,IMS-10150-CVDP-1533BD9C-BD99-4C87-8B50-B449089E8372:0.00000658,IMS-10150-CVDP-1F3293CB-94E1-44E2-BC6E-4B5FA63AA351:0.00000658,IMS-10150-CVDP-B59E22E6-7021-424D-AC75-EA92B441C0CC:0.00000658,IMS-10150-CVDP-1FA7CAA4-5A83-47B2-BA42-6F2534EED43E:0.00000658,IMS-10150-CVDP-77275D08-F95B-42D3-82E2-C4B9F5A71F03:0.00000438,(IMS-10150-CVDP-CCE1A3D5-E3E5-4926-B810-A53E4265F4CD:0.00000046,IMS-10150-CVDP-1B9914F5-A1A2-44B1-A959-0B611BA73A23:0.00003333)NODE_0064725:0.00001927,(((IMS-10150-CVDP-C46715FB-58D9-4D0C-AFF7-704E577BC370:0.00000000,IMS-10150-CVDP-7581DFFF-E805-4CAC-A1F4-005BA6C95F65:0.00000000)NODE_0004758:0.00000896,(IMS-10150-CVDP-87CE72F5-19CB-412B-B7D0-E20E285DE463:0.00000000,IMS-10150-CVDP-6BE254E3-7145-416A-91FF-79889CE505EA:0.00000000)NODE_0004759:0.00000896)NODE_0004755:0.00000424,(IMS-10150-CVDP-27DB89B4-CC08-416D-BF47-D7F611558490:0.00000449,((IMS-10150-CVDP-ED45E5FD-9C4B-4E9F-AD7B-986A9C6B7419:0.00000000,IMS-10150-CVDP-357369FF-CBC4-4D0D-8591-A7A448677D21:0.00000000)NODE_0004762:0.00000891,(IMS-10150-CVDP-D2761F4F-376A-45F7-8BFB-F96B13AB30B2:0.00000446,(IMS-10116-CVDP-9929ACE9-0A96-4F90-91A9-FF5E28BEEA04:0.00000213,(IMS-10150-CVDP-55CA91B8-C097-4B77-83CE-ED1035F106B5:0.00000012,(IMS-10150-CVDP-C49E673C-0F78-47BC-A3D3-D69AB4269EBD:0.00000000,IMS-10150-CVDP-7CBBB671-BEAB-4DAA-9301-BEC3283DED87:0.00000000)NODE_0004768:0.00001546)NODE_0004767:0.00001078)NODE_0004764:0.00000452)NODE_0004763:0.00000664)NODE_0004761:0.00000435)NODE_0004760:0.00000213)NODE_0004754:0.00000215)NODE_0064717:0.00004174,((((IMS-10117-CVDP-E71DD5E5-5D9B-4300-B864-D52A143C3900:0.00000000,IMS-10375-CVDP-FFF66EBB-B843-4A28-A9C4-9A25ABB3C00F:0.00000000)NODE_0004720:0.00000821,(IMS-10375-CVDP-96F39E95-A65E-4004-AE58-40A9E5A95FF6:0.00000000,IMS-10375-CVDP-2AAC470A-95FD-48E1-B9F7-F45375CA1B03:0.00000000)NODE_0004722:0.00000821)NODE_0004719:0.00000718,(IMS-10117-CVDP-0FED64C9-3A18-4E37-8651-8DD371841D39:0.00000655,((IMS-10020-CVDP-5492E8D2-8D6B-4C6E-9A76-17E4F4E95722:0.00000000,IMS-10375-CVDP-0830D80F-4608-490A-86E0-844AE4B2F432:0.00000000)NODE_0004726:0.00000670,(IMS-10375-CVDP-306EB30B-56BD-41E2-8C67-F732A9A16E48:0.00000438,IMS-10020-CVDP-70577EB0-91AA-44EC-883F-688F55C80CFD:0.00000000)NODE_0004727:0.00000670)NODE_0004725:0.00000642)NODE_0004724:0.00000666)NODE_0004717:0.00000000,(((IMS-10117-CVDP-8AE5F9EB-F03F-4538-B548-08041EF7E542:0.00000000,IMS-10020-CVDP-F1EF749B-DAD3-4A88-89F3-72FAD5D41D42:0.00000000)NODE_0004733:0.00001065,(IMS-10020-CVDP-1DF1FBDB-73EA-4A6B-8E4E-BFB907F11DA1:0.00000000,IMS-10375-CVDP-E8EDF25E-022F-4754-8DD4-FA5EB97C6AAE:0.00000000)NODE_0004735:0.00001065)NODE_0004730:0.00000694,((IMS-10375-CVDP-8C4C4ECD-8569-417C-811A-8342D7634FC1:0.00000344,(IMS-10375-CVDP-CCA69C76-C261-43AA-8BC8-9563B4C00B43:0.00000000,IMS-10375-CVDP-8AC5F028-DE86-4B68-9F05-82FF509EBCE6:0.00000000)NODE_0004738:0.00000782)NODE_0004737:0.00000769,(((IMS-10150-CVDP-A096EF0B-0EF3-49F8-9F07-BE07D8297465:0.00000000,IMS-10375-CVDP-C116029D-E2F4-41D4-BA57-08803F61680D:0.00000000)NODE_0004741:0.00001374,(IMS-10150-CVDP-6A2AFEEB-1A22-4202-BE92-9D9662AB4D9F:0.00000000,IMS-10150-CVDP-F92D2A5B-6D53-4762-B45B-903D276E2A4E:0.00000000)NODE_0004742:0.00001155)NODE_0004740:0.00000646,(IMS-10375-CVDP-B2935BE6-18D7-4667-9F84-101799D95708:0.00000467,(IMS-10375-CVDP-37FA5C04-A20C-4D0E-A26E-F1CCDE8D91AF:0.00000438,((IMS-10375-CVDP-05A36F63-8157-46CB-A126-0F3FA181F319:0.00000000,IMS-10375-CVDP-EC1F6DC6-18B7-477D-950C-C44AB8AE3B89:0.00000000)NODE_0004747:0.00001148,(IMS-10150-CVDP-4BA57C74-C9C9-407C-854A-0B4DF8A7E343:0.00000676,(IMS-10150-CVDP-62839B07-802A-4F59-9D6B-ACBFCFFC49C2:0.00000469,(IMS-10150-CVDP-3A2BACE5-4E1B-43B9-91BB-08435A694620:0.00000000,IMS-10150-CVDP-B072114B-6DEA-4159-AAF9-F9CA2B5C0D28:0.00000438)NODE_0004751:0.00001345)NODE_0004750:0.00000865)NODE_0004749:0.00000692)NODE_0004746:0.00000386)NODE_0004745:0.00000467)NODE_0004743:0.00000676)NODE_0004739:0.00000627)NODE_0004736:0.00000647)NODE_0004729:0.00000000)NODE_0004100:0.00000004)NODE_0064678:0.00013367,((IMS-10370-CVDP-C58BD6B2-7CBF-4080-81F8-FC4CC881D783:0.00002860,(IMS-10020-CVDP-9E22B246-8BEB-4ED7-92E7-BFFEE39E4E72:0.00000490,IMS-10020-CVDP-EFCE39BD-D894-4337-80B8-51ABD37E1F4B:0.00000709)NODE_0064739:0.00002808,(IMS-10370-CVDP-89040E5D-DA69-4194-88B0-E63C6267841E:0.00000000,IMS-10117-CVDP-550E4F05-3721-419A-A74A-DB65A6C089BF:0.00003068)NODE_0004557:0.00002860)NODE_0064738:0.00004161,((IMS-10261-CVDP-D59B286A-2168-4712-B356-A7698F964EE5:0.00002651,IMS-10261-CVDP-6F624765-F519-47FE-AAF3-0D1F46B2D0C9:0.00002651,IMS-10061-CVDP-73A620A4-193B-4F6E-901D-C4E1DCDB16DF:0.00000021,(IMS-10261-CVDP-F01C4CBA-1944-4C57-9394-47812115B4F5:0.00000000,IMS-10261-CVDP-878551BB-C394-4CAB-A47C-8ABCC91C0853:0.00002411)NODE_0064612:0.00002432,(IMS-10061-CVDP-F9681FD0-CC43-4A55-B3AE-FAA3D1884480:0.00000293,(IMS-10261-CVDP-ACC668D7-6390-4E4C-ADCE-B966A57F59A1:0.00002647,(IMS-10261-CVDP-53FC6660-1F5A-46A7-868B-3C51AA9FEB00:0.00000000,IMS-10261-CVDP-AD235CB5-23CF-4C41-A00C-A66920AF551F:0.00000000)NODE_0004597:0.00000894)NODE_0004596:0.00000495)NODE_0004594:0.00001262)NODE_0064611:0.00005008,(((IMS-10004-CVDP-B5C6A9DA-2B4E-4D4E-8B0F-D4E8D004A55B:0.00000709,IMS-10036-CVDP-648CA8E8-AA85-41AA-BCF0-0624B901F159:0.00006627)NODE_0064418:0.00001771,(IMS-10020-CVDP-42DC26A5-F315-4CEC-915F-85CC1ED8DFA0:0.00002858,(IMS-10061-CVDP-83A946B3-1A78-4DC8-AD80-CB6F7327A194:0.00001788,(IMS-10004-CVDP-2DAC66D4-1F47-4334-8285-2CC2103D6F44:0.00001539,(IMS-10013-CVDP-F8BA3F7C-89C3-420F-958B-8BC4192A5C34:0.00000000,(IMS-10013-CVDP-8528BE4D-193D-4E2B-A10C-5251A5E9DB50:0.00000056,(IMS-10013-CVDP-946FBF97-B922-4353-93A7-67C3D71EBF38:0.00000474,IMS-10203-CVDP-11899755-6B58-46CA-82FF-C1742BB6BF44:0.00001351)NODE_0004590:0.00001116)NODE_0064413:0.00003670)NODE_0004587:0.00003073)NODE_0004579:0.00001564)NODE_0004578:0.00001289)NODE_0004577:0.00002691)NODE_0064412:0.00004523,(IMS-10218-CVDP-EF205E8F-AF4B-47D9-BBDE-80EC15841466:0.00016337,((IMS-10150-CVDP-047E8302-1EDE-444D-9695-FB62CA1B89AC:0.00006356,IMS-10117-CVDP-F46FB94E-4F1D-4810-88B0-86DA35BEF573:0.00003069)NODE_0064600:0.00007824,(IMS-10030-CVDP-A52920B2-0287-4293-9C27-214CF7B5C58E:0.00012327,(((6166ba5c81e18c1c41cedec8:0.00000219,IMS-10020-CVDP-FD27EDA0-9AD2-4F3A-A7C6-30315C6CD697:0.00000000)NODE_0064633:0.00001800,(IMS-10004-CVDP-62D152EB-3345-460F-BD76-6A9B9FC42552:0.00002192,IMS-10020-CVDP-9B8C7E7A-5D94-4A31-86D4-6791F323FCCE:0.00000000)NODE_0004654:0.00002677,(IMS-10587-CVDP-2BA95BC4-91FA-4911-A195-A5D74522800F:0.00005738,IMS-10183-CVDP-BC20C4FE-C1B1-4346-94C5-DBA4D921AA5F:0.00003327,(IMS-10183-CVDP-87C4F931-09C6-4566-A58B-57179A02C001:0.00000658,IMS-10587-CVDP-677C5734-5836-4CAE-8E4D-BF6925265A06:0.00000000)NODE_0064638:0.00002670)NODE_0064636:0.00003075)NODE_0064632:0.00006332,((IMS-10117-CVDP-F73BC3B7-FBD5-4FBB-8849-6F501E5166CE:0.00006140,IMS-10004-CVDP-AD7B390A-4406-40E8-97C6-E0023CC58C01:0.00003729,(IMS-10020-CVDP-028D4490-1A7C-43E0-9E09-A006793AC197:0.00000672,(IMS-10116-CVDP-3C17B149-6D9B-403D-9053-77D4576DF76B:0.00000676,IMS-10257-CVDP-A0A755F2-8FCC-4554-A4D0-97D52624B99C:0.00003963)NODE_0064770:0.00001530)NODE_0064769:0.00006345)NODE_0064767:0.00008660,(IMS-10013-CVDP-067FB231-2706-4A1C-BE99-3B321B421C72:0.00005314,((IMS-10036-CVDP-1DAD76A3-C178-4F78-84B2-C0425964CB97:0.00000154,((IMS-10087-CVDP-6C5D6608-8474-461C-92EB-1E21AA757FCE:0.00000451,((IMS-10020-CVDP-89D2897A-58C3-4E85-8C5F-091E21C28525:0.00000000,IMS-10020-CVDP-CD72AE1E-16BA-4728-877A-9BC6370551BE:0.00000000)NODE_0004670:0.00001160,(IMS-10013-CVDP-1180F352-243E-4A48-AC2A-24EA8CD1F4FE:0.00000000,IMS-10318-CVDP-5D4CAFF6-AD66-4291-A80C-356224C85585:0.00000000)NODE_0004671:0.00000941)NODE_0004667:0.00000387)NODE_0004666:0.00000675,((IMS-10087-CVDP-5B051B99-C257-4FBA-A7AC-B7B6158D03B0:0.00000000,IMS-10087-CVDP-6EB6E9BF-A4C9-4E3E-BEEC-6843FA974A32:0.00000000)NODE_0004673:0.00000725,((IMS-10020-CVDP-BB367363-CD76-4B30-8669-AC6C703BD486:0.00000000,IMS-10013-CVDP-B38339EC-5DBB-4075-BE1D-F9ED51297252:0.00000000)NODE_0004675:0.00001132,(IMS-10013-CVDP-C269F4B0-ED2C-4EAE-8C11-0D970D7FC17A:0.00000732,(IMS-10587-CVDP-F82E1F52-4730-4313-B50A-E154532A0F74:0.00000815,(IMS-10013-CVDP-E80009B8-D307-4F16-9DC8-3DF5AA5E83A5:0.00000000,(IMS-10318-CVDP-DCE0AB15-6D9F-432F-8AC5-AFE6716A438A:0.00000227,(IMS-10033-CVDP-3BA3FA10-C9CB-4E25-9DCC-8586F4B2C838:0.00000060,(IMS-10020-CVDP-31A4D2C2-B7A2-4B82-BBFF-C80AA0692013:0.00000676,(IMS-10036-CVDP-679F6610-25FC-47E3-8976-C050A88CC33A:0.00000007,(IMS-10061-CVDP-FB556559-2F16-444D-873D-C95C5B8686D4:0.00001325,(IMS-10013-CVDP-1D188B96-D545-4C22-A85B-68F45D122FFA:0.00001973,IMS-10082-CVDP-9D9F80FB-9490-492C-8C40-B078D68A38E0:0.00000000)NODE_0004684:0.00002860)NODE_0004683:0.00007668)NODE_0004682:0.00001326)NODE_0004681:0.00000481)NODE_0004680:0.00001262)NODE_0004679:0.00001746)NODE_0004678:0.00000815)NODE_0004677:0.00000794)NODE_0004676:0.00000838)NODE_0004674:0.00000032)NODE_0004672:0.00000620)NODE_0004665:0.00000124)NODE_0004664:0.00000341,(((IMS-10122-CVDP-36B926AD-8CB2-4706-8DD0-59B60BEF0A9C:0.00007680,(IMS-10146-CVDP-B5FCA80B-0E85-42CE-9F04-A8F4D02EA00F:0.00007716,(IMS-10383-CVDP-46898013-07EC-4804-956F-334C51C26B0B:0.00000237,IMS-10272-CVDP-8D71828F-2674-494F-ACB2-2C8964FB3E72:0.00000676)NODE_0004689:0.00002438)NODE_0004194:0.00000402)NODE_0064607:0.00012288,(IMS-10020-CVDP-B052F305-93AE-401F-8C62-144690917A6A:0.00006140,((IMS-10272-CVDP-A424F752-CB07-46A6-B7D6-9B7901A0E8FE:0.00000000,IMS-10272-CVDP-34C83B4F-AF1E-4FD1-8177-302DC86D9F12:0.00000000)NODE_0064664:0.00006665,(IMS-10020-CVDP-35D67F3F-1806-442A-881B-960FCD151B96:0.00000878,IMS-10116-CVDP-8ECA192D-B5CE-41E3-A25F-DAA9C6923648:0.00003289)NODE_0004696:0.00000088)NODE_0004693:0.00000790)NODE_0004691:0.00001992)NODE_0004686:0.00002882,(IMS-10370-CVDP-05B627DA-F0A3-4631-9D1D-936A0D6A0D67:0.00015353,(IMS-10013-CVDP-FCF0E008-6672-4BA6-8177-3985ADA20EA9:0.00001534,IMS-10013-CVDP-B7668777-1FCE-4CE0-AE61-0E46C617A803:0.00000000)NODE_0064676:0.00002203,(IMS-10116-CVDP-EC85E79F-33EE-48FC-9FB3-CA371EAEE002:0.00003507,((IMS-10294-CVDP-49DE628B-06AD-4767-934C-8CD153BAD3D7:0.00000000,(IMS-10294-CVDP-DC3DD505-3CD3-4B57-9EC7-FCC3ABEB4CEB:0.00000018,IMS-10294-CVDP-5CFBCA6E-3F15-4467-B181-BA8C2BCB3EE3:0.00000676)NODE_0004705:0.00001516)NODE_0064668:0.00005990,(IMS-10116-CVDP-34E587D8-A6BC-4CBC-B619-450B513959D8:0.00008110,(IMS-10116-CVDP-FD429B33-ECF3-4DA2-A813-A6AF10991174:0.00000438,(IMS-10272-CVDP-61B5EC50-E652-458E-B86B-A2A77892ECA9:0.00000000,(IMS-10116-CVDP-11B35E78-9348-404A-B4E0-0B992892C930:0.00000000,IMS-10036-CVDP-6A538C6B-A5B8-482F-A15D-6C56AD439ED6:0.00000219)NODE_0004709:0.00002411)NODE_0004708:0.00000658)NODE_0004707:0.00000439)NODE_0004706:0.00001168)NODE_0004702:0.00001463)NODE_0004699:0.00001545)NODE_0064666:0.00003333)NODE_0004685:0.00001096)NODE_0004663:0.00000217)NODE_0004661:0.00000061)NODE_0004657:0.00000565)NODE_0004651:0.00000031)NODE_0004648:0.00000099)NODE_0004157:0.00000623)NODE_0004153:0.00000091)NODE_0004144:0.00000655)NODE_0004138:0.00000677)NODE_0004134:0.00000000,((IMS-10146-CVDP-207FE206-8A04-45DA-95CA-A2FFA23C0E51:0.00006138,IMS-10146-CVDP-CAB1FF31-0AA1-4870-8B85-D6A2A53F9CD3:0.00003727)NODE_0004770:0.00009044,(IMS-10036-CVDP-DBA6D0A9-5C66-4992-8865-A0433F0FE473:0.00001637,(IMS-10375-CVDP-40969592-0AB8-460A-A787-A70BFE2A8540:0.00000000,IMS-10116-CVDP-960081DB-DD4E-44E8-B4D8-D410A0AA3B59:0.00014247)NODE_0004772:0.00002733,((IMS-10117-CVDP-2EC1E6BE-1EE7-4ACD-84AC-7536CAAE26F7:0.00001534,IMS-10117-CVDP-80CA5471-3BA6-4726-B345-E3C2DE8332FF:0.00000000,IMS-10117-CVDP-F547F7CB-3971-4630-8675-2049932F03A1:0.00000000)NODE_0064430:0.00002643,(IMS-10375-CVDP-10FF2DC2-88B2-482A-BECC-574E48C6EFE9:0.00000046,(IMS-10375-CVDP-61E2A559-FF37-4B0F-9F01-15CB4D47E775:0.00001351,IMS-10375-CVDP-DA5B42DC-CD2B-419B-9C42-0021F8CEE98D:0.00000036)NODE_0004776:0.00000886)NODE_0004775:0.00001283,(IMS-10117-CVDP-9F8FC314-FDEB-4D9E-84D1-3F36ABE46A7F:0.00001999,IMS-10116-CVDP-3BE13CD9-4350-4288-B142-4C6516696FF4:0.00003533,IMS-10375-CVDP-C2E31C48-D9F1-46FA-8D84-175FF7C7A414:0.00002437,(IMS-10117-CVDP-B0B8BEE8-34C0-4C14-B9D6-BE20D1609FDC:0.00000457,IMS-10375-CVDP-C76E2806-3125-49D0-86C3-E24B61CB0E68:0.00000896)NODE_0064435:0.00001541)NODE_0064432:0.00000645)NODE_0064426:0.00002938)NODE_0064423:0.00001709,(IMS-10036-CVDP-A6525BDA-7EEE-4A4B-BB53-17D12DEF6B9E:0.00000031,IMS-10036-CVDP-DB07CE24-48FD-4466-B72E-D7006E244E1B:0.00000031,((IMS-10116-CVDP-4EFA4722-77C3-45F8-9B79-1AF0F1D60A4D:0.00000000,IMS-10116-CVDP-286099D5-D870-465F-A704-641E34F9B6E3:0.00000000)NODE_0064448:0.00004135,(IMS-10033-CVDP-349C3C78-B6C1-4ECF-91DE-C66D9CEC9397:0.00004189,((IMS-10020-CVDP-73AC5107-3E12-4E80-9BE2-3C81470CDE3C:0.00000018,IMS-10257-CVDP-7898DAF1-0B4C-4AC9-880A-2301209B9AC1:0.00000676)NODE_0064444:0.00007928,((IMS-10020-CVDP-300C3137-867D-4701-A8CF-E14FDFE67720:0.00000451,((IMS-10020-CVDP-90C750D8-DDE1-45BC-97D3-DE79E0D202FA:0.00000000,IMS-10020-CVDP-948C0F9F-7A0D-4C15-9A0D-21DCF98858F0:0.00000000)NODE_0004791:0.00000894,(IMS-10020-CVDP-C104055B-7B12-49E5-B51D-A41480EFDC12:0.00000000,IMS-10020-CVDP-977D41D4-678D-478B-B25C-192F37838A56:0.00000000)NODE_0004792:0.00000894)NODE_0004789:0.00000434)NODE_0004785:0.00000442,(IMS-10020-CVDP-71B24590-1ED0-4D50-9E50-E6603762DBC0:0.00000338,(IMS-10020-CVDP-ED25A001-309E-423F-B9CD-872B048C09C6:0.00001122,(IMS-10020-CVDP-DC3963FA-69BC-447A-AD7E-DD72AB5CA060:0.00000236,(IMS-10020-CVDP-129F897C-F6DB-4444-BC54-156ACC63CD80:0.00000050,(IMS-10370-CVDP-780F55C4-211F-47CC-8E18-EEE8BB4B25B5:0.00001132,(IMS-10020-CVDP-3CF0B5D5-D40C-4D0B-AF62-522DF0BFC29A:0.00000245,((IMS-10116-CVDP-41FA0417-5B4E-45F8-8B5B-774FA7E4FE8D:0.00000000,IMS-10116-CVDP-DB97D93E-33CB-4A88-9266-DFD08BF4B3A9:0.00000000)NODE_0004803:0.00001546,(IMS-10013-CVDP-DCB88192-EF2E-43FD-9D6A-83C11FDBF131:0.00000245,(IMS-10013-CVDP-857C85E0-9885-49AA-9F52-A77A77C0CD6F:0.00000000,IMS-10116-CVDP-8AA8026D-2A3D-4642-AAFE-61DF1D2B392F:0.00001096)NODE_0004805:0.00000464)NODE_0004804:0.00001520)NODE_0004801:0.00000234)NODE_0004798:0.00001105)NODE_0004797:0.00000234)NODE_0004796:0.00000624)NODE_0004795:0.00000886)NODE_0004794:0.00000750)NODE_0004793:0.00000774)NODE_0004784:0.00000478)NODE_0004782:0.00000626)NODE_0004781:0.00000604)NODE_0004222:0.00000060)NODE_0064438:0.00004192,(IMS-10150-CVDP-40B40E39-6E8A-4ECF-B45D-084C9C0DD09D:0.00012094,IMS-10013-CVDP-0F8FBB53-EE6A-4EBA-96D1-6E2EB70D6A3D:0.00000916,(IMS-10587-CVDP-16D09F7D-C015-4AF9-8AF8-3C01610C078D:0.00000000,IMS-10587-CVDP-6177155D-7982-409C-95AE-C293F86C9383:0.00000000)NODE_0064466:0.00016258,(IMS-10117-CVDP-1CB6B264-9E39-481A-89C7-2D473B7B4222:0.00000000,IMS-10117-CVDP-98E8D30C-4558-41E3-BC99-9F7A3A464696:0.00000219)NODE_0064499:0.00005518,(IMS-10146-CVDP-5CD69102-ADEA-493D-8739-8BFD0F6DB706:0.00008993,(IMS-10146-CVDP-A1CAACDF-537C-4BD5-8BDB-F6023BD674CC:0.00000459,IMS-10146-CVDP-4CA758CE-5D04-4A23-9449-0F378BA124B4:0.00016897)NODE_0064573:0.00002178)NODE_0064572:0.00001786,(IMS-10020-CVDP-D9260E55-2973-4970-9FC0-7FDEF382E0B5:0.00000005,IMS-10338-CVDP-ADA8ABB6-EE40-460A-A448-9A152FE3730B:0.00010087,(IMS-10020-CVDP-A4664700-F604-4DF3-8579-37CEAC7214B6:0.00000116,((IMS-10594-CVDP-55C1C186-82A3-47C7-9F0A-267687FF5EE1:0.00000000,IMS-10594-CVDP-DFF5B7A2-A05B-4D5A-BD80-8612094342E0:0.00000000)NODE_0064540:0.00004458,((IMS-10594-CVDP-A5C68232-11E9-4B7A-9EB7-D1075C088C08:0.00004833,(IMS-10594-CVDP-F744FA10-5C39-4949-8455-EBDDEF92A0B7:0.00001351,(IMS-10594-CVDP-235B7078-EE51-42CF-9ED1-E5FCB84E13F5:0.00000676,(IMS-10116-CVDP-7C85E682-3988-4EBB-9968-E953DE681202:0.00003766,(IMS-10594-CVDP-A0B3351A-B5F0-4077-B889-DB13D823F75C:0.00000000,IMS-10594-CVDP-AFDFC5AE-4CDB-4421-8118-5DE4428284EF:0.00000000)NODE_0004818:0.00001574)NODE_0004817:0.00000855)NODE_0004258:0.00000676)NODE_0004256:0.00001729)NODE_0064551:0.00002885,((IMS-10150-CVDP-47EBBA4A-68CE-43DA-86C9-95A3AAA5A8A7:0.00000236,(IMS-10594-CVDP-2631DA94-1759-43C7-8B31-06CF4B719C6D:0.00000000,IMS-10594-CVDP-A98135E9-88A8-452C-906B-EBFCC15CEDF1:0.00000000)NODE_0004822:0.00000894)NODE_0004821:0.00001414,((IMS-10594-CVDP-01610EAD-630C-4F11-9893-9D73528912EA:0.00000000,IMS-10594-CVDP-979D5CB5-6DF9-4303-850C-F0A3D2CECBF1:0.00000000)NODE_0004824:0.00001391,(IMS-10594-CVDP-AB7EF960-E27C-4A30-A38F-4A7C303E08A1:0.00001315,IMS-10594-CVDP-22B7A61C-B893-4ECE-8CBE-2E68E6DF32D6:0.00000000)NODE_0004826:0.00001391)NODE_0004823:0.00000917)NODE_0004819:0.00000588)NODE_0004815:0.00001561)NODE_0004813:0.00003110)NODE_0004812:0.00000985)NODE_0064539:0.00006171,(IMS-10302-CVDP-ED28BFF3-A940-4886-B32A-9609C556346F:0.00011876,(IMS-10146-CVDP-65E32BD3-78CB-4A9D-9A1E-4FE531AF94A0:0.00005735,((IMS-10146-CVDP-67C5A7CE-BF98-4089-B4E5-35D04CED3CD0:0.00000000,IMS-10146-CVDP-5A977CB5-BFCD-47FB-9919-18668B080E5B:0.00003726)NODE_0064521:0.00005556,(((IMS-10020-CVDP-FFCCBF9C-5C5C-467D-AE3C-4B17F20A2AB3:0.00001109,(IMS-10020-CVDP-8FAF70FE-3F80-41C0-8AF8-B330CC3D15A9:0.00000018,IMS-10020-CVDP-6D455C0B-3721-47D6-82BB-2AE98277CE10:0.00000676)NODE_0064566:0.00001748)NODE_0064565:0.00004383,((IMS-10146-CVDP-E3E4739B-DC1B-419C-B6DF-20529A89A706:0.00000000,(IMS-10146-CVDP-C31C1074-175E-4B21-8ACA-0C8AF9524C74:0.00001325,IMS-10146-CVDP-B6B3C070-BF57-4D00-8E24-CBED96B363F7:0.00007462)NODE_0064527:0.00003278)NODE_0064526:0.00004644,((IMS-10293-CVDP-A660834D-6B2F-436E-BF25-E9DFA710D2E6:0.00002860,IMS-10293-CVDP-AD4E6F38-5667-471D-BA48-AFFD5325B40B:0.00006586)NODE_0064571:0.00007899,(IMS-10020-CVDP-9B5C8ABE-CFD4-4043-9B4B-FA3BD91C141B:0.00002192,(IMS-10116-CVDP-EFAB8964-779F-42ED-B379-02624BB293AD:0.00009012,(IMS-10293-CVDP-4C44611B-FD32-48F1-B7F1-6E29B84536E9:0.00001325,(IMS-10294-CVDP-65D35676-6F25-4D00-90C4-0975207DEE8F:0.00000000,IMS-10294-CVDP-BE38CB63-721B-4C85-A7DE-16443FA91DEC:0.00000000)NODE_0064508:0.00001106)NODE_0004844:0.00000673)NODE_0004843:0.00001071)NODE_0004842:0.00000238)NODE_0004840:0.00001556)NODE_0004837:0.00000848)NODE_0004832:0.00002843,(IMS-10036-CVDP-59B315B9-CAF9-4DE6-AFC8-F9B0DAEDFD37:0.00000037,(IMS-10183-CVDP-BC59EB90-35AB-4495-B333-949ACB11A64B:0.00000225,(IMS-10203-CVDP-4CBB8215-6A30-4DA0-94E2-38169B9F7ADE:0.00000638,((IMS-10150-CVDP-23439C35-C62C-49CF-B283-A2E861504324:0.00001753,IMS-10293-CVDP-FC37B832-1B76-4B6E-846C-044D88295F56:0.00000000)NODE_0064477:0.00006981,(IMS-10587-CVDP-4A94E909-5587-44C2-A236-EA707582E217:0.00000440,((IMS-10020-CVDP-2A748F88-D739-47A2-8A63-3A7E08358CA8:0.00004658,(IMS-10020-CVDP-90725D7B-D47C-4CE6-A093-8C7B66C4641A:0.00003738,(IMS-10146-CVDP-CD74A17E-4E93-4EFE-86CA-4234258F0C47:0.00003073,(IMS-10020-CVDP-400109A7-CBC2-47B9-A749-AE7F82769B8D:0.00002416,(IMS-10293-CVDP-B2B30327-9847-4D37-BFDF-CCE07BBCF39A:0.00001790,(IMS-10293-CVDP-D9FDB2AC-49EF-4630-9BD4-587309F4EA76:0.00001327,(IMS-10293-CVDP-06662CD4-AC27-4768-B43B-CE7B431F2CBA:0.00001315,IMS-10293-CVDP-3DCB1F7B-8D51-4D13-AC5F-7D346ED9F23C:0.00003069,(IMS-10146-CVDP-325BC1EB-AECC-4355-A10D-466C6C669885:0.00000000,IMS-10146-CVDP-10EBAC5F-0A90-43B1-87B9-2BD557E862C5:0.00000000)NODE_0064562:0.00002850)NODE_0064561:0.00001108)NODE_0004862:0.00000682)NODE_0004860:0.00000845)NODE_0004859:0.00000657)NODE_0004857:0.00000884)NODE_0004856:0.00001577)NODE_0004855:0.00004110,(IMS-10013-CVDP-10D1634B-35B8-4D14-980A-7822C86E683E:0.00000018,(IMS-10036-CVDP-EC57B45A-53A6-4B07-8E84-2E46A590A49B:0.00001548,((IMS-10150-CVDP-B45ED45E-8471-4604-B3DB-237970A03666:0.00004658,(IMS-10020-CVDP-9C0B216D-CD53-4738-8192-CE58FB9BC6E6:0.00003069,((IMS-10116-CVDP-9F1F1C97-552C-4F3B-9990-25450979D405:0.00000000,IMS-10116-CVDP-0BFC1A45-873D-457B-8F4E-06E07AE2114B:0.00000000,IMS-10116-CVDP-7B59593B-6AA5-47F2-8223-45BBFC0A5FEA:0.00000000)NODE_0064511:0.00002197,(IMS-10146-CVDP-59E2DD0E-6E77-4A04-9B53-F6D551D2D143:0.00001325,(IMS-10146-CVDP-F60685CF-B3FD-4C68-A76A-B3ED3E4EE19F:0.00000338,IMS-10293-CVDP-5CE0A09B-3370-49F0-B555-5036C4A06660:0.00000995)NODE_0064529:0.00006467)NODE_0004879:0.00001310)NODE_0004876:0.00001091)NODE_0004874:0.00001809)NODE_0004873:0.00003470,(IMS-10146-CVDP-0D85ECCF-617C-4364-B985-BEBFA5A20280:0.00001536,(((IMS-10020-CVDP-9F49C43A-137F-47F9-A043-A8BD30FE2EBC:0.00000675,(IMS-10146-CVDP-202452EE-D72A-4B03-955A-49AEADD9B39B:0.00000000,IMS-10146-CVDP-C845E468-B14E-472E-B494-8A0B8EE86545:0.00000000)NODE_0004890:0.00000894)NODE_0004887:0.00000678,((IMS-10146-CVDP-BC7E5D3B-E843-4F4D-9C21-19311BCC4494:0.00000000,IMS-10146-CVDP-63F8CF6C-48BF-43AB-B731-C5508666F4B9:0.00000000)NODE_0004893:0.00000904,(IMS-10020-CVDP-818B9B20-8318-4919-A004-ADAC44645686:0.00000000,IMS-10146-CVDP-AE0DA586-6069-431F-B58A-1B2A41BFD818:0.00000000)NODE_0004897:0.00000904)NODE_0004892:0.00000668)NODE_0004885:0.00000657,((IMS-10020-CVDP-331B3F04-35F3-40BB-A252-542533A05CCF:0.00000676,((IMS-10020-CVDP-15583B3C-CBB7-47A1-9B52-3762992B15B7:0.00000000,IMS-10020-CVDP-F2BA0F2A-4217-4C3D-806B-307729B7C082:0.00000000)NODE_0004902:0.00001098,(IMS-10146-CVDP-A88298DA-28FA-4703-B23C-384077343E92:0.00000676,((IMS-10150-CVDP-F4B58638-69FD-4AB0-9E48-43E96F12F8B0:0.00000000,IMS-10150-CVDP-E41F9440-2A38-48BE-9620-1F85E4E68F20:0.00000000)NODE_0004906:0.00000857,(IMS-10150-CVDP-50946E06-D710-4D5D-A028-1AEA9AC43396:0.00000000,IMS-10150-CVDP-A5CBFC21-AB6A-4D18-BD60-C8C199965676:0.00000000)NODE_0004908:0.00000857)NODE_0004904:0.00000695)NODE_0004903:0.00000641)NODE_0004900:0.00000893)NODE_0004899:0.00000739,((IMS-10293-CVDP-AF0E9E66-E367-4FBE-86AA-905FA0D42AB3:0.00000227,((IMS-10020-CVDP-D52FC565-4308-4FE5-ADC0-7BA00A02F215:0.00000000,IMS-10020-CVDP-C9F0A9F0-613D-47B0-9ADC-60B6DC7F32A3:0.00000000)NODE_0004915:0.00001317,(IMS-10020-CVDP-068B9BE8-7F4A-49B4-8B83-4CF8DC67B16E:0.00000000,(IMS-10146-CVDP-98FF657D-6EB9-410E-AD3A-5B37C78E8D37:0.00000338,IMS-10150-CVDP-1C85E9BB-013A-49AE-8D5E-8FEF0039EA3F:0.00000119)NODE_0004917:0.00000758)NODE_0004916:0.00001317)NODE_0004913:0.00000225)NODE_0004912:0.00001094,((IMS-10146-CVDP-FB6111B4-2E1A-48DB-891D-7561255373BA:0.00000000,IMS-10020-CVDP-DF60826D-F09A-4D67-9CCB-CF2C414DAD4C:0.00000000)NODE_0004919:0.00001078,(IMS-10020-CVDP-A41B561D-9F5F-4538-B33E-BADCD36E3EED:0.00000476,((IMS-10150-CVDP-48F725AB-5CC1-4585-B3C6-A9A462BD233C:0.00000000,IMS-10150-CVDP-18C21C33-5643-490D-B43F-D967FB59C2EB:0.00000000)NODE_0004923:0.00001360,((IMS-10020-CVDP-22139261-17B4-415F-8352-3D8A0FF47992:0.00000219,IMS-10146-CVDP-AFBCE450-731F-4709-8D5D-B6563D29D6AB:0.00000000)NODE_0004926:0.00001345,((IMS-10020-CVDP-C1D71E58-D6F7-4B49-ADE8-95DCE9149424:0.00000000,IMS-10150-CVDP-4C6B8F89-29C6-433A-A1AE-A224F4AE926E:0.00000000)NODE_0004929:0.00001317,(IMS-10150-CVDP-B077D339-4CF5-491C-A3A5-D975EF5371F2:0.00000672,(IMS-10146-CVDP-FDDB3464-2F7D-4376-9526-6C517493288C:0.00000724,((IMS-10293-CVDP-B22A2211-58E6-42E7-B459-2AB481C99332:0.00000676,(IMS-10293-CVDP-1AE01481-6103-4D3C-8561-524DDCFC7524:0.00000000,IMS-10293-CVDP-DDAAAA80-69BA-4DC0-8627-D698600A5F16:0.00000000)NODE_0004936:0.00000895)NODE_0004934:0.00000872,((IMS-10293-CVDP-347B458C-7CD3-426B-A04B-7AF7DDDA7332:0.00000000,IMS-10293-CVDP-7ADC56B9-1F16-4B51-B68A-978BA4D51D94:0.00000000)NODE_0004940:0.00000877,(IMS-10020-CVDP-BB17CC40-8655-4C72-ABE5-E45275B11487:0.00000492,(IMS-10116-CVDP-6DF9E53C-C00D-4FA4-8796-F36983DAA00A:0.00000471,(IMS-10293-CVDP-40C6C85E-042A-41F0-97B2-FEB005F0D11E:0.00001132,(IMS-10150-CVDP-07216AE1-81EB-43C5-A7C8-E0DF80389E48:0.00000497,(IMS-10150-CVDP-C9DA3FEF-1F4D-46CB-9FCE-D1B134514F6B:0.00003088,(IMS-10293-CVDP-053F1B98-AD55-47E6-B30D-8EC17A45EA15:0.00000000,IMS-10293-CVDP-DA50F0C7-8517-427A-AE50-C298E6906F66:0.00000000)NODE_0004948:0.00000896)NODE_0004947:0.00000477)NODE_0004946:0.00001073)NODE_0004944:0.00000435)NODE_0004943:0.00000460)NODE_0004942:0.00000385)NODE_0004937:0.00000670)NODE_0004933:0.00000053)NODE_0004932:0.00000606)NODE_0004931:0.00000644)NODE_0004927:0.00000466)NODE_0004924:0.00000672)NODE_0004922:0.00000431)NODE_0004921:0.00000603)NODE_0004918:0.00000681)NODE_0004909:0.00000532)NODE_0004898:0.00000595)NODE_0004884:0.00000622)NODE_0004882:0.00000237)NODE_0004871:0.00001091)NODE_0004869:0.00000223)NODE_0004868:0.00000640)NODE_0004854:0.00000440)NODE_0004853:0.00001281)NODE_0004850:0.00000671)NODE_0004848:0.00000244)NODE_0004847:0.00000031)NODE_0004846:0.00000627)NODE_0004829:0.00000289)NODE_0004827:0.00000179)NODE_0004277:0.00000661)NODE_0004271:0.00000656)NODE_0064460:0.00001992)NODE_0064421:0.00002359)NODE_0064407:0.00004822)NODE_0063903:0.00012871,(((IMS-10061-CVDP-0D066AEE-1A1E-47A1-9651-AC34B16DBA83:0.00005072,IMS-10150-CVDP-1279D261-A72E-43F6-BB54-4D00F4757453:0.00017565,(IMS-10116-CVDP-2F0E5E1D-7C2D-45DE-B01B-D25B4BFFC0C1:0.00001973,IMS-10375-CVDP-6E607482-CF88-4888-B88B-4FB87F5D2BDD:0.00000000)NODE_0041623:0.00007483)NODE_0041621:0.00003568,((IMS-10267-CVDP-EC0B25D4-DD96-40A9-B611-99797BD7B50D:0.00001107,IMS-10267-CVDP-E18E5288-68C3-44CC-8FC8-68CD3E0C27B8:0.00001107,(IMS-10261-CVDP-90E50EAD-1738-4736-BD9B-D90DFB35E608:0.00000918,(IMS-10023-CVDP-8CD6A465-1681-4B88-8234-FA3B060CEA14:0.00001534,IMS-10061-CVDP-CCF921F9-3D93-4F49-B1B9-8ADA5D6E3FF0:0.00000000)NODE_0004957:0.00001137)NODE_0004956:0.00002819)NODE_0041612:0.00001813,(IMS-10186-CVDP-C8FB90D6-74AC-450A-897A-D62FCFFF715B:0.00006739,((IMS-10150-CVDP-3EB4E91D-0467-47A4-B5F3-3A8DF2DCC715:0.00001333,IMS-10013-CVDP-ACD025C1-BC72-45EA-9B10-1D5F4B05FDCB:0.00000676)NODE_0041619:0.00023224,((IMS-10150-CVDP-7E3A7D3C-BA88-44D7-BEE1-AEFD622BCE0F:0.00007047,IMS-10020-CVDP-D7AE9E1F-3AF8-4996-B80C-8B7627D9B6C5:0.00001787,IMS-10020-CVDP-B0A5934B-E9FF-4E31-8A19-CDCC82F69F20:0.00004855,IMS-10020-CVDP-AEAA614E-5E5C-4AEF-9BFD-0EC0CC1CF912:0.00000910,IMS-10020-CVDP-4E00C781-F352-4D82-A746-CDD013B9C16E:0.00001568,(IMS-10020-CVDP-8AB8E449-7702-4C8B-9059-0B25B08BD670:0.00000021,IMS-10150-CVDP-4D43883A-5F24-47E5-9A4B-EBAFE5B65ED7:0.00003966)NODE_0041641:0.00005492,(IMS-10020-CVDP-309221AB-66E4-426C-9ED9-7E736A426912:0.00000041,(IMS-10150-CVDP-52D5EE02-9A2F-4BBD-A836-23DF76DEC9BD:0.00000000,IMS-10150-CVDP-0DC62861-D7EF-44A8-B95A-FB1E1E957E62:0.00000000)NODE_0004967:0.00002233)NODE_0041643:0.00003938,(((IMS-10020-CVDP-CCE45AD5-988C-426E-AB1F-9326A74F1225:0.00000000,IMS-10020-CVDP-1DD503EB-33D7-4706-8B48-AACACDF7F2F5:0.00000000)NODE_0004970:0.00001099,(IMS-10020-CVDP-A55C059C-B11B-463A-9E9D-4F148D2BC583:0.00000000,IMS-10020-CVDP-01C85EC7-4A2B-44D5-852F-5CC1979E20C1:0.00000219)NODE_0004973:0.00000879)NODE_0004969:0.00000012,((IMS-10020-CVDP-555D6C47-D517-49CE-9D9A-E0234E56D5E7:0.00000000,IMS-10020-CVDP-AD38DCF2-6E73-403C-912B-F1D1ACE58DA5:0.00000000)NODE_0004975:0.00000937,(IMS-10020-CVDP-43EBC434-286C-4098-9E63-C13C11FA75F1:0.00000138,(IMS-10020-CVDP-743B0711-592F-45F8-B41D-5C55E8A1D610:0.00001351,(IMS-10020-CVDP-D3BFB7A5-287A-4AF0-81A5-6B4973FEED4F:0.00000438,IMS-10020-CVDP-A245524C-5EFE-438E-B99E-1576B62C48F6:0.00000000)NODE_0004978:0.00001351)NODE_0004977:0.00000541)NODE_0004976:0.00000798)NODE_0004974:0.00000174)NODE_0004968:0.00000676)NODE_0041626:0.00005469,(((IMS-10150-CVDP-51E918EC-FDA9-4947-AD45-12552A3A7893:0.00000000,IMS-10150-CVDP-D52E5D13-4B05-41B4-BB8F-6088B0EACBE8:0.00000438)NODE_0041646:0.00009306,(6166ba5c81e18c1c41cedd61:0.00000008,IMS-10020-CVDP-C6691ABA-062C-4D64-B97D-6468C249126F:0.00008994)NODE_0041617:0.00003161)NODE_0004981:0.00001447,(IMS-10116-CVDP-7FC61F01-02DC-472C-9779-54580326C529:0.00015358,((IMS-10116-CVDP-3DDFDC45-2FB1-453C-AF60-79FD0400FB4D:0.00001788,(IMS-10267-CVDP-ECD23F9C-5949-4557-B654-A3BED2850AF5:0.00003626,(IMS-10267-CVDP-15BCACD8-7F53-4E3D-98B3-3CC84FB352ED:0.00000000,IMS-10267-CVDP-D0B28675-E60B-4675-9EC9-177CF65EC82D:0.00000219)NODE_0041651:0.00002749)NODE_0004987:0.00004299)NODE_0041649:0.00007257,(IMS-10186-CVDP-B87937FB-1FA3-4CA1-9C52-0695C9E9C9AD:0.00004519,IMS-10294-CVDP-7A09CE9E-F21D-41D3-B2EC-F972A9927435:0.00006492,IMS-10294-CVDP-0529FCC1-4C6A-44BB-BAFC-DA45B5489BF3:0.00001670,IMS-10294-CVDP-CADF02FB-A102-4866-9D00-E44C0A6267B3:0.00006492,IMS-10294-CVDP-364095D0-DDC1-4AFF-81D6-78C4AF9D82F5:0.00002547,IMS-10186-CVDP-E741C8E0-4D07-4FA7-BD48-4152BBEC719B:0.00002327,IMS-10186-CVDP-9A2E329D-AB0F-45B6-B64B-986B11A0FA11:0.00004958,IMS-10294-CVDP-16D0B15E-2A60-49E3-A1A6-F0648FBD8922:0.00002985,IMS-10334-CVDP-E544B75E-9DB0-49EE-BEED-B8D8D44C2BDC:0.00007149,IMS-10020-CVDP-65B1A69E-633F-426B-80B5-839B050E1608:0.00005615,IMS-10294-CVDP-5174EBA4-C190-4941-BCEF-820A1FF97BE1:0.00004738,IMS-10294-CVDP-B1C5B2AE-8C51-406F-BA96-8B0189D6CD19:0.00001670,IMS-10294-CVDP-3666BA83-79F4-44B2-8ED2-60BBE75C1B1E:0.00004519,IMS-10294-CVDP-D56D31A9-36CC-4DC4-B9E1-C25C0A82DEFF:0.00006273,(IMS-10294-CVDP-69E316EB-D03F-4E7C-977D-7DAB60FF6085:0.00000000,IMS-10227-CVDP-E966F914-C6DF-4D3D-B814-9C32DACB1DE8:0.00001534)NODE_0041661:0.00001889,(IMS-10116-CVDP-454FA169-5CDE-458B-A405-095FD7E6EF65:0.00000676,IMS-10116-CVDP-8E0DA51C-62DC-4B24-9095-9841B481227D:0.00002429)NODE_0041668:0.00010638,(IMS-10294-CVDP-4FA27E06-FF6A-4531-B10F-CB85FB08BAD1:0.00006149,(IMS-10294-CVDP-AEBAC643-CAE3-427C-B24D-23C5A4A1CB46:0.00000454,IMS-10294-CVDP-08098356-E5DC-47EA-96B3-EDF74AE87F87:0.00001111)NODE_0041678:0.00003065)NODE_0041677:0.00002973,(IMS-10294-CVDP-D2857A81-8C5B-484F-B9DC-9352851A4243:0.00000000,IMS-10294-CVDP-1CF50F59-1B47-4B34-BC43-B3C540366918:0.00005699,(IMS-10150-CVDP-2C995E7B-9B8F-4056-9F76-E528CC8B8903:0.00000000,(IMS-10116-CVDP-AA3CC472-D5C8-4731-B83D-8AFDEA2A0C31:0.00001351,(IMS-10116-CVDP-20CA3A53-E859-4156-BC32-2AAF5D96143F:0.00000271,(IMS-10294-CVDP-C6C274F6-6DAD-49E7-9459-49689D984BED:0.00000036,IMS-10082-CVDP-E2E8FA56-1CFD-4484-8F1F-204DF6CA0345:0.00001351)NODE_0005003:0.00001331)NODE_0005002:0.00001080)NODE_0005001:0.00001498)NODE_0041693:0.00005918)NODE_0041691:0.00002327,(IMS-10294-CVDP-261617A7-6A0E-4B6D-BCA8-DE63F88B9029:0.00001232,((IMS-10294-CVDP-035E335C-DBFB-463B-83D6-847BBDAD44E7:0.00000758,(IMS-10294-CVDP-E4E761E4-9BFD-466B-897E-462017EB347C:0.00000492,(IMS-10294-CVDP-786B7422-86DB-48FC-AF93-DF27326491FC:0.00000000,IMS-10294-CVDP-4FC7F5D0-4C54-4565-9951-839B99ABD3BE:0.00000000)NODE_0004998:0.00000930)NODE_0004996:0.00000705)NODE_0004995:0.00000679,((IMS-10186-CVDP-9574FE47-7E49-4E97-8636-BE54679927F8:0.00000219,(IMS-10294-CVDP-2654AA06-B519-4573-90B9-CA8C45D7C23D:0.00000000,IMS-10294-CVDP-40498DB9-457A-4440-906F-874024BED4A2:0.00000000)NODE_0005009:0.00000658)NODE_0005008:0.00000764,(IMS-10294-CVDP-86BD4D9F-5BA2-4443-A41B-967E07989E35:0.00000402,(IMS-10294-CVDP-26C37EAE-9BE8-441F-B1AB-E25E8B7C4B32:0.00000456,((IMS-10294-CVDP-C1D0382A-88FC-4A13-A87A-F9ED0856D747:0.00000000,IMS-10294-CVDP-9F129142-DD7B-41F5-881E-69D6D684B137:0.00000000)NODE_0005013:0.00001097,(IMS-10294-CVDP-764E3D97-6E3B-46C5-9FF9-9BA8B0EC904B:0.00001320,(IMS-10294-CVDP-13E4CD78-548F-4266-8583-B2219BA33AA6:0.00000219,(IMS-10227-CVDP-70694AD1-AFC4-41AA-8548-7E8A5F134E00:0.00000000,(IMS-10150-CVDP-E50302E3-15E1-4E7D-BD9A-E3CF0E980059:0.00000097,(IMS-10150-CVDP-34D94C86-9521-4FB3-9BAF-7D6E49E1DADC:0.00000438,IMS-10225-CVDP-DE9E116B-49D8-4735-AFAB-C3405D3FD3F1:0.00000000)NODE_0005020:0.00000973)NODE_0005018:0.00004945)NODE_0005017:0.00000658)NODE_0005015:0.00000662)NODE_0005014:0.00001092)NODE_0005012:0.00000455)NODE_0005011:0.00000165)NODE_0005010:0.00000581)NODE_0005006:0.00000674)NODE_0004406:0.00000013)NODE_0004405:0.00000000)NODE_0041652:0.00000800)NODE_0004985:0.00000614)NODE_0041647:0.00001312)NODE_0004980:0.00001325)NODE_0004961:0.00000643)NODE_0004959:0.00002346)NODE_0004958:0.00001880)NODE_0004954:0.00001556)NODE_0004950:0.00009047,(IMS-10004-CVDP-00213:0.00007432,IMS-10061-CVDP-EABC8052-4F11-4A90-A333-3C3426FA8E0D:0.00031542,(IMS-10020-CVDP-F8ADF83C-DFBF-495C-A274-8F21B128363F:0.00004103,IMS-10174-CVDP-854D36DF-ABE6-49D7-9CFD-AC135D3DE315:0.00012432,((IMS-10117-CVDP-5364192C-E550-4915-8BF7-4F683D3989CC:0.00000002,(IMS-10117-CVDP-AC6BA903-AD04-43FA-922F-1D6F39B1C70B:0.00000000,IMS-10117-CVDP-DB0C8CF4-1D8A-4E4B-8FAE-DC1DCC22864D:0.00000000)NODE_0005045:0.00001317)NODE_0042217:0.00008633,(IMS-10020-CVDP-B0130135-0F01-4E69-B43D-9C47831872AE:0.00000504,IMS-10020-CVDP-27A19058-596E-40C6-9B06-1C7D6A846400:0.00001600,(IMS-10225-CVDP-00394:0.00000000,IMS-10225-CVDP-00393:0.00000000)NODE_0005047:0.00000723)NODE_0042219:0.00000679)NODE_0042216:0.00001605,((IMS-10150-CVDP-86D329EA-FC71-434F-B036-1EB23B813183:0.00003515,IMS-10117-CVDP-674A01C7-C955-46E7-BA23-09F69D1C726E:0.00004391,(IMS-10116-CVDP-578CFFDB-2A8E-4B1D-90A5-6770B2AC3114:0.00002411,(IMS-10117-CVDP-9CB3E33F-0F56-4BBE-8112-F80091B084AC:0.00000018,IMS-10117-CVDP-B3809A3E-83E5-4DAE-926F-823D2F6948DD:0.00000676)NODE_0005054:0.00000859)NODE_0042226:0.00001761)NODE_0042224:0.00002625,(IMS-10150-CVDP-FB148762-16E5-400F-9131-6225D9267AE7:0.00007575,IMS-10116-CVDP-B53AB829-B3EB-4AD3-9CBC-94475FCB9611:0.00006699,(IMS-10116-CVDP-7AD86FD2-B848-40CD-B8D0-8D1935F2E474:0.00012279,(IMS-10116-CVDP-FCCEC906-DAB0-41C4-A9C5-7BE19A9CF4F9:0.00004658,(IMS-10082-CVDP-B2608098-A97A-4571-8385-5FA0389EC158:0.00010330,(IMS-10087-CVDP-5DC7A081-42E5-4A3A-89B9-BBC5F75A7A13:0.00000667,(IMS-10150-CVDP-BA17CF22-5507-440D-A4D0-017FB187D591:0.00010739,IMS-10116-CVDP-8FDFC191-F51C-4E2F-A26D-CC047E8F3F26:0.00000657)NODE_0005060:0.00000668)NODE_0005059:0.00000677)NODE_0005056:0.00001122)NODE_0004450:0.00000608)NODE_0004446:0.00001433)NODE_0042228:0.00004044)NODE_0042223:0.00015497)NODE_0042214:0.00007713,(((IMS-10020-CVDP-6F4E116C-8AAB-4341-A216-7FA6F526D375:0.00005593,IMS-10020-CVDP-B08A3A68-BEFD-4077-B95D-F3080A853540:0.00001429,IMS-10020-CVDP-4B0C428C-D390-47F2-8F14-C683B11862F4:0.00004059,IMS-10020-CVDP-E9E3B509-93BE-4965-A4A3-B0A7F5DAC2E6:0.00004278,IMS-10020-CVDP-6D6087C7-74B1-46FB-9C2F-FFE2616801FB:0.00001429,IMS-10020-CVDP-7BD6868F-4ED7-4CE5-8245-C3293ED11C61:0.00001429,(IMS-10020-CVDP-F6D112C6-71C1-44BC-9716-5D8F477D5B74:0.00000008,IMS-10020-CVDP-C027F6C9-F7E7-46E9-97E5-ABF4ABB3792A:0.00002857)NODE_0041785:0.00002736,(IMS-10020-CVDP-CF5FDC11-D609-46CB-8651-7A2596C28FE2:0.00000000,IMS-10020-CVDP-64614E62-2C14-4DC8-A38B-3E2F34AE474B:0.00000000)NODE_0004461:0.00001648,(IMS-10020-CVDP-BDC789B9-B6F4-49E2-A314-EB20CA7364BE:0.00002866,IMS-10020-CVDP-079C2214-0A6B-49D5-8CBA-F06728348DB5:0.00000017,IMS-10020-CVDP-E81A1D64-6965-4F7E-9DDE-F8EB71ECF97F:0.00000017,IMS-10020-CVDP-D2A13F71-6EC5-487A-AB0F-8244914576B1:0.00002428)NODE_0041777:0.00001631,(IMS-10020-CVDP-7460526E-D02D-4C98-9B50-19CF0077C541:0.00000000,IMS-10020-CVDP-36B9F5E5-ACD1-49BD-A1C2-E785A5D07F14:0.00000000,IMS-10020-CVDP-509E0D26-8794-4064-BC84-04739A4BEECC:0.00000000,IMS-10020-CVDP-1EBDA68C-307C-4CE8-9A9A-C3650EB87BF3:0.00000000,IMS-10020-CVDP-118C382F-3B9E-4DBB-B032-5E0D82304F8C:0.00001753,(IMS-10020-CVDP-153D9069-3E91-4921-977C-8516534362F5:0.00000675,(IMS-10020-CVDP-2A68577C-7CBE-4DB2-8A56-CFE0CB095D97:0.00001351,IMS-10375-CVDP-ABB95FDC-4333-48E1-87FA-47F4D9F2A940:0.00000036)NODE_0005494:0.00000858)NODE_0005492:0.00000421)NODE_0041769:0.00002744,(((IMS-10020-CVDP-2F147014-26C3-49E3-A1DD-4FA3BD02661C:0.00000000,IMS-10020-CVDP-8FB4EADC-1A8C-4F8E-B3AA-FCC290D056FE:0.00000000)NODE_0005487:0.00001355,((IMS-10020-CVDP-D65E0A61-C926-4782-8C5E-642FEBA5825C:0.00000000,IMS-10020-CVDP-B86330E9-7BF8-4164-B05C-0EC408D85010:0.00000000)NODE_0005489:0.00001120,(IMS-10020-CVDP-47984527-D5AA-4995-B870-CE8A818C2AC1:0.00000000,IMS-10020-CVDP-A1A5427A-BD01-4684-B928-9BA2390B4CF5:0.00000000)NODE_0005490:0.00001120)NODE_0005488:0.00000673)NODE_0005486:0.00000111,(((IMS-10020-CVDP-BAA1A320-CF9F-4DAD-9ABA-904634568BCE:0.00000000,IMS-10020-CVDP-4E25D252-CF52-4E7B-9785-E560B484C67F:0.00000000)NODE_0005497:0.00000972,(IMS-10020-CVDP-EA084356-787E-437F-A808-DC8F0B6D0DD4:0.00000745,((IMS-10020-CVDP-42D13BD3-7EFC-47AC-BFF2-57D3D017559F:0.00000478,(IMS-10020-CVDP-C182493A-775E-4ACE-A0E6-8CC8B6EC3168:0.00000000,IMS-10020-CVDP-CDD7D3FE-DD5E-4E4D-BFBB-F2BDB7878D3C:0.00000219)NODE_0005502:0.00000697)NODE_0005501:0.00000651,((6166ba5c81e18c1c41ced961:0.00000000,IMS-10020-CVDP-49456753-3517-43D1-8A55-011F3C5B73BC:0.00000000)NODE_0005504:0.00000721,(IMS-10020-CVDP-D7CE6EAF-A1C2-4E28-A3A9-64CF7A2859FE:0.00000000,IMS-10020-CVDP-9C40C7F7-8E58-47F2-8A60-E3A139F5D0CF:0.00000000)NODE_0005505:0.00000721)NODE_0005503:0.00000627)NODE_0005500:0.00000712)NODE_0005499:0.00000665)NODE_0005496:0.00000677,((IMS-10020-CVDP-E7C24A9D-2474-4F45-B880-677B599E0E40:0.00000000,IMS-10020-CVDP-3294B2E9-2207-4985-AA0C-7A9AA8923694:0.00000000)NODE_0005507:0.00000743,(IMS-10020-CVDP-18E0FF7F-1444-4358-8BA0-8AFD32D2ECEF:0.00000662,(IMS-10020-CVDP-6102BD30-18A5-4A68-BC70-94958E036B8D:0.00000289,((IMS-10020-CVDP-948CF084-EF72-4FB3-9CFA-4F7EFBD8FD6F:0.00000000,IMS-10020-CVDP-37151A59-235C-449C-A42D-943BE059706F:0.00000000)NODE_0005518:0.00001511,((IMS-10020-CVDP-043F149B-E3F4-4642-A1F2-F16302B55D4B:0.00000232,(IMS-10020-CVDP-52E9C18E-5138-4279-9E31-1A3C608E5C42:0.00000219,IMS-10020-CVDP-FF2C42D5-6D1B-4249-B4F1-D5E89D6C1123:0.00000000)NODE_0005522:0.00000670)NODE_0005521:0.00001124,((IMS-10020-CVDP-A14CF7E8-E7E5-4840-978A-65E317FA0F77:0.00000000,IMS-10020-CVDP-8F234C46-7F6C-4813-B6D4-5A0CF376E743:0.00000000)NODE_0005525:0.00001371,(IMS-10020-CVDP-619B6EDA-BD74-4A87-96EA-719D4D4A5C83:0.00000892,(IMS-10020-CVDP-68CC743A-6DC1-4AA3-B2DC-1BD86824515D:0.00000051,(IMS-10020-CVDP-356D47FC-6582-46C5-8018-C06468A3B2C0:0.00000000,IMS-10020-CVDP-8FC2E7F0-068D-4E15-B2AD-48305CBA472A:0.00000219)NODE_0005531:0.00000490)NODE_0005530:0.00000621)NODE_0005528:0.00001137)NODE_0005523:0.00000641)NODE_0005519:0.00000813)NODE_0005515:0.00000313)NODE_0005514:0.00001030)NODE_0005512:0.00000081)NODE_0005506:0.00000687)NODE_0005495:0.00000035)NODE_0004473:0.00000621)NODE_0041766:0.00003526,((IMS-10087-CVDP-A2082133-CBF3-4348-9642-7D227B056477:0.00001544,IMS-10061-CVDP-9E3DE1B6-67FE-41DA-B479-D2DD90652ABE:0.00002859)NODE_0041863:0.00012494,((IMS-10087-CVDP-71A9E967-3BD5-497E-BEA1-729FBD54F287:0.00001767,((IMS-10150-CVDP-622A763A-8399-4BA3-918C-B1AE8B794752:0.00000000,IMS-10150-CVDP-DC0DBEA3-B05B-4124-B3EC-5B6ACE0D6ADD:0.00000000)NODE_0041868:0.00001863,(IMS-10150-CVDP-6753A343-739A-4938-AB47-B0E357E5BFD7:0.00002411,IMS-10150-CVDP-EC9B8FF3-D03F-4543-9FD0-2BD60B1EA319:0.00000000)NODE_0005539:0.00001863)NODE_0041867:0.00003411,(IMS-10020-CVDP-08520854-58B8-4B17-8370-56D7E79D9BFE:0.00000676,(IMS-10020-CVDP-665FAA5A-CA06-40BF-ABC5-1B75EA7EA017:0.00000676,(IMS-10150-CVDP-53281E94-3E1F-473A-96F6-AB1CA8F615F9:0.00000000,IMS-10150-CVDP-C58FC94D-0B65-48E9-ABAD-E5D67C3DED43:0.00000000)NODE_0005542:0.00001114)NODE_0005541:0.00000877)NODE_0005540:0.00003064)NODE_0041866:0.00009912,((IMS-10004-CVDP-DD610ECC-E253-4278-8CA0-C546662607EA:0.00005723,IMS-10225-CVDP-BC6F7A7B-804D-48EF-B1F7-FCFF41D56730:0.00007914)NODE_0041841:0.00009431,((IMS-10020-CVDP-46751E73-9E76-4F68-B8D6-C396BE76174B:0.00003072,(IMS-10013-CVDP-AED54DF1-050E-417F-96C3-9432DAAC0B1E:0.00000000,IMS-10013-CVDP-F0E2B980-762D-468D-A0F0-51EC4FFF21C1:0.00002192)NODE_0041702:0.00019729,((IMS-10533-CVDP-6EB1886E-2C04-418E-B82A-D2AC3963833E:0.00006386,(IMS-10004-CVDP-5E3F34D3-70A5-4926-8811-425250843097:0.00008986,IMS-10013-CVDP-FD7ACDC2-1EAF-445E-83AF-42FF4B80A369:0.00000000)NODE_0005553:0.00001564)NODE_0005550:0.00005674,((IMS-10013-CVDP-C6B58626-F9CA-41ED-A8A4-FBCD5D9282C8:0.00000127,(IMS-10004-CVDP-528BB8F8-9A3D-490E-89F9-E01AB62D2A01:0.00009251,(IMS-10013-CVDP-17207BDA-57B4-4649-9A2B-886705F3B9F9:0.00000000,((IMS-10533-CVDP-BFC3007F-B998-4387-B9A5-8152F613411A:0.00000676,IMS-10533-CVDP-F842F640-0E32-4462-AA20-6914E38C99BA:0.00000237)NODE_0041709:0.00007654,(IMS-10013-CVDP-05D2F264-4E57-4E61-A8F4-6F6F477FDB17:0.00000085,IMS-10004-CVDP-391E08A0-C65E-4409-A8B5-D183B685BC1A:0.00007098)NODE_0005563:0.00001231)NODE_0005561:0.00000657)NODE_0005560:0.00001580)NODE_0005559:0.00000081)NODE_0005555:0.00004741,(IMS-10146-CVDP-F21AFB1B-8DF1-4F9B-8BBA-FB3BD8A603F6:0.00000877,IMS-10146-CVDP-26FD8DFC-0DBE-46A3-942E-42338C65FDAD:0.00000000,IMS-10146-CVDP-4D78C399-8A54-49A8-A936-5C1EF413BAF6:0.00002192,IMS-10146-CVDP-D4982444-8B13-4ECE-979D-C29EBABF68A9:0.00007014,(IMS-10146-CVDP-88D1BF8D-C451-4EB6-80F6-935DA7CDDFFF:0.00004178,IMS-10146-CVDP-B972BDCA-EF5C-40D7-840C-1CE9ADBF4B1A:0.00006589)NODE_0041720:0.00004151,(IMS-10146-CVDP-DB996874-D89E-4D71-8A7E-5D23FA3D639F:0.00003070,IMS-10146-CVDP-A61406DB-766A-4EA3-AC61-B7AAD43CAF6D:0.00006796)NODE_0041727:0.00003944,(IMS-10146-CVDP-D5640AD1-9C00-418A-A81D-4C3E872D3F66:0.00003945,(IMS-10116-CVDP-54A4695C-A3A3-4047-8263-4A1E9D577162:0.00010321,(IMS-10004-CVDP-42C840D4-A060-4DA8-B29B-8D844DB8725D:0.00008567,(IMS-10146-CVDP-C2DAB985-53BE-4708-84DB-36A6AF5A87F5:0.00004689,(((IMS-10146-CVDP-C2752552-C32E-4164-B441-67C309109A39:0.00002416,IMS-10116-CVDP-757B965A-730E-4386-AC81-8AB8788CE0C4:0.00002196)NODE_0005575:0.00002099,(IMS-10146-CVDP-15E67833-7817-415A-B4CE-2D14A502E845:0.00000676,IMS-10004-CVDP-A2AFFEE2-C1DE-4CAB-A2D2-864E79F3196D:0.00002210,(IMS-10146-CVDP-4203CE6C-2CD5-4FFF-A7E1-13EB17A41A02:0.00002020,IMS-10146-CVDP-7DD3D16E-1EFF-4BB4-91BA-82B70C1A2E40:0.00002897)NODE_0041730:0.00002601)NODE_0041728:0.00005154)NODE_0005574:0.00004540,(IMS-10146-CVDP-62EA8A96-F204-4F45-9D15-7087B0F64E9D:0.00000318,(IMS-10013-CVDP-0007A333-CF76-4E42-AD9D-9D2317FE2ACF:0.00000250,(IMS-10188-CVDP-4C742917-3848-4178-8D91-BF5D8DF78C54:0.00008779,(IMS-10146-CVDP-42F4509D-A6A3-4DB6-951C-B30944661CCF:0.00000000,((IMS-10116-CVDP-3F864EB0-2730-47E6-B8D3-0FDFD30C85B4:0.00000676,IMS-10116-CVDP-F5533B89-9C68-4A97-ADF0-B8955C5278A4:0.00000676,(IMS-10116-CVDP-F3CC71E1-5150-4EE4-827B-0551B8E19ED9:0.00000676,IMS-10116-CVDP-F1FE4C18-F874-463C-BEC6-D49BD9F1932F:0.00000676)NODE_0005588:0.00001315)NODE_0041732:0.00006159,(IMS-10216-CVDP-89356253-C697-44F5-9940-A1CFF785F48D:0.00000086,((IMS-10116-CVDP-B07056BF-430F-4D6D-9016-7DD3ACD25809:0.00000000,IMS-10116-CVDP-1F0C42A4-B08B-4168-BFDD-436B55CB8BB3:0.00003507)NODE_0005592:0.00001755,(IMS-10116-CVDP-7F378E8F-D660-48D5-A524-04BE27BA97D2:0.00000000,IMS-10146-CVDP-BAD4D803-C746-4DA6-8B57-55B5F8ED9399:0.00000219)NODE_0005593:0.00001317)NODE_0005591:0.00001399)NODE_0005589:0.00001489)NODE_0005586:0.00001494)NODE_0005585:0.00001546)NODE_0005581:0.00000238)NODE_0005580:0.00001164)NODE_0005579:0.00000189)NODE_0005573:0.00000237)NODE_0005570:0.00000809)NODE_0005568:0.00000439)NODE_0005567:0.00001077)NODE_0004532:0.00000000)NODE_0041713:0.00000703)NODE_0041706:0.00000836)NODE_0041703:0.00001752)NODE_0041700:0.00001170,((IMS-10020-CVDP-E2921986-3D02-4900-A2E4-CA5B5B061530:0.00001205,IMS-10020-CVDP-B39E8E1C-54B5-40DD-8A2F-4EECA3E6B676:0.00004493,(IMS-10020-CVDP-0DBD8892-FB89-449B-904B-C20FDCFD5695:0.00002200,IMS-10013-CVDP-1A16950F-4A7C-4D68-B4CF-D284D76F5C65:0.00004391)NODE_0041757:0.00003170,(IMS-10020-CVDP-E392CC57-579F-4DE5-ABC8-E55CB11D7963:0.00000028,IMS-10020-CVDP-F787700D-DBA1-424F-AAC9-658B34B13BF0:0.00002219)NODE_0041761:0.00002712,(IMS-10020-CVDP-691DD888-38FE-4309-B248-D15303242BE8:0.00000041,IMS-10020-CVDP-0D9092FE-477A-448B-86A9-0983DA607EE5:0.00000041,(IMS-10020-CVDP-F6C7D20E-A4A6-4D78-84CF-BF836BA86302:0.00000000,IMS-10020-CVDP-B0E6A9C2-2819-453C-9E83-50668A745291:0.00000000)NODE_0005599:0.00002233)NODE_0041762:0.00004452,((IMS-10020-CVDP-89C3C72A-8F20-4FAE-8D97-E985E91A1F15:0.00000000,IMS-10020-CVDP-A5A94E69-6AB6-4191-897F-BDF224AABB79:0.00000000)NODE_0005604:0.00000894,((IMS-10020-CVDP-1A54243E-A638-46F1-B4E0-48E295A09804:0.00000456,(IMS-10020-CVDP-A205BB62-13E7-4056-BED4-3C7A9E4CA5C9:0.00000000,6166ba5c81e18c1c41cedc77:0.00000000)NODE_0005609:0.00000894)NODE_0005607:0.00000711,(IMS-10020-CVDP-E4E5387A-44C0-433F-833A-6980CF1F89F5:0.00000498,((IMS-10020-CVDP-1388DCB9-5F37-477B-9E2F-7F0B7E2651F0:0.00000000,IMS-10020-CVDP-D7EB1D6A-C3D3-415B-9FE0-6AD6860F36DB:0.00000438)NODE_0005617:0.00000929,(IMS-10020-CVDP-AF10C5F9-F25F-4221-A75B-6BD2D0BD6E67:0.00000000,6166ba5c81e18c1c41cedc5c:0.00000219)NODE_0005618:0.00000710)NODE_0005616:0.00000446)NODE_0005613:0.00000668)NODE_0005605:0.00000605)NODE_0005603:0.00000311)NODE_0041746:0.00002224,((IMS-10146-CVDP-C25F39D4-0A69-405A-A898-E2CF5CD7862D:0.00001540,IMS-10146-CVDP-59363582-7AB0-4B8F-B9BF-00A1F3A68247:0.00005923)NODE_0041838:0.00006141,((IMS-10013-CVDP-70C098B0-18E3-4367-B53F-569F3E1C2256:0.00000000,(IMS-10013-CVDP-8903900E-CBA7-4794-8169-F6B9DC6E5B29:0.00000000,IMS-10013-CVDP-AFE5082E-02D0-4DB0-90E3-7F324E4D4DB0:0.00000000)NODE_0005623:0.00001753)NODE_0041864:0.00002861,((IMS-10061-CVDP-A1ACAA94-909E-43E9-86F5-935E497DDDAB:0.00006171,IMS-10001-CVDP-C4651BB9-27FF-4E61-966A-B56E35E3F023:0.00005952)NODE_0041744:0.00011295,((IMS-10004-CVDP-EFBEC110-0751-4738-9600-C55A8EE63363:0.00006047,(IMS-10013-CVDP-77CC27A3-F51A-4009-BC87-B950AD4A08B5:0.00001534,IMS-10122-CVDP-8CB89EE8-1C24-42AC-8813-1C3210A08E76:0.00000000)NODE_0005629:0.00004294)NODE_0041819:0.00006066,(IMS-10020-CVDP-63AD0E03-C988-4337-AF47-5590F469F29F:0.00000464,(IMS-10020-CVDP-1F2B1AD4-72CF-45C0-A0B4-7473D3B6FCC7:0.00000000,(IMS-10061-CVDP-8DE85DCF-5A00-4256-B110-306D48093534:0.00007109,(IMS-10272-CVDP-E08FE674-63CE-43F8-9D54-61F87EB772D2:0.00008161,((IMS-10186-CVDP-6E50C9BC-7382-42BE-9051-A8D1E11104AF:0.00000000,IMS-10186-CVDP-85A17CB1-F3F9-4EB1-B11A-313D15459A8A:0.00000000)NODE_0041832:0.00005280,(((IMS-10013-CVDP-31AC782B-24FC-40BF-AA9E-6268A4F42751:0.00003069,IMS-10013-CVDP-02AE18A5-1036-4CA3-949C-9140F98ABCD0:0.00000000)NODE_0005640:0.00003076,(IMS-10186-CVDP-9518F212-1F7A-4BCF-8387-25B748286387:0.00000000,IMS-10186-CVDP-76894AAC-95E8-4084-A430-69C24E74168B:0.00000000)NODE_0004588:0.00001323)NODE_0041834:0.00003097,(IMS-10013-CVDP-7482F64E-FEA7-4B80-85B4-D96CC5C5F1EE:0.00005723,((IMS-10272-CVDP-AB6CC0BC-0982-4CDC-BDAA-1A475904297C:0.00000000,IMS-10272-CVDP-922F9F68-D06F-4810-9C80-DE4A02815D6B:0.00003068)NODE_0041853:0.00004443,(IMS-10146-CVDP-D1E54F52-E80D-43B9-BD17-B479F6D4D17A:0.00006215,(IMS-10013-CVDP-0460C001-6908-45D6-B266-AE54EAAF0C4E:0.00005957,((IMS-10272-CVDP-86372464-2CA5-4613-9B08-0B5A3C6E561F:0.00001096,IMS-10272-CVDP-E55BC7F2-28C7-432E-AF29-E2FB63E1A59F:0.00000000)NODE_0005647:0.00000920,(IMS-10061-CVDP-9CE7C373-1D51-4357-8340-AB31D247FC25:0.00000022,((IMS-10061-CVDP-C5848850-2404-404C-A1D9-D734607307D7:0.00000878,IMS-10023-CVDP-23BFAA2C-92CF-44D2-8262-0D00642B4593:0.00000440)NODE_0005650:0.00000663,((IMS-10061-CVDP-51393E81-FABB-4339-95CE-B62DC48A1073:0.00000438,(IMS-10272-CVDP-4BE99F3F-0041-450D-92E5-DED116A2A589:0.00000676,IMS-10272-CVDP-60A2C8E8-7FA2-4AAF-A433-A1BF3DCBA00F:0.00000237)NODE_0005653:0.00001297)NODE_0005652:0.00001323,((IMS-10001-CVDP-72534D55-B44A-464D-AEB5-8FDFE2FFB594:0.00001524,(IMS-10001-CVDP-D6D5FF6E-B542-41F4-A3D1-65EA23E845C3:0.00000000,IMS-10087-CVDP-0FD6BAC4-B681-4BC8-85C3-A7AA2C247033:0.00000000)NODE_0005656:0.00001744)NODE_0005655:0.00000671,((IMS-10013-CVDP-1517ED35-85B4-4665-A7A3-F36379ECE6F4:0.00000470,IMS-10013-CVDP-8F54F06F-C822-4DD3-94CA-B4C46D07DF5C:0.00000470)NODE_0005659:0.00001479,((IMS-10272-CVDP-341DB61B-B8AC-48BD-8013-73EA24EE971F:0.00001117,IMS-10013-CVDP-48568DED-7D3A-4699-94E5-2E0D7E4596C6:0.00001555)NODE_0005661:0.00001439,(IMS-10150-CVDP-BBA5FF28-C210-4EBD-803E-C904D9FD0562:0.00000896,((IMS-10013-CVDP-A5E4C1D3-3423-4D21-A949-203665CED22A:0.00000000,IMS-10013-CVDP-8273CC68-0680-44CC-BA8B-B569639CA741:0.00000000)NODE_0005664:0.00001567,(IMS-10013-CVDP-37ED22C9-50DC-4DB1-A02D-08EB0CC2A16A:0.00000149,(IMS-10272-CVDP-2D987704-7C9C-4AAF-A50D-4832D645FC07:0.00000456,IMS-10001-CVDP-81D11768-81D1-451F-88AF-9164396D07E7:0.00000676)NODE_0005667:0.00001446)NODE_0005666:0.00001418)NODE_0005663:0.00000425)NODE_0005662:0.00001001)NODE_0005660:0.00000708)NODE_0005657:0.00000685)NODE_0005654:0.00000661)NODE_0005651:0.00000000)NODE_0005649:0.00000015)NODE_0005648:0.00000678)NODE_0005646:0.00000216)NODE_0005645:0.00000477)NODE_0005644:0.00000201)NODE_0005642:0.00000841)NODE_0005641:0.00000450)NODE_0005638:0.00000861)NODE_0005636:0.00000688)NODE_0005635:0.00001141)NODE_0005633:0.00007356)NODE_0005632:0.00000464)NODE_0005631:0.00000252)NODE_0005626:0.00000531)NODE_0005624:0.00000518)NODE_0005621:0.00000655)NODE_0005619:0.00000132)NODE_0005594:0.00000594)NODE_0005546:0.00000829)NODE_0005543:0.00000690)NODE_0005535:0.00000606)NODE_0005533:0.00001437)NODE_0005481:0.00007443,((IMS-10533-CVDP-855D0C69-64E4-470C-87BF-3A8E82773621:0.00000000,IMS-10375-CVDP-E41B3F7A-84F3-41C8-A0C5-EB70F0C9AC9B:0.00005699,(IMS-10004-CVDP-991A0467-3D4C-4EA2-9ADE-E44AD1F3DA1E:0.00010028,(IMS-10004-CVDP-FA081887-C4C3-4802-9F6D-7AA3B543CED6:0.00024844,(IMS-10013-CVDP-01269:0.00000000,((IMS-10020-CVDP-5900AF8E-E651-421C-ACAF-655BB555B8FE:0.00002438,(IMS-10020-CVDP-FC4F02A9-298B-41FF-9F26-1AC79BD3E0B4:0.00000000,IMS-10020-CVDP-4368CF88-68DC-4501-BF88-BC7D991F92D5:0.00004603)NODE_0042003:0.00001781)NODE_0042002:0.00003595,(IMS-10146-CVDP-A38BC7AD-09A6-41C9-A36D-F053AFA32A3F:0.00000256,(IMS-10020-CVDP-0B2EA55C-F9BC-4B3D-B254-8B246133D104:0.00005067,(IMS-10013-CVDP-C2A3DF4B-70EE-4521-8FCE-13AB70F0817B:0.00000000,IMS-10013-CVDP-E415AAF7-78B9-4C05-85A0-0783292D96D3:0.00000000)NODE_0005684:0.00001122)NODE_0005683:0.00000230)NODE_0005682:0.00001832)NODE_0005678:0.00003830)NODE_0005677:0.00000515)NODE_0005675:0.00000965)NODE_0005671:0.00003780)NODE_0041993:0.00000553,((IMS-10020-CVDP-C69A5ECB-45F9-4C74-A1D6-938BEF12D062:0.00003292,(IMS-10338-CVDP-7DD09BC1-866C-42EA-A9E0-92917AC9384E:0.00005735,(IMS-10116-CVDP-BAE1CEE1-C600-49ED-9CD0-96F01517C1ED:0.00003070,IMS-10116-CVDP-B87345F2-11A9-4086-8BD6-57FE5A9D55AA:0.00003947)NODE_0042014:0.00005295,(((IMS-10257-CVDP-680178E4-1BD2-4CE2-B3BF-78BB3888F1C5:0.00000338,IMS-10257-CVDP-6D3E4CAE-00B3-41E5-8FC3-9A9E5FB5497C:0.00000338)NODE_0004652:0.00001363,(IMS-10257-CVDP-BA7CDBF7-7E64-49A6-860C-FC7DB35F555D:0.00000338,IMS-10257-CVDP-56426894-2942-4C1B-8143-ABFBA0CC0B0F:0.00000338)NODE_0004655:0.00001363)NODE_0042020:0.00004850,((IMS-10013-CVDP-20810414-DEF7-4AD9-B571-E142C3A0DEE6:0.00000676,(IMS-10338-CVDP-080B3D08-EEDC-4942-8DA6-2639956A6CE3:0.00000338,IMS-10338-CVDP-2A58774C-9021-400A-902F-11B463368E77:0.00000338)NODE_0042019:0.00002749)NODE_0042018:0.00003549,(IMS-10116-CVDP-C48B2BCE-7A42-4AC4-8103-7B18212074B8:0.00007682,(IMS-10116-CVDP-95C37511-626B-4D9B-B0FD-FB4632D527B7:0.00001351,(IMS-10013-CVDP-CE7742DA-018E-45A7-87A6-D13DCDB4D359:0.00000237,IMS-10013-CVDP-E2607AE7-F182-4102-A64B-77FCAAF82352:0.00000676)NODE_0005698:0.00001771)NODE_0005696:0.00001070)NODE_0005694:0.00002242)NODE_0004656:0.00000134)NODE_0004629:0.00002253)NODE_0042010:0.00002161)NODE_0042009:0.00013320,(((IMS-10097-CVDP-EBB75B82-1D3E-4639-A1E1-613885D6734C:0.00000000,IMS-10013-CVDP-9FCA7B6A-F4B3-495F-9D25-4BF2DD40D6C7:0.00013151)NODE_0042031:0.00000886,(IMS-10594-CVDP-D91FDF9D-5E7D-42DA-A31A-418283FACACC:0.00003776,(IMS-10594-CVDP-44B69024-F0A4-48B7-842B-A3B1E5ACB993:0.00000224,(IMS-10013-CVDP-2C326574-C293-4177-8207-3FAB14CFC0B0:0.00000483,(IMS-10603-CVDP-95AAFF8C-73E4-4CED-AFE3-F7046B9005AB:0.00001536,(IMS-10150-CVDP-5EC0D7C9-5FA7-4E87-9797-203F8BF3BCFF:0.00000284,(IMS-10603-CVDP-89A4E968-6B66-462F-9526-DC126EF90AA5:0.00001096,IMS-10338-CVDP-4D09C12C-3799-4256-B592-67C21E462A3A:0.00000000)NODE_0005707:0.00000503)NODE_0005706:0.00001033)NODE_0005705:0.00000481)NODE_0005704:0.00000179)NODE_0005703:0.00001360)NODE_0005702:0.00009603)NODE_0042024:0.00000880,((IMS-10087-CVDP-61880EBD-F88B-4D0F-B7FF-BBD95825F321:0.00001552,IMS-10225-CVDP-7281A928-7778-42B0-A146-F58E765E402E:0.00000676)NODE_0042033:0.00004596,((IMS-10020-CVDP-ED33C00B-ADC4-4D0F-BF49-682D18D8D57A:0.00000000,IMS-10150-CVDP-A4B37386-C662-4DDB-A242-E3F55ECD2316:0.00002192)NODE_0042036:0.00003969,(IMS-10020-CVDP-CE87C094-F68D-4174-BC7E-B39B89061D37:0.00003069,(IMS-10013-CVDP-6B741787-F8CB-42F8-B17A-9B29C1E977F0:0.00002864,((IMS-10294-CVDP-0467DB8B-8ED1-491D-BBFE-694CD8923C9B:0.00000062,(IMS-10294-CVDP-F46735E7-EA05-4E35-9A56-53FF4EB4E91E:0.00002027,IMS-10227-CVDP-6E07922E-9EDF-4C96-A90C-078233CEA2D1:0.00000054)NODE_0005716:0.00001323)NODE_0042043:0.00005716,(IMS-10225-CVDP-2D8096DD-0FAE-4228-B7A1-B5CCEE2B7A5F:0.00000499,(IMS-10020-CVDP-8B3D3167-7E41-4619-9A73-808F1041CE02:0.00000142,(IMS-10020-CVDP-EF7872BB-C806-45F4-B0E2-47B2B8703387:0.00000660,(IMS-10294-CVDP-44CEB4B3-7507-4F73-B257-46AEDFD41112:0.00000000,IMS-10594-CVDP-211BF25C-B8AA-4BAD-97E2-AB9FEE07483B:0.00000219)NODE_0005721:0.00001317)NODE_0005720:0.00000140)NODE_0005719:0.00000357)NODE_0005718:0.00000676)NODE_0005714:0.00000593)NODE_0005713:0.00001301)NODE_0005712:0.00001119)NODE_0005710:0.00001741)NODE_0005708:0.00004604)NODE_0042023:0.00002791)NODE_0042008:0.00008708,(IMS-10116-CVDP-6D2A4EC3-F1C9-4B22-A8D4-775600781B11:0.00010213,(IMS-10033-CVDP-D57B20E4-4AA5-4056-A189-B166FAF575A2:0.00002562,((IMS-10082-CVDP-2F23D1FD-F42D-47BF-BEE4-1233255F69AD:0.00005969,(IMS-10013-CVDP-22FC0D92-6AFE-4494-A931-D580DD68EE21:0.00001487,(IMS-10294-CVDP-8C3ED878-2B95-453F-86F9-A28EFA94080D:0.00002021,IMS-10116-CVDP-FDC44904-37B0-4FB3-945F-F00AF01C087F:0.00000486)NODE_0005727:0.00002535)NODE_0042063:0.00002070,(IMS-10209-CVDP-B13D5C16-1EFF-4206-93F1-F53A78DFE675:0.00000000,IMS-10209-CVDP-CB8A0379-783D-44BF-B353-B30360B72302:0.00000000,(IMS-10209-CVDP-1CC31225-FED8-468D-8FB3-F0B9CBB59652:0.00002864,(IMS-10209-CVDP-74AE72D5-7806-4642-8122-54B833039565:0.00001351,(IMS-10209-CVDP-A225A0D8-C976-420C-A10E-BED57C9722E0:0.00001351,IMS-10209-CVDP-A3C1C262-9BF0-4AFC-9108-2D9BBB9C27BE:0.00001351)NODE_0042076:0.00004603)NODE_0005731:0.00002828)NODE_0042074:0.00005027)NODE_0042072:0.00002681,((IMS-10215-CVDP-CA546266-570D-4593-BD20-28557042E53E:0.00000676,IMS-10215-CVDP-5BC13F6F-7489-4823-B89B-74B19A5262E4:0.00000676)NODE_0042083:0.00001533,(IMS-10215-CVDP-8AC98DA0-3B91-4E5B-9442-6EF085015051:0.00004185,IMS-10215-CVDP-BC90F522-42FD-400B-A0E6-026244976261:0.00002650)NODE_0042084:0.00003065,((IMS-10165-CVDP-5A58B858-D837-477A-B7EC-804821DFEF02:0.00000000,IMS-10116-CVDP-3A2E23AD-482D-4B3F-A461-EC1194FB6631:0.00002192)NODE_0042081:0.00004176,(IMS-10122-CVDP-0943E90F-382F-4200-A955-6C284812D84C:0.00000000,(IMS-10122-CVDP-1AC339B2-9464-4D95-8342-3519A9271572:0.00000000,IMS-10122-CVDP-09876A39-9058-4AE6-87D2-662D7DD496E9:0.00000000)NODE_0005741:0.00003068)NODE_0005738:0.00001546)NODE_0005736:0.00001539)NODE_0042077:0.00003103,((IMS-10013-CVDP-8D4B7169-ACBA-4882-8602-4825CDC5F00E:0.00002850,(IMS-10261-CVDP-748EEAAB-0EE9-45CE-80CE-CE5F64C07EA7:0.00003076,(IMS-10261-CVDP-3CD77CBC-7BA6-4186-AB02-BB7B9E6CE892:0.00000000,IMS-10082-CVDP-52A13230-E416-4D4A-9EF5-A1DE2610A1D6:0.00001534)NODE_0005748:0.00001323)NODE_0042057:0.00002404)NODE_0042056:0.00003229,(((IMS-10261-CVDP-5A516BA4-D180-486D-8744-D316A4FEE0F1:0.00002635,IMS-10261-CVDP-FE68434D-726B-4E79-92E2-B99235528E4B:0.00002855,(IMS-10225-CVDP-09E90C6D-F73E-4607-AC23-0D252BF237F0:0.00004190,IMS-10116-CVDP-989DD4E6-4E49-4D0F-B137-F7170B4C21D1:0.00005724)NODE_0042053:0.00003267)NODE_0042051:0.00003038,(IMS-10116-CVDP-542F52BE-69EC-4F58-943E-21CB09121329:0.00001584,(IMS-10267-CVDP-8E364010-074E-4B39-85C1-5A931BD0C6E6:0.00000465,(IMS-10150-CVDP-E8E4E25E-BF37-4D76-8D0E-9F916F33735F:0.00000903,(IMS-10150-CVDP-1090FA1E-5CE6-45D5-9620-3EF4451DDC20:0.00002192,IMS-10082-CVDP-5023DF2B-CC04-4BC4-B0C2-0128461A2FF6:0.00000000)NODE_0005756:0.00001779)NODE_0005754:0.00000658)NODE_0005753:0.00001557)NODE_0004710:0.00000802)NODE_0042046:0.00003810,(IMS-10215-CVDP-0BC2A04B-E672-4587-9386-8356F9C6DC88:0.00005164,(IMS-10656-CVDP-0D55B5D9-72CF-4BC8-8C1A-F7E396FE9027:0.00000197,(IMS-10082-CVDP-E6325410-A735-40A4-A44E-B2C01957C8D2:0.00001351,IMS-10082-CVDP-46D91B9C-E6FF-4355-A597-D49497826BC5:0.00001351,((IMS-10150-CVDP-83E6D075-5549-484C-B0C8-288096BBB529:0.00000225,IMS-10150-CVDP-EA2DC674-BAC7-4C19-A37B-B589EB11656B:0.00000225)NODE_0005762:0.00001097,(IMS-10150-CVDP-AE4EDABF-F600-4848-9AF5-A7F16223F320:0.00000676,(IMS-10116-CVDP-2D0C575B-71B7-40A8-988D-CA692A972282:0.00000496,IMS-10082-CVDP-42EEEDAA-AB5F-44E4-AC5B-39C1A6A222E1:0.00007291)NODE_0005764:0.00003248)NODE_0005763:0.00000866)NODE_0005761:0.00000686)NODE_0042065:0.00002572)NODE_0005759:0.00001241)NODE_0005757:0.00001471)NODE_0005749:0.00001855)NODE_0005744:0.00001862)NODE_0042045:0.00015439,(((IMS-10122-CVDP-8A90784D-E05B-46D8-A06E-C3C91EE87B58:0.00006839,((IMS-10117-CVDP-1811A5E4-932C-406D-A31E-8E61C8DA23B3:0.00000087,IMS-10116-CVDP-6EDB4F22-EE5E-4FEF-A10C-EA14F36A5F12:0.00004032)NODE_0005769:0.00004523,(IMS-10117-CVDP-6D155B5C-BF55-4CAD-A195-A4FDEB685EB9:0.00002645,(IMS-10117-CVDP-3B20A80B-BC20-41DD-9F0B-277AE991DA1D:0.00000013,IMS-10117-CVDP-A9048048-B63F-40CA-94AE-32ADE6A3F188:0.00001328)NODE_0041912:0.00004386,(IMS-10013-CVDP-76CAF828-7BDF-455D-B3E9-FED091A033D2:0.00003069,(IMS-10117-CVDP-1CF1A288-D101-4F24-9528-2461EB580998:0.00000464,(IMS-10117-CVDP-EEC62E8F-FADC-404D-A77B-C34A28E37966:0.00000000,(IMS-10117-CVDP-BF370F9C-CDC5-48B6-A0B5-65BA22B9F51C:0.00000877,IMS-10117-CVDP-F16A3D9E-BEAE-47D1-B57D-B37B05CCE06B:0.00000000)NODE_0005776:0.00003069)NODE_0005774:0.00000464)NODE_0005773:0.00001071)NODE_0005772:0.00001549)NODE_0041906:0.00001527)NODE_0005768:0.00001352)NODE_0041903:0.00001409,((IMS-10117-CVDP-ABD99B39-3AB6-43F4-8B4E-5364C141830B:0.00000219,IMS-10117-CVDP-92229BBC-F29E-458B-A5F8-D907A76197BE:0.00000000)NODE_0005778:0.00002920,(IMS-10020-CVDP-E0BEFA58-5EE2-4C28-A00C-B5EEFCBB2912:0.00001788,(IMS-10188-CVDP-DF2133C2-8103-4FF1-B05A-8B0AE573AF97:0.00007261,IMS-10033-CVDP-4C13A6BE-409C-4EF5-B915-8EC03F91FEFC:0.00000028,(IMS-10013-CVDP-42EDFC18-88AC-4580-8D89-DDC08F95FB46:0.00001351,(IMS-10004-CVDP-756F9D43-FDCD-4E59-A103-D9F5DE577198:0.00000000,IMS-10116-CVDP-A76893A6-F120-4D76-90BF-E2EAABDD38C2:0.00001753)NODE_0041918:0.00002885)NODE_0005781:0.00001526,(IMS-10146-CVDP-F381D5E6-26D4-46D4-9CE3-E1B6A8C813B6:0.00010741,(IMS-10150-CVDP-B3683D98-A1C4-422C-90C1-92E0AD1549FD:0.00000000,IMS-10013-CVDP-BA7CAD3A-EAB1-471B-8149-5120765F5838:0.00006795)NODE_0041921:0.00002194,(IMS-10020-CVDP-9E1047DC-0A83-4917-8AE8-E0DDBAFE1F98:0.00000000,IMS-10020-CVDP-17B6C7C8-4C99-4424-920E-8C9FBB3FD622:0.00000000)NODE_0005785:0.00001317)NODE_0041919:0.00002875,(IMS-10146-CVDP-EF79BE6C-088D-4C51-B136-DBBA79B56DD1:0.00009228,IMS-10117-CVDP-C2115B59-F7A2-487B-9BBF-0714229E6A08:0.00001557,(IMS-10146-CVDP-B685F2D3-1E2A-4F79-A9C8-B56A703E74E9:0.00004693,IMS-10004-CVDP-58D97512-3603-4DE4-BE00-D36B4E645EB2:0.00005132)NODE_0041927:0.00004535,(IMS-10004-CVDP-82F36212-5AFA-49BC-9B28-D2066332AC8B:0.00002630,IMS-10004-CVDP-A32DEFEB-0B04-4BB3-8EF4-F7B4854D6E34:0.00001535,(IMS-10004-CVDP-38D2A72F-C20C-4FC8-8526-416E6EF1168E:0.00000000,IMS-10004-CVDP-CC08A25B-3A45-4985-8E85-CC9E7DF0B65C:0.00000000)NODE_0005789:0.00002630)NODE_0041932:0.00004625,((IMS-10117-CVDP-609A7E73-0827-466A-BFE6-FA9261A6AB8E:0.00000000,IMS-10117-CVDP-1FE7D057-171C-41EA-A956-469F6596F5AC:0.00000000)NODE_0005791:0.00001119,(IMS-10117-CVDP-D44E2D39-6B05-4B57-9B97-E1E6CE0CB5E6:0.00000000,IMS-10013-CVDP-4EBFA4AF-D274-4F3E-BF9E-3340D2E04100:0.00000219)NODE_0005793:0.00001119)NODE_0005790:0.00000000)NODE_0041924:0.00001539)NODE_0041914:0.00007239)NODE_0041913:0.00003543)NODE_0005777:0.00002479)NODE_0041900:0.00003211,(IMS-10257-CVDP-F0991120-D639-4C4E-BBFA-0A136573B747:0.00008924,(IMS-10146-CVDP-2A0013A2-E4A6-4BAE-ABDB-ED05FA1C7F8B:0.00008769,((IMS-10146-CVDP-DE31A424-AA54-4090-9309-2613DE911990:0.00002930,(IMS-10116-CVDP-86C4EE16-3E8C-4C02-BD85-58BB06F82E8A:0.00005727,(IMS-10146-CVDP-DAB882B1-361F-43D3-8FB9-A57FBF88C095:0.00003577,IMS-10146-CVDP-8EF75842-0BAC-4366-8C80-4DD99448EE18:0.00003577)NODE_0041972:0.00005876,(IMS-10146-CVDP-B412B8DD-6464-47CE-87B4-0DDF686AEDC9:0.00001788,(IMS-10116-CVDP-83305524-FC99-4AD2-BAD7-28FB9E0A52A3:0.00004435,(IMS-10013-CVDP-C887AFB6-04C6-48D9-8BF9-49107E19755D:0.00010849,(IMS-10188-CVDP-68F0B0E0-32C1-453B-A2D8-C7D9A9BDCBED:0.00000524,(IMS-10146-CVDP-F1FABEE2-782A-48B5-9E77-CB873D4106AD:0.00000676,(IMS-10116-CVDP-D269FBB3-11EC-4EB0-A09E-8BB4A563FED8:0.00000000,IMS-10146-CVDP-EF5C2F72-8713-4A88-85AF-2B4922288A3F:0.00000219)NODE_0005807:0.00001552)NODE_0005806:0.00000725)NODE_0005805:0.00000901)NODE_0005804:0.00001257)NODE_0005803:0.00001298)NODE_0004769:0.00001528)NODE_0041971:0.00004874)NODE_0041970:0.00014284,((((IMS-10122-CVDP-F089ED2F-EE16-41A5-9C3B-4F5EDC9042A9:0.00003736,(IMS-10122-CVDP-C2E34584-4369-4EF7-9621-8B71609DB142:0.00000136,IMS-10013-CVDP-36ED2F0B-FDCD-4A78-A663-B2513E55C726:0.00009561)NODE_0042005:0.00006230)NODE_0005811:0.00002649,(IMS-10227-CVDP-F0F1689A-9F3B-49E6-A121-28C7EF858FFC:0.00006148,(IMS-10116-CVDP-C1B4C35F-68D9-4061-8DDD-637046CCD40F:0.00003776,(IMS-10116-CVDP-27209A63-6186-4AA0-9AFB-3C3D6BE4D39E:0.00000460,IMS-10116-CVDP-75A478DE-599A-40A4-99F4-9D15102F4E97:0.00000241)NODE_0004806:0.00001344)NODE_0004783:0.00003249)NODE_0041966:0.00010319)NODE_0005810:0.00009466,(IMS-10020-CVDP-457D9F92-256A-4242-B56B-CC7DACD5075C:0.00003570,IMS-10020-CVDP-FFBE9559-84C5-4BF1-941F-EFD0B277A68E:0.00002693,IMS-10265-CVDP-3C489322-BBC4-4709-9838-145112C9D132:0.00001159,IMS-10020-CVDP-18CFC30B-BA3B-4486-BAC4-66DA069841F2:0.00002693,(IMS-10265-CVDP-3822BA01-DCA8-4C78-8F40-B359F9E090A6:0.00000012,(IMS-10020-CVDP-2FFD03D7-3A3C-42F5-AFCB-2810BAE565C3:0.00000000,IMS-10020-CVDP-FA2C9A7D-1EE4-400F-A10D-DCDAA4AD3047:0.00000000)NODE_0005816:0.00001546)NODE_0005815:0.00001147,(IMS-10020-CVDP-DCD693F5-F37D-4493-BC6F-95A7EECAD742:0.00001538,(IMS-10020-CVDP-09F22065-AE56-47CE-82C7-FEBC334B816E:0.00001985,(IMS-10020-CVDP-91DDA09F-BD42-4F31-8944-963C008FC1E0:0.00000000,IMS-10020-CVDP-331EE8C8-0765-49D7-B303-AB0E58DEAEB7:0.00000000)NODE_0005820:0.00000670)NODE_0005819:0.00000868)NODE_0041989:0.00005758)NODE_0041982:0.00001761)NODE_0005809:0.00004838,(IMS-10033-CVDP-8448A09E-B75D-4F70-A261-9E93E1E724A5:0.00000000,(((IMS-10020-CVDP-6C9DE43E-1D93-4A37-91C5-6B433C5D3419:0.00001105,(IMS-10020-CVDP-9D404D9B-6B35-436A-942C-B4F621E7EDF2:0.00003326,IMS-10020-CVDP-03C73790-AC23-47C3-9404-BBB05667C47B:0.00003984)NODE_0005825:0.00002600)NODE_0041898:0.00005367,(IMS-10020-CVDP-DB87952F-250D-4BC1-9286-8BA3EED3A765:0.00002651,(IMS-10020-CVDP-4A2DD268-950B-418D-9CEA-46CEC7A00400:0.00002415,((6166ba5c81e18c1c41cede06:0.00001315,6166ba5b81e18c1c41cecd60:0.00003069,(6166ba5c81e18c1c41cedd43:0.00000000,6166ba5c81e18c1c41cedcf2:0.00000000)NODE_0005833:0.00000658)NODE_0041959:0.00001976,((IMS-10146-CVDP-88C74C3E-2F81-4185-BE65-5A9E21F7CD5B:0.00000018,IMS-10146-CVDP-1FA133BB-1C0A-430B-B34A-7927A82A2497:0.00000676)NODE_0041876:0.00001522,(IMS-10146-CVDP-8BC8676D-FF2D-4FA7-B059-FC9F8CD1BEE9:0.00001332,(IMS-10533-CVDP-98D7DCFB-15FB-4DA1-B3D7-A04E135544C1:0.00001321,(IMS-10020-CVDP-4D0AADC3-D374-4A28-A443-DFCFD27F0102:0.00000000,IMS-10533-CVDP-BD2BA098-E891-4FA7-B20B-E48FDF29C440:0.00000438)NODE_0041957:0.00001540)NODE_0041956:0.00004833)NODE_0005836:0.00000865)NODE_0005834:0.00000436)NODE_0005830:0.00000878)NODE_0005827:0.00000455)NODE_0005826:0.00002067)NODE_0005823:0.00004089,(IMS-10004-CVDP-7420F8AB-13F9-45BC-BC42-64505C78D05E:0.00000072,(IMS-10013-CVDP-6C01EE19-D91D-43CA-BFA4-B783DB99BD19:0.00000606,(IMS-10013-CVDP-212678CD-C231-4879-B0BF-314360894034:0.00000676,(IMS-10020-CVDP-609D8E02-F88F-4470-8FDD-2FDFC07FFF56:0.00000388,((IMS-10013-CVDP-27076FB6-6A41-4F9E-AD53-F093C3FCB3C9:0.00000000,IMS-10013-CVDP-3DA57F15-2825-4955-8749-28BDA0B8CB89:0.00000000)NODE_0005845:0.00001317,(IMS-10020-CVDP-B86568C7-1211-4192-839A-6A8728F52611:0.00000506,(IMS-10020-CVDP-73EBE28F-8B56-456A-8FB9-5BE00E047C78:0.00000676,(IMS-10020-CVDP-741F1D38-1D80-4C4D-885E-7E4207F4ED0C:0.00000437,(IMS-10146-CVDP-3B76D957-96C7-4085-BC70-6C3191C7F581:0.00000303,(((IMS-10150-CVDP-F3C05022-F614-44E6-B466-A99017362071:0.00005303,IMS-10122-CVDP-EE9DE227-2346-406A-B007-A6BCFEE7B804:0.00002015)NODE_0041954:0.00005719,(IMS-10272-CVDP-8F361C33-9450-4ACF-9643-EAC996406B25:0.00000000,IMS-10272-CVDP-244B735D-2DCB-41FB-AF3E-5DB17F77FF26:0.00000877)NODE_0041883:0.00002913)NODE_0005852:0.00007557,(IMS-10020-CVDP-2ACA93B3-0AE4-4BCE-9300-BE9E53C6FE8B:0.00000238,((IMS-10020-CVDP-48689C37-C7F3-4261-A1E4-E63B33F21DD1:0.00000000,IMS-10020-CVDP-185AA6A4-0F4A-485F-8972-2DBEE1048F4F:0.00000000)NODE_0005860:0.00001134,(IMS-10020-CVDP-AC8517C4-EA2F-4969-AB08-56CFA7CC5B43:0.00000237,(IMS-10020-CVDP-2BD35B01-FD80-42DE-98D4-3F4273C69BE6:0.00000012,(IMS-10020-CVDP-70024A03-CCA8-4D2B-8C2D-8B6A09967C17:0.00000105,(IMS-10116-CVDP-EC5E9967-1F1A-419F-9BFF-70CC5ED761E6:0.00013171,((IMS-10020-CVDP-4385243F-6356-46EA-AE74-2E8ADFBE9791:0.00000219,IMS-10020-CVDP-C08F5659-7EDE-4638-97CA-280709C07E3B:0.00000000)NODE_0005866:0.00001798,(IMS-10020-CVDP-AD1720F1-9443-4DE1-9D83-4DC3B219CD14:0.00000444,(IMS-10020-CVDP-E8ABB40F-D8DC-4317-9B17-4B27B935CD4C:0.00000459,(IMS-10020-CVDP-EE1D078C-145A-4EEB-BAEF-9B5F2ABABA8C:0.00000662,(IMS-10020-CVDP-EABB1D7D-ED96-4E91-919F-2FFA061865AA:0.00000676,(IMS-10020-CVDP-C3E7255A-6BB3-433B-91B0-C6B6B278D6B2:0.00000030,(IMS-10020-CVDP-B0E044A7-2B65-4AE0-8D09-108188CF737D:0.00001345,(IMS-10150-CVDP-90094F50-D8C0-4C68-B535-CAF7523B4E0F:0.00000676,(IMS-10020-CVDP-C81CE60D-52B8-4BBA-B7AB-316F2B66E71F:0.00000663,(IMS-10150-CVDP-51FDA0A6-1912-4926-B596-8DED14F179DB:0.00000167,(IMS-10150-CVDP-C2F44782-0E2F-43FE-A03F-56C1C40E9F2B:0.00000676,(IMS-10023-CVDP-6F7F8498-2DDC-4CA6-B3ED-0A29431556EF:0.00000000,(IMS-10001-CVDP-07530B8D-3E73-47FE-AF7E-495B202281A1:0.00001351,IMS-10013-CVDP-ABEDDA4A-5492-458E-A1B1-61605E253ADF:0.00000255)NODE_0005879:0.00001937)NODE_0005878:0.00001114)NODE_0005877:0.00000149)NODE_0005876:0.00000716)NODE_0005875:0.00000670)NODE_0005874:0.00001327)NODE_0005873:0.00000000)NODE_0005872:0.00000645)NODE_0005871:0.00000425)NODE_0005870:0.00000455)NODE_0005869:0.00000423)NODE_0005868:0.00001136)NODE_0005865:0.00000852)NODE_0005864:0.00000743)NODE_0005863:0.00001440)NODE_0005862:0.00000664)NODE_0005861:0.00000677)NODE_0005859:0.00000200)NODE_0005857:0.00001026)NODE_0005850:0.00000353)NODE_0005849:0.00000792)NODE_0005848:0.00000677)NODE_0005847:0.00000488)NODE_0005846:0.00001249)NODE_0005844:0.00000387)NODE_0005843:0.00000726)NODE_0005842:0.00000588)NODE_0005841:0.00000123)NODE_0005840:0.00001063)NODE_0005822:0.00001494)NODE_0005821:0.00000524)NODE_0005808:0.00000251)NODE_0005798:0.00000103)NODE_0005796:0.00000375)NODE_0005795:0.00000123)NODE_0005765:0.00000524)NODE_0005724:0.00000662)NODE_0005723:0.00000857)NODE_0005722:0.00001956)NODE_0041874:0.00000666)NODE_0041698:0.00001610,(IMS-10117-CVDP-F28F0E82-FD49-4696-A74E-A006ED4E88FB:0.00013672,((IMS-10020-CVDP-04F71562-D57E-4EE8-83D0-A0906444226D:0.00001606,IMS-10020-CVDP-35BD9964-D957-40EE-881D-745D1C93B0A5:0.00002702)NODE_0042450:0.00003386,((IMS-10013-CVDP-96D9AF39-4573-41D7-9AD6-4A93BF6A66FE:0.00003568,IMS-10087-CVDP-E9266D07-306B-4FBA-B04A-8DD296C28121:0.00004884,IMS-10267-CVDP-952C94D4-02DC-42C3-AE6C-13EB81FCE2DD:0.00004884,(IMS-10117-CVDP-68A43921-1F25-4640-A54C-45B5D7BA6728:0.00017550,(IMS-10587-CVDP-53E16572-E644-426F-A6CC-C9E4B0342672:0.00001108,((IMS-10150-CVDP-CC21C93F-1F89-44D0-A337-60EEE105ACAE:0.00000676,IMS-10087-CVDP-D9F15B41-8B38-4B32-9A61-5D4B15A9AAAB:0.00001552)NODE_0042474:0.00006351,(IMS-10116-CVDP-272BE0D5-3F91-42B7-8631-9FB287DFE15C:0.00002630,IMS-10116-CVDP-6C454DF3-991E-4AE6-AA4A-F9B4AA1F5E63:0.00000000)NODE_0005066:0.00004396)NODE_0042472:0.00008328)NODE_0042471:0.00004606)NODE_0042470:0.00002018,(IMS-10020-CVDP-D4DE4CD4-69E5-441E-9655-97CAC7536F73:0.00003096,(IMS-10267-CVDP-F6FCF121-F71C-457D-99C5-2E2B7B84AD85:0.00002854,(IMS-10341-CVDP-FAF613FD-1AF3-4CB9-A5D1-9B00E6B44DB7:0.00030687,(IMS-10267-CVDP-8CF90FBB-B939-4216-AD52-B1FEEB1F89F6:0.00000000,IMS-10267-CVDP-9F28431E-364F-452F-AD85-18893C667A8A:0.00027397)NODE_0005070:0.00001317)NODE_0005069:0.00001099)NODE_0005068:0.00001557,(IMS-10116-CVDP-57E9E342-5966-4D6E-884F-2ACD83AA54D6:0.00003301,(IMS-10257-CVDP-9B30D75E-7984-4793-90A2-559FCAB433A8:0.00000000,IMS-10116-CVDP-52A38A22-83D9-4134-A1D6-DEDF7F547D6A:0.00002411)NODE_0042483:0.00011849,(IMS-10061-CVDP-CB4C0D95-00D9-492E-B4CB-0E8D805D310A:0.00005057,IMS-10061-CVDP-1CF56697-021A-483C-84EF-843482783243:0.00008783)NODE_0042486:0.00012052,(IMS-10150-CVDP-972D1CE9-47E0-46A2-B60F-5067F78270BC:0.00009440,IMS-10375-CVDP-2DEFCBF9-743C-4A2D-9E38-ED1C53270CF1:0.00001988)NODE_0005074:0.00001752)NODE_0042481:0.00005714)NODE_0042476:0.00002006,(((IMS-10150-CVDP-4B70D91A-120A-458D-B4BC-8D6B48618A62:0.00002871,(IMS-10267-CVDP-3EEF5E54-CEAE-41D1-9311-650B5781D398:0.00002859,(IMS-10097-CVDP-946D3A8A-93E1-410D-B1EC-125DFF632F97:0.00000000,IMS-10150-CVDP-628C311C-A9FF-41F1-A15D-38DF887975AC:0.00001096)NODE_0005081:0.00002859)NODE_0042514:0.00005930)NODE_0042513:0.00015334,(IMS-10116-CVDP-DE8109F3-B1D3-4DCF-A2F4-7280B070B234:0.00012398,(IMS-10013-CVDP-91938862-EBCF-4CEE-BEB6-01DCF6EA05A0:0.00000000,(IMS-10061-CVDP-B0BE3628-5C06-4366-84B3-98D4A9D793B8:0.00000005,IMS-10116-CVDP-9A9C2C90-3829-4702-8B32-6AB3BB89F1F3:0.00007237,(IMS-10150-CVDP-54E7008E-890E-41D8-87AC-F894FCAACD6F:0.00004644,(IMS-10150-CVDP-D943C849-D6F9-4367-946E-18B9A177B055:0.00000000,(IMS-10294-CVDP-8C1E38DE-4FFC-423F-A297-CE2F41D62962:0.00001333,IMS-10116-CVDP-68E33B9A-F7EB-4C4D-91E4-88CDD7EFD943:0.00000676)NODE_0005091:0.00000201)NODE_0005089:0.00002233)NODE_0005087:0.00000183)NODE_0042516:0.00014023)NODE_0005085:0.00000563)NODE_0005082:0.00001204)NODE_0005078:0.00000821,((IMS-10225-CVDP-47F9652B-E148-4940-A497-C5BEAF2D9638:0.00002214,IMS-10087-CVDP-78ED89C6-194A-442F-9AB8-D48FDF222C05:0.00003748)NODE_0042497:0.00015906,((IMS-10116-CVDP-E979F419-CECF-4FD6-8EDA-3BF7FADB492F:0.00000662,IMS-10116-CVDP-2D98B444-EB52-41CF-A8CA-20E8EAD049AD:0.00002416)NODE_0042499:0.00002436,(IMS-10341-CVDP-31334A78-1143-47B6-970D-84AC36B8DD95:0.00002027,IMS-10341-CVDP-3728E068-A574-4EBD-8E11-E8EFD63EF7DA:0.00000493)NODE_0042500:0.00019701)NODE_0042498:0.00003625,(IMS-10004-CVDP-E20821B3-890A-492C-836B-CE38674D1000:0.00003842,((IMS-10116-CVDP-B5CCACF4-51B1-41FC-9DF2-DB02C11A57E9:0.00001534,IMS-10116-CVDP-7418AB3C-40CF-468A-90D6-711AAF4D7B4B:0.00000000,IMS-10116-CVDP-9B542AAD-F262-458E-9C45-100DDA236827:0.00000877)NODE_0042493:0.00000915,(IMS-10117-CVDP-753269B0-E1B9-4C04-8B0E-572514DC71CB:0.00000000,(IMS-10338-CVDP-BEF1FE7B-D8E7-4CA1-BED4-EB41494B544A:0.00009035,IMS-10150-CVDP-5BB425C9-91C8-4B67-B6DB-9985E5262613:0.00017583)NODE_0042491:0.00003458)NODE_0005100:0.00003983)NODE_0042490:0.00002051)NODE_0042489:0.00001347,((IMS-10116-CVDP-79EC6947-1EA1-43D3-9FA4-FBCF8CDD8A35:0.00005932,IMS-10116-CVDP-61E57373-5D4E-4918-AF2C-89F90CB393B1:0.00005932,IMS-10116-CVDP-6991C454-9648-4B83-8BEC-BD6B04CB7A61:0.00005932)NODE_0042504:0.00003132,((IMS-10370-CVDP-5572EE5C-6BE4-435D-8FE8-FC320F125B9F:0.00000338,IMS-10370-CVDP-D37180A3-BB02-49A0-9576-D9D1FFE19BB1:0.00000119)NODE_0004955:0.00001202,(IMS-10370-CVDP-B905A76D-E806-48C5-9DE8-7CA4CD63F796:0.00000338,(IMS-10370-CVDP-BDA5D7D5-D286-41EA-9357-87C68034C791:0.00000295,(IMS-10370-CVDP-9454BD73-DB96-4808-B3B9-E7979D536B61:0.00000676,IMS-10370-CVDP-700BBA53-6683-47DC-9ACE-7513AC68E9BE:0.00000676)NODE_0005106:0.00001592)NODE_0005104:0.00001358)NODE_0004960:0.00001202)NODE_0004952:0.00001826)NODE_0042501:0.00015412)NODE_0042488:0.00000687,(IMS-10004-CVDP-2DAD553B-159C-4597-992B-BAD7A588DC1B:0.00003298,IMS-10061-CVDP-1F7AE1D1-6309-46CB-AE5D-BC0596F2D821:0.00000230,IMS-10061-CVDP-7666AFE1-C4BF-4426-8018-23C4867633D0:0.00000230,IMS-10061-CVDP-C80AE46F-2C17-4AFC-B387-BC4408D0C9F5:0.00000449,(IMS-10061-CVDP-32070503-78D6-4FF0-886F-60B7B3F6581E:0.00001541,(IMS-10294-CVDP-A9DE9555-E5D0-497F-80CB-74B4018FC039:0.00000676,(IMS-10294-CVDP-337C7FD2-D8EB-429C-9E84-CAA952C34BC0:0.00001753,IMS-10186-CVDP-9E9A0057-4AC7-41B7-9EB5-4C3455CDBF15:0.00000000)NODE_0005111:0.00001114)NODE_0005110:0.00007879)NODE_0042527:0.00001319,(IMS-10294-CVDP-223D8FA3-C988-4BCD-83E5-727CD8DE421A:0.00009880,(IMS-10261-CVDP-C905739A-42D4-4B6E-B77E-DEE636F5B0D7:0.00000160,(IMS-10261-CVDP-83E7B2FC-2C79-424C-9117-10DB3215C9BE:0.00000000,(IMS-10117-CVDP-A55C5231-1385-4CEF-AFA9-A069D21A69F2:0.00005352,((IMS-10294-CVDP-743AFF2D-99A8-4DAD-B2CC-DC90A5B7F728:0.00000261,(IMS-10227-CVDP-9D3D8B80-35CC-4D77-82E5-27F2AC87BEE2:0.00000043,(IMS-10186-CVDP-0599810D-5C7C-4896-9576-1E80273985B8:0.00002411,IMS-10294-CVDP-29C09345-1C7C-414D-81F4-C479CDE51953:0.00000000)NODE_0005122:0.00002892)NODE_0005120:0.00000657)NODE_0042522:0.00004290,(((IMS-10294-CVDP-11C11F9D-1186-4B12-9276-2C90AA0564B4:0.00000000,IMS-10294-CVDP-D9EEB1FC-8AFE-44D4-8335-FD77732F052D:0.00000000)NODE_0005125:0.00000973,(IMS-10294-CVDP-620AA6A0-7ACA-4509-B8B3-CFA172B998FB:0.00000000,IMS-10294-CVDP-C858E2EA-0322-49B3-A294-8EB8E00124D7:0.00000000)NODE_0005126:0.00000973)NODE_0005124:0.00000588,(IMS-10294-CVDP-D67AAC74-1A44-402F-9AFD-A62BCAFAC84F:0.00000445,(IMS-10294-CVDP-2419E6F7-26DA-44DE-91A7-7C7298259B41:0.00000185,(IMS-10294-CVDP-F7515A1F-4734-4C8B-9C0E-CD5D363F6A0A:0.00001412,(IMS-10294-CVDP-711302B1-46AD-4072-950B-52367D9AB9F4:0.00000219,IMS-10294-CVDP-BD826412-7FF6-42D6-BB98-5B9392307A35:0.00000000)NODE_0005131:0.00000973)NODE_0005129:0.00000526)NODE_0005128:0.00000480)NODE_0005127:0.00001116)NODE_0005123:0.00000798)NODE_0005118:0.00001239)NODE_0005117:0.00002976)NODE_0005116:0.00000817)NODE_0005114:0.00000953)NODE_0005113:0.00000213)NODE_0042521:0.00000824)NODE_0042487:0.00000542)NODE_0042466:0.00003377,(((IMS-10257-CVDP-DB606A38-084D-40FB-8614-9E65A22B8AFD:0.00009317,(IMS-10150-CVDP-BF28B473-E47D-470E-9E8A-24EFE33EBEDF:0.00000000,(IMS-10150-CVDP-B9737A94-871F-4A29-B65A-6361476BB55A:0.00000018,IMS-10150-CVDP-34D2A873-B5D3-406A-A46E-D302B36ABE3F:0.00000676)NODE_0005030:0.00001516)NODE_0042419:0.00004495)NODE_0042418:0.00013536,(IMS-10261-CVDP-DFD10724-EE72-4743-A814-09DFBA3D8406:0.00020926,(IMS-10116-CVDP-CF28D054-89DB-409C-8EE4-FB4F2296CAB1:0.00019438,(IMS-10013-CVDP-01742:0.00000000,(IMS-10294-CVDP-5A26BBEB-CDA3-48C9-808B-74A4443F3F42:0.00000000,IMS-10294-CVDP-0962855B-6AD2-4878-B535-9DFAF198CA7D:0.00000000,IMS-10294-CVDP-A87E0F10-E170-44EC-A26F-DFD0609C4F31:0.00010082)NODE_0042425:0.00010301)NODE_0042424:0.00000370)NODE_0042423:0.00000830,(IMS-10261-CVDP-318A6348-52B4-419E-BF8F-C676A34D74B1:0.00007399,(IMS-10150-CVDP-D0B4E4DB-72BB-4884-9A11-F35F8D4F120B:0.00004901,(IMS-10087-CVDP-A89BAD96-8E72-4635-B00A-59B3CA8BD40E:0.00001351,((IMS-10150-CVDP-BF61CF16-29F3-45CF-84F6-48B55BD4A1FB:0.00000929,IMS-10150-CVDP-227630A1-A2E0-427E-8C18-7E410B26A829:0.00000929)NODE_0005040:0.00000674,(IMS-10150-CVDP-76F93BD7-C6A9-4C00-B620-6CD15256FD90:0.00000929,IMS-10150-CVDP-ED89D3FD-4CF0-4CA8-BE4F-BDD1837B4A73:0.00000929)NODE_0005041:0.00000674)NODE_0005039:0.00001282)NODE_0005021:0.00002016)NODE_0042428:0.00017840)NODE_0042427:0.00005636)NODE_0042421:0.00000612)NODE_0042417:0.00000982,((IMS-10004-CVDP-A547369A-232F-4A97-9F34-FC7FDE08D7C9:0.00008785,(IMS-10116-CVDP-C4E91FCD-9BE1-488A-AFB3-A89B7B2B8733:0.00000000,IMS-10267-CVDP-FEB5180D-3DDF-49A0-8066-DBC6749D4C02:0.00001753)NODE_0042457:0.00017552)NODE_0042456:0.00004014,((IMS-10087-CVDP-833BF7CE-6C3C-47F0-9DCC-11CEF6B62226:0.00008575,IMS-10061-CVDP-40A6BB03-438E-4183-B8E3-1414342DB2CD:0.00008137)NODE_0042445:0.00027448,((IMS-10224-CVDP-69F5F209-936C-4C9C-B7ED-CBDB765AD219:0.00003729,IMS-10036-CVDP-BC93C48A-1FC8-41DB-85A4-D92B7E597163:0.00006579,IMS-10013-CVDP-75785CE4-37E2-4500-88F6-6C69512B8B72:0.00000003,(IMS-10116-CVDP-21C160DB-0B4B-4FBD-A42A-FA648F655651:0.00002668,IMS-10020-CVDP-7DB234D0-2B16-42D1-ACF5-23C50586B43B:0.00002229,IMS-10033-CVDP-A92A9887-EA1D-426A-8D97-E821FB7A85E0:0.00003106)NODE_0042174:0.00006541,((IMS-10116-CVDP-CBBFC1B2-96F9-43AC-A1C4-46053C1107B4:0.00001325,IMS-10116-CVDP-66212B8C-33D9-48C2-A4D9-D3DC423F0A18:0.00002860)NODE_0042167:0.00007735,((IMS-10020-CVDP-A0630DEE-D6C0-46FA-8D6F-C9E4BDF66CC1:0.00000207,(IMS-10370-CVDP-B203400E-4202-47A3-9EEE-CA534761F9BB:0.00000000,IMS-10013-CVDP-299346B8-0161-4812-9FF1-A94B9146623D:0.00000219)NODE_0005143:0.00000864)NODE_0005141:0.00000499,(IMS-10033-CVDP-9C5AA797-8B71-4EF7-ACAC-12DA62F00C91:0.00000676,(IMS-10116-CVDP-21296E74-E4A6-4AAF-959C-6A7A45B617E5:0.00000441,(IMS-10116-CVDP-DB8FCFFF-7724-411F-95CA-931136897CAC:0.00000676,(IMS-10116-CVDP-C1F09324-C23C-4255-91A6-5D340AEE579C:0.00000000,(IMS-10224-CVDP-505BB21B-D042-403E-A7BA-A47CC270161D:0.00000219,(IMS-10370-CVDP-98573462-B607-488F-9859-05AC5BD91BA2:0.00000438,IMS-10117-CVDP-FB6E714B-5ECB-48CC-A631-04D621D3D71F:0.00000000)NODE_0005152:0.00003069)NODE_0005151:0.00002849)NODE_0005150:0.00001114)NODE_0005148:0.00000642)NODE_0005147:0.00000673)NODE_0005145:0.00000468)NODE_0005140:0.00000683)NODE_0005138:0.00000149)NODE_0042159:0.00002258,(IMS-10257-CVDP-9649099E-B381-431D-B646-EE0026C54BB2:0.00035420,((((IMS-10375-CVDP-78C9CD83-B3A3-4255-854B-8EF67B03AF75:0.00000000,IMS-10117-CVDP-DDB5D24C-4343-4336-866A-19697634EFFE:0.00000219)NODE_0042336:0.00000879,(IMS-10150-CVDP-496FCA93-B53D-495A-B3B5-08AB9B789E33:0.00011616,IMS-10117-CVDP-8BAF6FA2-6B8D-4DDC-88E9-72B56E07F071:0.00000000)NODE_0005159:0.00001537)NODE_0042335:0.00004604,((IMS-10033-CVDP-02EC701D-3C94-4159-AE50-FB636714E0DA:0.00000000,IMS-10020-CVDP-3E9BC35B-8862-4DE9-84F9-F78B7CFE9392:0.00000438)NODE_0042342:0.00003515,(IMS-10036-CVDP-E4AC31D9-0B6B-45FB-9708-EE6CE4894606:0.00000000,(IMS-10257-CVDP-FBD02135-67E1-40D8-B43B-140C2D252EF8:0.00000000,(IMS-10116-CVDP-449C0E94-D3FA-4816-8CDA-D609557F387B:0.00000000,IMS-10116-CVDP-31B04055-E132-4DCB-AD11-87FFCD60A323:0.00000000)NODE_0042339:0.00005479)NODE_0005162:0.00002849)NODE_0005061:0.00001323)NODE_0042338:0.00008763)NODE_0042334:0.00002108,((IMS-10020-CVDP-E570BAA7-9FCC-4ED7-BFC8-67A3A3EBB054:0.00005061,(IMS-10020-CVDP-B63CDE82-FC0B-407D-AF1A-697E16FB96AE:0.00016658,IMS-10020-CVDP-2EFC6586-1416-472B-A74F-319986A5DB93:0.00010302,(IMS-10267-CVDP-72BF3B07-7542-4E6E-AEC7-944160B94C53:0.00000000,IMS-10173-CVDP-52B344FD-74C5-4C19-899D-B2EBB3EE5F42:0.00000658)NODE_0042091:0.00000877)NODE_0042089:0.00002650,((IMS-10004-CVDP-1D1D4B66-9D74-47B5-BFF4-41DE7C1FA1FF:0.00000237,IMS-10004-CVDP-16335F76-A92B-494F-BDFF-3FBE41AF2B1C:0.00000676)NODE_0042093:0.00011387,(IMS-10383-CVDP-00F06C6A-4996-4FAD-B109-F262BF98E4F3:0.00000000,IMS-10383-CVDP-2DA825C4-F0BC-4C04-95F4-EB4187C75BC1:0.00001534)NODE_0042094:0.00010090)NODE_0042092:0.00013383,((IMS-10117-CVDP-47D2A9AB-05AD-48CE-AE5F-49A9C9086E6A:0.00001326,IMS-10020-CVDP-8068F237-3D30-43E2-8135-076E6E58FAF4:0.00004175)NODE_0042096:0.00001967,(IMS-10117-CVDP-DD2451C3-30C7-4B06-84CF-62FF28D5CAE5:0.00004404,IMS-10117-CVDP-5A165B6C-B72F-4D75-B184-C83E0A996FF3:0.00003527,IMS-10117-CVDP-6123BE2B-D001-4544-A2DB-1AF1B3EF6C1D:0.00000678,IMS-10117-CVDP-5F1AE33D-2C01-4DA8-860C-4D7737B75A5D:0.00005061,IMS-10117-CVDP-C4C276BA-6CE8-43A1-A2B1-AFD097FA5BEE:0.00000239,IMS-10117-CVDP-AE33DA0E-5DAC-4979-ACCC-39664C088150:0.00000678,(IMS-10267-CVDP-C40A5E4C-4AEC-44B0-888B-E838574705DF:0.00001552,(IMS-10150-CVDP-0D8D221A-1CF7-4CF3-9DC4-6BF435A51256:0.00003330,(IMS-10150-CVDP-168B4330-4DBD-4193-87C2-ABC7271D3545:0.00002419,(IMS-10150-CVDP-E8CAE75E-13F0-4691-9786-C7FD172A0923:0.00002510,IMS-10150-CVDP-4E497F8E-54D8-4884-9CA6-18CDC2A16A94:0.00000099)NODE_0005086:0.00000566)NODE_0042132:0.00002883)NODE_0042131:0.00006332)NODE_0042130:0.00003071,(IMS-10117-CVDP-E4605BB9-80F7-4341-812F-A4C2706FE397:0.00000676,(IMS-10117-CVDP-D8CB785D-1E28-4000-892F-2F2C1D163A24:0.00000896,(IMS-10117-CVDP-F1F0A130-666C-424D-B156-7EF67E2EB1A1:0.00000038,(IMS-10020-CVDP-1A74C131-456C-4EBA-AD36-C2B8025E9429:0.00001555,(IMS-10020-CVDP-08274F15-BC4C-420F-B561-7D3082E2C562:0.00000074,(IMS-10020-CVDP-9ED7DC9E-B2FA-4C3F-9CA4-926A393A6B2A:0.00000002,(IMS-10150-CVDP-1B6327FD-33CD-4E47-B5D2-D8928511599A:0.00001973,IMS-10020-CVDP-26FC37AE-9592-481D-B07E-C8437D4ED1C6:0.00000000)NODE_0005187:0.00001317)NODE_0005184:0.00001168)NODE_0005182:0.00001700)NODE_0005180:0.00000455)NODE_0005179:0.00000859)NODE_0005178:0.00000656)NODE_0042100:0.00003071,(IMS-10117-CVDP-7FF502CB-B4C5-41E0-9658-A6C48F00D3BD:0.00000000,(IMS-10150-CVDP-57F23354-5EB1-40D7-94B9-B01FF8A74ECB:0.00007481,(((IMS-10150-CVDP-2459044F-7EB1-47D5-BD30-EDB6D515203F:0.00000000,IMS-10150-CVDP-341491AE-626B-4F53-998B-0688AFD51CD7:0.00000219)NODE_0042141:0.00003163,(IMS-10150-CVDP-828FE63A-E712-44D4-B6F5-CB75B34E9AD1:0.00001538,((IMS-10150-CVDP-BBB95764-ADF1-40D6-9F1C-AF86198E8611:0.00000676,IMS-10150-CVDP-F4EBE327-DA14-4CEC-802D-BFB3D52CF77C:0.00000237)NODE_0005197:0.00000923,(IMS-10150-CVDP-E093DD2F-9C38-47E2-B2CD-D563F7671167:0.00000338,IMS-10150-CVDP-16ED7B31-2D92-49AC-8D88-D2F6D70DA7CC:0.00000119)NODE_0005199:0.00000822)NODE_0005196:0.00000816)NODE_0005195:0.00001406)NODE_0005192:0.00001449,(IMS-10150-CVDP-5C9D5920-D87D-4F42-B7A1-D60537BC711E:0.00003131,(IMS-10150-CVDP-E3298D14-9DBE-47B4-9BBE-88D5EC37F2E6:0.00002455,IMS-10150-CVDP-9C7F610F-CF10-429E-BA90-A7E4D50A2F66:0.00005742)NODE_0042151:0.00001552,(IMS-10150-CVDP-88120C39-B641-49B8-8EF0-1AC6F5235DA0:0.00000676,(IMS-10227-CVDP-41BFC7FC-A4E9-4693-BC6F-2313A9B0619C:0.00001161,(IMS-10150-CVDP-AEEF1FF1-1257-493B-9CDF-D41B6FB727CC:0.00000879,(IMS-10150-CVDP-8A367A6F-290F-4AC7-B0A5-B277AEF9B23B:0.00000002,(IMS-10150-CVDP-07E288D3-E6A5-4E92-B1F3-7FF91EFC5AFC:0.00000438,IMS-10150-CVDP-CF3445AC-BEA7-4D4D-9FEB-0D1CC164961C:0.00000000)NODE_0005206:0.00001317)NODE_0005205:0.00000877)NODE_0005204:0.00000720)NODE_0005203:0.00000172)NODE_0005202:0.00002455)NODE_0042149:0.00001920)NODE_0005191:0.00003089)NODE_0005190:0.00000190)NODE_0042140:0.00004623,(IMS-10116-CVDP-DCC446C4-DFA5-42EA-AF82-6A37029AFE77:0.00005061,(IMS-10117-CVDP-589985D2-918F-4ACA-B77E-C95A867E6FCD:0.00000448,(IMS-10117-CVDP-33BC4F41-9901-49FD-A5CF-D88B96982CB3:0.00000676,((IMS-10117-CVDP-805F6306-5453-4561-BE6F-5FB298C92DBE:0.00000097,(IMS-10117-CVDP-74ABB656-AF1D-468F-9BF0-0B8C88CF92FE:0.00000000,IMS-10117-CVDP-881B9819-94CD-4C29-A768-7CEB427CFF43:0.00000000)NODE_0005212:0.00000973)NODE_0005210:0.00000594,((IMS-10117-CVDP-5D47C1E5-5F9E-4D54-ACEF-A122E298B18B:0.00000948,(IMS-10117-CVDP-46B7FDF2-50D0-49C8-8D55-2118CC27A08E:0.00000000,IMS-10117-CVDP-CE21D033-7DF0-4488-90BB-F199135934EA:0.00000000)NODE_0005217:0.00001167)NODE_0005216:0.00000745,(((IMS-10117-CVDP-ED296058-E7E7-4661-AF9B-FAB913D5A353:0.00000000,IMS-10117-CVDP-4F684825-9FA6-421D-ABDE-C9FED3B20EC5:0.00000000)NODE_0005220:0.00000815,(IMS-10117-CVDP-5E399411-89FA-4735-9F72-AFE136AD1C85:0.00000157,(IMS-10117-CVDP-82F63E04-31E2-4BE0-8236-56F18CD2852D:0.00000000,IMS-10117-CVDP-2CBEFB30-0A37-404C-8D3D-5A5548CE977A:0.00000000)NODE_0005224:0.00000815)NODE_0005221:0.00000658)NODE_0005219:0.00000753,(IMS-10117-CVDP-E480A19F-52A8-4F71-989A-F376CDF548BA:0.00000282,(IMS-10117-CVDP-3EED5029-E872-4C2B-B7A3-EFDAD1A2E14A:0.00001082,(IMS-10117-CVDP-70F99F93-846F-4388-AB18-09D87E457FB3:0.00000512,(IMS-10117-CVDP-E7DB39B2-262F-4863-9B74-B53067783155:0.00000465,(IMS-10117-CVDP-CF64D6CE-5F8F-4B5E-AAE5-4B9908BA231B:0.00000221,(IMS-10020-CVDP-4CA922C0-08B9-4B40-A315-D6E04EDAB3B7:0.00001284,(IMS-10020-CVDP-9C9B1903-B188-41A2-9021-B0726CFD3103:0.00000440,(IMS-10173-CVDP-2774D121-35BF-4E33-89CB-200BD64431DB:0.00000452,(IMS-10020-CVDP-9926B4B1-47EA-41C0-A29A-BB0235A4F3F5:0.00000000,IMS-10020-CVDP-9E944FDC-8E72-447A-ABAF-8E003C40D093:0.00000000)NODE_0005236:0.00000671)NODE_0005233:0.00000427)NODE_0005232:0.00001282)NODE_0005231:0.00000252)NODE_0005230:0.00000464)NODE_0005228:0.00000485)NODE_0005227:0.00000790)NODE_0005226:0.00000295)NODE_0005225:0.00000847)NODE_0005218:0.00000564)NODE_0005213:0.00000312)NODE_0005209:0.00000643)NODE_0005208:0.00000430)NODE_0005207:0.00000230)NODE_0005119:0.00000000)NODE_0042097:0.00002615)NODE_0042095:0.00002646)NODE_0042086:0.00002068,((IMS-10116-CVDP-70C6A883-C90D-4758-8D00-ED9B26C7EDDC:0.00003288,IMS-10117-CVDP-D90D732D-3C69-4BB1-8FB6-A7BE685CA9BE:0.00005261)NODE_0042453:0.00014801,(((IMS-10209-CVDP-19332031-E672-4003-8B73-44B6BA10FE0F:0.00010206,IMS-10013-CVDP-F5F3B593-C634-4B9C-AF8A-5183FA043BAA:0.00015466)NODE_0042237:0.00007474,(IMS-10117-CVDP-0A40385C-F5ED-4D54-9399-9F6AA0EFF643:0.00001100,(IMS-10117-CVDP-C0E30F9F-57C0-4893-B8B6-3887225CE531:0.00000000,IMS-10375-CVDP-523D7F0C-5750-4ED9-938F-4233105CB133:0.00000877)NODE_0042241:0.00003292,(IMS-10117-CVDP-D8EAFE65-EE6A-4B86-B295-15DE65CB1C20:0.00000491,(IMS-10117-CVDP-2F5D3616-61DF-4F3C-9DBD-5153102E64F0:0.00000000,(IMS-10117-CVDP-973FA42D-73F0-42C5-AC72-357C2009BFC3:0.00000227,(IMS-10375-CVDP-6C65EC00-F961-4C13-AF16-CB1AD77C6F54:0.00000076,(IMS-10117-CVDP-E54CFD57-7795-4462-9D10-13033B4F6054:0.00002849,IMS-10117-CVDP-B29E589A-0063-4F26-AE69-1A1F98EF37E4:0.00000000)NODE_0005249:0.00001391)NODE_0005248:0.00001028)NODE_0005246:0.00000869)NODE_0005245:0.00000491)NODE_0005244:0.00000609)NODE_0042238:0.00002991,((IMS-10116-CVDP-0762B457-7FE7-422A-B59A-9F4EA9253AA6:0.00000941,(IMS-10082-CVDP-F3E632F3-249A-49F8-98A7-C7C4E29C6064:0.00000000,IMS-10082-CVDP-678E7284-7919-49DB-B598-337B71B3C2EC:0.00001096)NODE_0005252:0.00001817)NODE_0005251:0.00005986,(IMS-10013-CVDP-A8E5F6D4-10F1-4360-9367-57F6DB7A4ED3:0.00007385,(IMS-10013-CVDP-8E58D8D5-7A74-4A37-AEBD-79DC97B6AD84:0.00005935,IMS-10261-CVDP-22F1B2B1-B666-43D6-A3B0-5F0C5D69774C:0.00006812,IMS-10261-CVDP-58F7E479-4716-4B05-B81C-63682F947017:0.00009223)NODE_0042259:0.00001669,(IMS-10087-CVDP-B094165F-C347-4B2C-847E-285F64FB8BAF:0.00003086,IMS-10087-CVDP-05FFAB01-E2B2-4114-B007-2483CA5CDD3B:0.00006812,(IMS-10087-CVDP-8178EF11-8ABE-4177-8880-8D8BCC093D3B:0.00000458,IMS-10087-CVDP-82EDA520-698B-4F9C-A1D1-9A07B79786EC:0.00000458)NODE_0042267:0.00006135,(IMS-10087-CVDP-FB816C6C-4096-4BED-8E4E-DB51A8685D5C:0.00003073,IMS-10087-CVDP-2BD17A8C-9DDA-43F6-A818-E19A249E2BC4:0.00005265)NODE_0042269:0.00002862)NODE_0042265:0.00001449,((IMS-10082-CVDP-6AFF066C-CA1C-4B61-BFD7-3484A00E611E:0.00001315,IMS-10227-CVDP-B4BB5497-7799-416C-9A54-3BD157A4D4A0:0.00000000)NODE_0042263:0.00004612,((IMS-10082-CVDP-56ABEAEC-AD2A-48D7-808C-8710A09F1D6E:0.00000000,IMS-10082-CVDP-ECEA2200-3110-4A74-8501-AC7D28DCE3AE:0.00001534)NODE_0042257:0.00005865,(IMS-10082-CVDP-FB87CB49-9680-4E6D-AD8D-FA6C79325EA2:0.00005311,((IMS-10082-CVDP-EEBBA489-5DFF-4D4D-B959-78DF4E0B3E6A:0.00000676,IMS-10082-CVDP-ED33952C-80D4-4D0B-A531-26602F3BFE7C:0.00000676)NODE_0042275:0.00005243,((IMS-10061-CVDP-80EE6D2A-D6D6-4287-B780-5D7A30991512:0.00000438,IMS-10082-CVDP-8EB37B52-0C2F-4282-9717-EFCD18F09A1F:0.00000000)NODE_0005264:0.00002877,(((IMS-10082-CVDP-8A17C93A-0102-4155-97D6-5F41C043AAD4:0.00000000,IMS-10082-CVDP-3B1407FF-EE9B-4E05-9FB4-D0585168DF16:0.00000000)NODE_0005270:0.00002221,(IMS-10082-CVDP-4C81CC86-C10D-4BAD-A3F9-4C0A5951E7B3:0.00000000,IMS-10150-CVDP-3CE2FC21-1B41-4454-A919-C59F21703A62:0.00000219)NODE_0005271:0.00002221)NODE_0005266:0.00000676,((IMS-10082-CVDP-598711E0-0557-4BFA-AEFB-ED83E2FFA9F0:0.00000000,IMS-10082-CVDP-D2F3DECA-36FD-41E7-A6BC-475AE019692D:0.00000000)NODE_0005273:0.00002834,(IMS-10082-CVDP-C2622F25-3434-4A14-8C93-E429C0AC1196:0.00002192,(((IMS-10082-CVDP-63BB1A5F-F4B9-41F0-8F20-3B940CC98A63:0.00000567,IMS-10082-CVDP-CBAE82DB-A3C8-4B3D-9A86-778C905E02EC:0.00000567)NODE_0005280:0.00000669,(IMS-10082-CVDP-CF2602B3-9530-46A3-90E4-9DBC3D281B18:0.00000567,IMS-10082-CVDP-BE7B72CD-CE17-49FC-8438-FFD992655710:0.00000567)NODE_0005281:0.00000669)NODE_0005277:0.00001176,((IMS-10013-CVDP-59C98337-F3CE-4B6A-AAF6-431B116217E0:0.00000676,IMS-10082-CVDP-7280461C-7590-4301-AA8D-01B137488466:0.00003525)NODE_0005284:0.00000756,(IMS-10082-CVDP-24E47022-2E38-422C-926C-DDD13FE8ED95:0.00000475,IMS-10082-CVDP-F442DD42-4858-4A60-B980-A2ECDEC96879:0.00000475)NODE_0005285:0.00000737)NODE_0005282:0.00001200)NODE_0005275:0.00001314)NODE_0005274:0.00000642)NODE_0005272:0.00000063)NODE_0005265:0.00001076)NODE_0005263:0.00000411)NODE_0005261:0.00000926)NODE_0005173:0.00000555)NODE_0005171:0.00000061)NODE_0005165:0.00001239)NODE_0042249:0.00001733)NODE_0042246:0.00012069)NODE_0042235:0.00004098,(IMS-10004-CVDP-7D1BCF53-3A72-41A6-A196-B79AF79C32C9:0.00016285,((IMS-10023-CVDP-84FBB2CC-5FAA-46BA-A0A4-E8651D36FE39:0.00018645,((IMS-10082-CVDP-EAFC2596-993D-4D50-9620-F3AB9AF95192:0.00001031,(IMS-10082-CVDP-64AD0A6C-F846-4F4D-ACC5-40007F5E403F:0.00000239,IMS-10082-CVDP-767310FF-7978-446F-8D97-0AC7E9679C0C:0.00000239)NODE_0005238:0.00000792)NODE_0042207:0.00011977,(IMS-10227-CVDP-B60410AF-FE8E-4C51-9849-639AD13DFC4E:0.00002932,(IMS-10116-CVDP-495EF784-0979-4F28-B4E3-4547BCF2F7BA:0.00003523,(IMS-10116-CVDP-343A88F9-068A-41CE-971A-8A8288E4A245:0.00000445,(IMS-10294-CVDP-C01787BE-ACC7-411F-9621-FF6CCA092101:0.00000235,(IMS-10261-CVDP-C9B0CEB2-5A1E-41BF-B274-B87D9C50C79E:0.00002010,IMS-10227-CVDP-338A6BB6-ADDB-4E75-831A-686185F14044:0.00000256)NODE_0005297:0.00000197)NODE_0005296:0.00000648)NODE_0005294:0.00000668)NODE_0005243:0.00001163)NODE_0042209:0.00003061)NODE_0042206:0.00004981)NODE_0042205:0.00007905,((IMS-10294-CVDP-C631A139-64E7-44F6-9A2F-904AE0EDAF9C:0.00013379,((IMS-10116-CVDP-A75EA7A3-C400-4C0B-81EF-A5E16EE65E5C:0.00000000,IMS-10261-CVDP-837D1B74-4EC0-4AAE-A0C4-BD9892607C00:0.00009863)NODE_0042310:0.00002308,((IMS-10061-CVDP-81FE4798-0062-411E-B7B7-1F94C22DAFA5:0.00000000,IMS-10020-CVDP-95EB388E-7DF9-40B5-AE26-1AFD3886C5E1:0.00001973)NODE_0042327:0.00003350,((IMS-10294-CVDP-EB9AC266-16FB-4E56-9577-6E147AE549D5:0.00000036,IMS-10294-CVDP-614499D3-847D-4CB1-8B9D-B610E74F954B:0.00001351)NODE_0042314:0.00006333,((IMS-10294-CVDP-839A3F93-B3D3-4D37-B49B-D71FA883C822:0.00000000,IMS-10294-CVDP-C0558097-115C-487A-80B7-CC881F736ED1:0.00000000)NODE_0042329:0.00005970,(IMS-10150-CVDP-40907FEF-727C-4342-B7A2-318080D2FF60:0.00005945,((IMS-10294-CVDP-FA710AA1-44CC-4605-95AB-BCB183312A04:0.00000895,(IMS-10294-CVDP-FD56F9FD-81C1-4681-BC5A-FB3926342E63:0.00000253,(IMS-10294-CVDP-E49FE7D3-1B55-4659-999E-BA9E1BAAC864:0.00000000,IMS-10294-CVDP-F9F110C3-FE7C-476F-9985-05B58E1C0B25:0.00000219)NODE_0005318:0.00000910)NODE_0005317:0.00000642)NODE_0005316:0.00000896,((IMS-10150-CVDP-F821142D-3F21-4E15-B41B-3E1AEE240A5C:0.00000676,(IMS-10294-CVDP-86D292AB-248E-4D29-BC2A-CC30A6538426:0.00000000,IMS-10294-CVDP-DF5F3517-A38A-4E1D-B8D3-6E60889DEFBF:0.00000000)NODE_0005321:0.00000895)NODE_0005320:0.00000863,((IMS-10294-CVDP-CED413D1-5E3D-4EA8-8D36-E8314A2CA7E8:0.00000000,IMS-10294-CVDP-4E3DAD1E-CFB9-4E0C-8474-6D94888A6A25:0.00000000)NODE_0005325:0.00001124,(IMS-10294-CVDP-EBCEDE45-3DD1-4A1D-9739-C9C2D4585D8E:0.00000298,((IMS-10294-CVDP-52C7DD44-F6C3-46E3-9F9F-CCEB6B41404E:0.00000338,IMS-10294-CVDP-22257DE4-A6D4-4859-8062-6784D8191CFE:0.00000119)NODE_0005330:0.00001403,((IMS-10150-CVDP-225F1C1C-BC4F-4FCF-A0FF-DCF623427957:0.00002027,IMS-10294-CVDP-6BB5EEA2-35C4-45CB-B779-83987F256502:0.00000273)NODE_0005334:0.00001043,(IMS-10294-CVDP-97385B83-C7F9-4A57-9BAE-44D2886AA189:0.00000000,IMS-10150-CVDP-C46034DA-CF32-4614-9080-977F72F7CA8D:0.00000000)NODE_0005335:0.00001098)NODE_0005333:0.00000643)NODE_0005328:0.00000311)NODE_0005327:0.00000825)NODE_0005324:0.00000634)NODE_0005319:0.00000691)NODE_0005315:0.00000647)NODE_0005310:0.00001121)NODE_0005307:0.00002153)NODE_0005305:0.00001583)NODE_0005303:0.00002465)NODE_0042309:0.00001427)NODE_0042308:0.00005168,((IMS-10338-CVDP-40C62CF7-A517-4D91-85F0-F0AB17DA6F84:0.00000054,((IMS-10117-CVDP-A42E9CFD-4A2B-4028-9A2B-56498F8A2C84:0.00000000,(IMS-10117-CVDP-4589E757-5A0B-491C-ADA4-3DE58BF03A87:0.00000000,(IMS-10150-CVDP-A254118D-8735-4C28-B0F7-B930AF852758:0.00002869,IMS-10020-CVDP-5D9716DB-3AF9-4EB3-8241-54ED7C0F308C:0.00000020)NODE_0005342:0.00002610)NODE_0005341:0.00001315)NODE_0042193:0.00007422,((IMS-10209-CVDP-FA15E9B1-7902-409D-B50F-B2EB4A0461BB:0.00006847,(IMS-10257-CVDP-636DEEA3-C57C-4F45-86A2-45745D39C42E:0.00004729,(IMS-10013-CVDP-4F594647-2C23-47C3-A7E1-22021FB0430B:0.00004391,IMS-10216-CVDP-A55D603B-0E43-4003-B834-2CA29FF72A30:0.00003734)NODE_0005346:0.00001434)NODE_0042179:0.00010666)NODE_0042178:0.00010744,(IMS-10117-CVDP-1CFE43D9-D333-4672-A90F-B6E85F294474:0.00003948,((IMS-10013-CVDP-CC1195AA-8FC5-4110-ADEF-7609DA20186F:0.00000320,(IMS-10267-CVDP-C7703C13-36E5-4E69-BCE6-63EC58FCCE36:0.00000000,IMS-10116-CVDP-A73D21E0-5FFE-48A6-9569-8243E9C5A723:0.00003945)NODE_0005350:0.00000320)NODE_0005349:0.00000573,(IMS-10150-CVDP-79B190B1-2DD9-40D0-A107-B1363BFFD3FD:0.00005498,IMS-10375-CVDP-0E042B87-E1B5-43E8-997C-7F480A5E566C:0.00000676,(IMS-10117-CVDP-030DEE5E-FCCD-41EC-91C6-2570C5B21CA8:0.00000088,(IMS-10375-CVDP-44B5AE52-EA90-441B-8CB2-582C3CD8374F:0.00000973,(IMS-10375-CVDP-4A070150-4AC2-4D7F-8633-A57B3169747E:0.00000000,(IMS-10150-CVDP-C510DA15-68FD-4A7F-92D1-F9DECE663031:0.00000438,IMS-10150-CVDP-036761ED-A32B-4932-8137-13AF23E9D8D6:0.00000000)NODE_0005355:0.00003507)NODE_0005354:0.00000973)NODE_0005353:0.00000210)NODE_0005289:0.00000807)NODE_0042182:0.00004601)NODE_0005348:0.00000206)NODE_0005347:0.00001588)NODE_0005343:0.00001667)NODE_0005338:0.00000084)NODE_0042177:0.00001531,((IMS-10116-CVDP-C001A05C-9523-4A70-B9F5-E007B06812AF:0.00014518,((IMS-10294-CVDP-0BBA8B47-583B-4EE8-9858-C629224EA05B:0.00002558,(IMS-10227-CVDP-AD91EDC6-91A6-488E-A11A-BEFC786EE53E:0.00001351,(IMS-10294-CVDP-EDF1C1D7-7777-468A-B2B9-09C2265D8298:0.00000469,(IMS-10587-CVDP-5BC7EB2A-B585-421B-9B07-D779B9B77283:0.00001804,(IMS-10587-CVDP-8C286450-A9F0-48DA-B519-895C3DD16AC6:0.00000676,(IMS-10587-CVDP-A69185F7-96D1-4104-AE00-3FB3A5A62213:0.00000000,IMS-10587-CVDP-054773D7-0DFD-48DD-899D-AD76AC3AEAF9:0.00000000)NODE_0005365:0.00001991)NODE_0005364:0.00001129)NODE_0005362:0.00000418)NODE_0005361:0.00001321)NODE_0005360:0.00003179)NODE_0042197:0.00013267,((IMS-10115-CVDP-37032FE1-E90B-4E99-84C1-577FFEABBF3F:0.00000225,(IMS-10020-CVDP-A2E71E3A-5F30-4D2A-94C8-6EA93256488C:0.00004390,IMS-10146-CVDP-1945B272-6426-47C1-AF60-0272E7396F63:0.00002417,IMS-10146-CVDP-569DB110-9767-4DCB-8B70-113F4F6CA57C:0.00001541)NODE_0042289:0.00004164,(IMS-10117-CVDP-54D395D0-3C8A-4E52-A929-71AD8BA747D8:0.00000089,(IMS-10117-CVDP-C3131AD2-09BB-4368-AF95-437CBA3CAD7B:0.00004030,(IMS-10117-CVDP-D0FDF0B6-7B2A-4780-87DF-5D6D62B5DCDE:0.00000000,(IMS-10146-CVDP-8B70DBE7-D560-4344-B922-DBE3E71443A3:0.00004164,IMS-10146-CVDP-0943FE29-5924-415D-AAAC-92920892B5E0:0.00000000)NODE_0005373:0.00001973)NODE_0005372:0.00001181)NODE_0005370:0.00000443)NODE_0005369:0.00000575)NODE_0042283:0.00001359,(((IMS-10116-CVDP-6C3D32F7-1628-4C79-ABDB-7B4FEBB807D6:0.00000021,IMS-10116-CVDP-F58891BE-FD71-465A-A964-664FC357C012:0.00002651)NODE_0042296:0.00001589,(IMS-10186-CVDP-7E7CBC4B-3DE7-4312-A58B-3CBB68815B45:0.00000675,(IMS-10186-CVDP-C7D2909E-76B5-4871-9EEC-14148C155CA5:0.00000000,IMS-10117-CVDP-0D64B477-149A-48A6-9738-808E010AF8DB:0.00000000)NODE_0005378:0.00000894)NODE_0005377:0.00002908,(IMS-10117-CVDP-70A6ECF2-81FD-49E8-AD83-DDBD7DDC5555:0.00000001,IMS-10117-CVDP-88C0FECB-E36F-4D98-8219-497A4B3D3A3E:0.00001535,IMS-10117-CVDP-58364DBB-FF02-45D5-8E08-39A378E78A5A:0.00003070,(IMS-10020-CVDP-780BB074-223F-42D4-9EAD-24965BC3C0D0:0.00003559,(IMS-10020-CVDP-F510787E-E1DE-489D-A5B8-B3F32F8F3623:0.00000006,(IMS-10020-CVDP-25470FA6-D14A-48B2-8D45-12E493D3418E:0.00000012,(IMS-10150-CVDP-CCCBEA54-C833-4686-AC8A-5364940BA3C6:0.00000238,(IMS-10150-CVDP-80E3DE3C-88E4-49EE-B74A-B198EA5AC669:0.00000676,(IMS-10150-CVDP-C837F71B-A21A-4D7D-9663-A82EA428DF62:0.00000137,IMS-10150-CVDP-23D22CEF-D015-43B3-844D-5FE8C4CE782C:0.00001013)NODE_0005386:0.00000539)NODE_0005385:0.00002631)NODE_0005384:0.00001308)NODE_0005383:0.00000652)NODE_0005382:0.00002896)NODE_0005381:0.00002579)NODE_0042299:0.00002924)NODE_0042294:0.00001940,((IMS-10261-CVDP-88D3AD91-2820-4E60-9469-AEFB555BFC8B:0.00000000,IMS-10061-CVDP-9BE1F549-D70E-4CC3-AEA5-1787154DEB60:0.00001973,IMS-10061-CVDP-BAC14F4C-8935-4BF2-B529-1CF18B734369:0.00005260,((IMS-10061-CVDP-9573C3D1-C2DF-450E-97CB-5F344B87F8EB:0.00005954,(IMS-10061-CVDP-6789C212-B7EA-4BC7-A78B-A3AD21EB3046:0.00003561,IMS-10061-CVDP-1DDC7EF8-7FA9-4D12-9226-ED0A1F62ECA8:0.00002027)NODE_0005337:0.00003050)NODE_0042439:0.00002849,(IMS-10146-CVDP-A4C42BE0-15D4-48C6-8CF4-66241637F62F:0.00009450,(IMS-10146-CVDP-0C285749-9BD1-4E17-B446-893EBC33641D:0.00005732,(IMS-10150-CVDP-1C67C684-372C-4701-8A89-E217D02DF569:0.00002859,IMS-10150-CVDP-B1D52F61-2015-4090-83DB-00D23CF30BDA:0.00001982)NODE_0005393:0.00003093)NODE_0042442:0.00003060)NODE_0042441:0.00002860)NODE_0042438:0.00003690)NODE_0042435:0.00005701,((IMS-10150-CVDP-1756BF05-52FF-49E2-A98E-32C103B2F344:0.00001788,IMS-10280-CVDP-A13DF703-E6F7-401B-945E-A6DCA7980C8D:0.00008144)NODE_0042344:0.00006346,(IMS-10257-CVDP-46D5BDF0-A481-4AD2-AC86-AFC7417923BD:0.00004830,(IMS-10020-CVDP-F8ABD4F9-A09B-4ADD-9C2C-CF6A306C0AC9:0.00002929,((IMS-10020-CVDP-85E00603-451D-481A-BDF8-4CB9B6A38895:0.00006365,IMS-10020-CVDP-19C6A1C5-11C3-4F6D-92CA-91CB14CCE06B:0.00001105)NODE_0005403:0.00000453,(IMS-10020-CVDP-248E9B9B-27A4-4143-A856-68804A997507:0.00000000,((IMS-10020-CVDP-F1613C86-1093-4AA7-BB95-1B1DA9DB00D1:0.00000000,IMS-10020-CVDP-E45C80CE-BD74-4C34-A44F-5DB659387B9F:0.00000000)NODE_0005406:0.00002652,(IMS-10150-CVDP-36F15A6D-4E03-4120-9FD7-FB002068AAA7:0.00003559,(IMS-10150-CVDP-DA1231DA-D81A-4468-9E32-FAB7C5D20901:0.00002027,IMS-10150-CVDP
[truncated: 5,287,189 more chars]
